# Supplementary material for: A dynamic evolutionary and functional landscape of plant phased small interfering RNAs
Source: BMC Biol. 2015 May 16;13:32. doi: 10.1186/s12915-015-0142-4 (PMC4457045; doi:10.1186/s12915-015-0142-4)
Supplement: Supplementary file 1 — Summary of small RNA and degradome RNA libraries. [file 12915_2015_142_MOESM1_ESM.xlsx]

## Sheet: S2
Additional file 1. Summary of small RNA and degradome RNA libraries.
Category	Species	Sample	Library ID	Total cleaned reads	Genome/transcriptome* matched reads	total distinct reads	Genome/transcriptome* matched distinct reads	Data source
small RNA library
Eudicot	Populus trichocarpa	Leaves	popalar-leaf	3499435	1643146	1335178	706169	http://smallrna.udel.edu
		Xylem	poplar-xylem	3649082	1846758	2048338	1133574
		Mechanically treated xylem	poplar-mechanically-treated-xylem	2122892	722665	950348	388955
	Citrus sinensis	Leaves	orange-leaf	3082032	1722868	1614670	902238	http://smallrna.udel.edu
		Flower	orange-flower	2612979	1206575	1489530	676695
		Fruit	orange-fruit	2215692	1073748	1027204	539346
	Arabidopsis lyrata	Flowers (stage1-12), replicate 1	A.lyrata-flower1	4498159	3483402	1599150	1599141	GEO database - GSE20660/GSM518430
		Flowers (stage1-12), replicate 2	A.lyrata-flower2	3934017	3063299	1339392	1339386	GEO database - GSE20660/GSM518431
		Leaves	A.lyrata-leaf	3747830	3127429	856513	856511	GEO database - GSE20660/GSM518429
	Arabidopsis thaliana	Leaves	A.thaliana-leaf-mock	1684200	1684173	689996	689970	GEO database - GSE20197/GSM506656-58
		Leaves	A.thaliana-leaf-TuMV infected	2276059	2276024	771160	771135	GEO database - GSE20197/GSM506659-61
		aerial bolting	A.thaliana-bolting	3628042	3379583	730552	730521	GEO database - GSE20660/GSM518432
	Carica papaya	Leaves	papaya-leaf	3820445	1974866	1968208	1089162	http://smallrna.udel.edu
		Flower	papaya-flower	3865797	1779088	2145990	1127258
		Leaves inoculated with ringspot virus	papaya-virus-infected-leaf	3204306	1177743	1217047	632386
	Vitis vinifera	Leaves	grape-leaf	2971603	1695097	823291	417668	http://smallrna.udel.edu
		Flower	grape-flower	1686208	816428	620254	317831
		Fruit	grape-fruit	1431197	612443	530705	240594
	Nicotiana tabacum	Leaves	tobacco-leaf	2326484	440345	1558803	417611	http://smallrna.udel.edu
		Flower	tobacco-flower	4068724	682101	2930127	748631
		Pod	tobacco-pod	1525359	257383	995716	244556
	Solanum tuberosum	Leaves	potato-leaf	3774694	1674311	1991254	802003	http://smallrna.udel.edu
		Flower	potato-flower	4183920	1738773	2331999	956111
		Stolon	potato-stolon	3511180	1284511	1861588	739728
	Solanum lycopersicum	Leaves	tomato-leaf	4130263	2852221	1493928	1085053	http://smallrna.udel.edu
		Flower	tomato-flower	4361332	2817928	2109755	1522007
		Fruit	tomato-fruit	4334932	2731643	2172623	1628762
	Mimulus guttatus	Leaves	monkeyflower-leaf	2948811	2023306	499954	200731	http://smallrna.udel.edu
		Flower	monkeyflower-flower	3788230	2434158	2071391	1421861
		Root	monkeyflower-root	3866276	1809745	2059471	1074556
Monocot	Musa acuminata	Leaves	banana-leaf	2746122	896150	975425	224084	http://smallrna.udel.edu
		Flower	banana-flower	3617237	918804	1561483	392400
		Fruit	banana-fruit	4527226	1029742	2492949	625850
	Oryza sativa	93-11 shoot	indica-shoot	3496537	1607274	1799476	1227233	GEO database - GSE19602/GSM489088
		Nipponbare shoot	japonica-shoot	3561149	1719110	1984553	1356286	GEO database - GSE19602/GSM489087
		Nipponbare shoot	japonica-shoot-mock for RDV infection	12537692	6842558	4719742	3357587	Du et al., 2011
		Nipponbare shoot	japonica-shoot-RDV infected	11950601	4751838	3958009	2392686
		Nipponbare shoot	japonica-shoot-mock for RSV infection	13803032	7745995	4789486	3463841
		Nipponbare shoot	japonica-shoot-RSV infected	15699759	10430802	7506235	5518789
	Oryza rufipogon	Leaves	wildrice-leaf	12116270	3969802	6130962	1382025	GEO database - GSE39309/GSM960649
		Root	wildrice-root	6090929	1691857	3630108	1039481	GEO database - GSE39309/GSM960650
		Seed	wildrice-seed	10782959	3966358	5781973	1724101	GEO database - GSE39309/GSM960651
	Panicum virgatum	Leaves	switchgrass-leaf	2491730	1184975	870444	502544	http://smallrna.udel.edu
		Flower	switchgrass-flower	2822611	1352766	1911780	1233960
		Drought-treated leaves	switchgrass-drought-treated-leaf	1741344	732720	649745	348792
	Setaria italica	Leaves	foxtailmillet-leaf	3007115	1544507	836849	519943	http://smallrna.udel.edu
		Flower	foxtailmillet-flower	5053097	3561932	2321739	1806750
		Root	foxtailmillet-root	3468075	1706269	1063438	726523
	Zea mays	Leaves	maize-leaf	3085701	1496133	1181833	776492	http://smallrna.udel.edu
		Female inflorescence (Ears)	maize-ear	4394339	2353397	2569994	1933950
		Male inflorescence (Tassels)	maize-tassel	4081366	2326810	2441621	1928062
	Sorghum bicolor	Leaves	sorghum-leaf	2573286	1303266	728125	321320	http://smallrna.udel.edu
		Flower	sorghum-flower	3973760	2564772	1544749	973924
		Young panicle in early grain fill	sorghum-panicle	3494555	2096174	1276810	826598
basal angiosperm	Amborella trichopoda	Leaves	Amborella-leaf	3793655	2543541	1557524	971938	http://smallrna.udel.edu
Gymnosperm	Cycas rumphii	Leaves	cycas-leaf	2820155	152193*	817883	17723*	http://smallrna.udel.edu
		Female cone	cycas-female-cone	2851241	81015*	888293	12614*
		Male cone	cycas-male-cone	4481064	120612*	1375549	19559*
	Ginkgo biloba	Leaves	Ginkgo-leaf	3024449	143705*	702737	34506*	http://smallrna.udel.edu
		Female cone	Ginkgo-female-cone	2910746	122191*	658666	23802*
		Male cone	Ginkgo-male-cone	2773329	119213*	597520	31845*
moss	Physcomitrella patens	Protonemata	Physcomitrella-protonemata	120199	39382	72553	20241	GEO database - GSE5103/GSM115095
		Protonemata and young gametophores	Physcomitrella-protonemata-gametophores	191952	98629	74115	38359	GEO database - GSE5103/GSM115096
		Gamteophores and sporophytes	Physcomitrella-gamteophores-sporophytes	217692	108678	69541	30623	GEO database - GSE5103/GSM115097
Green algae	Volvox carteri	Control	volvox-control	13456382	8148715	1115476	408629	http://smallrna.udel.edu
		Sulfate starvation	volvox-phosphate-starvation	13930076	8608931	1117792	426961
		Phosphate starvation	volvox-sulfate-starvation	13545039	8305919	838469	307744
	Chlamydomonas reinhardtii	Control	chlamy-control	13135855	6035176	498802	97020	http://smallrna.udel.edu
		Phosphate starvation	chlamy-phosphate-starvation	13836178	6159765	495612	124653
		Sulfate starvation	chlamy-sulfate-starvation	14671497	4802365	677615	293760
Degradome RNA libraries
Eudicot	Arabidopsis thaliana	Arabidopsis degradome library 4, Seedlings, random primed, primer extension	ATH-Seed-1	4027322	2903398	660829	454259	GEO database - GPL6684
	Solanum lycopersicum cv. MicroTOM	degradome library from Solanum lycopersicum leaf	SLY-Leaf-1	6624997	4774235	1006142	770811	GEO database - GSE22236
		degradome library from Solanum lycopersicum flower	SLY-Flower-1	6909218	5197211	1052965	826826
		degradome library from Solanum lycopersicum green fruit	SLY-GFruit-1	6533926	5321634	1422649	1167245
	Vitis vinifera	Vitis vinifera leaf parallel analysis of RNA ends	VVI-Leaf-1	7720800	6313367	2992284	2373576	GEO database - GSE18406
Monocot	Oryza sativa L. ssp. Japonica	Rice degradome, seedlings, three weeks old	OSA-Seed-1	37593272	26794450	15454006	10397850	GEO database - GSE17398
basal angiosperm	Amborella trichopoda	Amborella leaf_degradome	ATR-Leaf-1	14174140	5184752	4305009	2140101	GEO database - GSE41811
green algae	Physcomitrella patens	The Physcomitrella Degradome	PPA-WT-1	14190598	12123648	2784945	2170460	GEO database - GSE16367
