# Supplementary material for: A dynamic evolutionary and functional landscape of plant phased small interfering RNAs
Source: BMC Biol. 2015 May 16;13:32. doi: 10.1186/s12915-015-0142-4 (PMC4457045; doi:10.1186/s12915-015-0142-4)
Supplement: Supplementary file 2 — Reference genome and transcriptome databases used in this study. [file 12915_2015_142_MOESM2_ESM.xlsx]

## Sheet: S3
Additional file 2. Reference genome and transcriptome databases used in this study.
Category	species	Genome	Transcriptome	link
Eudicot	Populus trichocarpa	√	√	http://www.phytozome.net/poplar.php
	Citrus sinensis	√	√	http://citrus.hzau.edu.cn/orange/
	Arabidopsis lyrata	√	√	http://www.phytozome.net/alyrata.php
	Arabidopsis thaliana	√	√	http://www.phytozome.net/arabidopsis.php
	Carica papaya	√	√	http://www.phytozome.net/papaya.php
	Vitis vinifera	√	√	http://www.phytozome.net/grape.php
	Nicotiana Tabacum	√	√	http://solgenomics.net/organism/Nicotiana_benthamiana/genome
	Solanum tuberosum	√	√	http://solgenomics.net/organism/Solanum_tuberosum/genome
	Solanum lycopersicum	√	√	http://solgenomics.net/organism/Solanum_lycopersicum/genome
	Mimulus guttatus	√	√	http://www.phytozome.net/mimulus_er.php
Monocot	Musa acuminata	√	√	http://banana-genome.cirad.fr
	Oryza stativa cv. japonica	√	√	http://www.phytozome.net/rice.php
	Oryza stativa cv. indica	√	√	http://rice.genomics.org.cn
	Oryza rufipogon	√	√	http://www.ebi.ac.uk/ena/data/view/ERX046456
	Panicum virgatum	√	√	http://www.phytozome.net/panicumvirgatum_er.php
	Setaria italica	√	√	http://www.phytozome.net/foxtailmillet.php
	Zea mays	√	√	http://www.phytozome.net/maize.php
	Sorghum bicolor	√	√	http://www.phytozome.net/sorghum_er.php
Basal angiosperm	Amborella trichopoda	√	√	http://www.amborella.org
Gymnosperm	Cycas rumphii		√	http://www.plantgdb.org
	Ginkgo biloba		√	http://www.plantgdb.org
Moss	Physcomitrella patens	√	√	http://www.phytozome.net/physcomitrella_er.php
Green algae	Chlamydomonas reinhardtii	√	√	http://www.phytozome.net/volvox.php
	Volvox carteri	√	√	http://www.phytozome.net/chlamy.php
