# Supplementary material for: A dynamic evolutionary and functional landscape of plant phased small interfering RNAs
Source: BMC Biol. 2015 May 16;13:32. doi: 10.1186/s12915-015-0142-4 (PMC4457045; doi:10.1186/s12915-015-0142-4)
Supplement: Supplementary file 3 — List of 24-nt phasiRNA generating loci. [file 12915_2015_142_MOESM3_ESM.xlsx]

## Sheet: S4
Additional file 3. List of 24 nt phasiRNA generating loci. Positive PHAS loci are highlighted in purple shade.
PHAS ID	Position of PHAS locus				Corresponding gene		24-nt sRNA abundance (RPM)
Oryza rufipogon (wild rice)
PHAS ID	Reference ID	Start	End	Region	Gene ID	Annotation	Shoot	Root	Seed
Oru24-001	c005600451.Contig1	7540	7755	intergenic	NA	NA	16.01	14.28	0
Oru24-002	c019500008.Contig1	11194	11697	intergenic	NA	NA	168.04	142.51	0
Oru24-003	c065000022.Contig1	25399	25662	intergenic	NA	NA	12.3	13.46	0.09
Oru24-004	c116300161.Contig1	28368	28799	intergenic	NA	NA	72.46	55.16	0.09
Oru24-005	c121800395.Contig1	10841	11056	intergenic	NA	NA	32.68	22.66	0.09
Oru24-006	c129900032.Contig1	14844	15251	intergenic	NA	NA	43.58	33.98	0
Oru24-007	contig_1320_000000539	33963	34226	intergenic	NA	NA	8.75	6.4	0.09
Setaria italica (foxtail millet)
PHAS ID	Reference ID	Start	End	Region	Gene ID	Annotation	Leaf	Flower	Root
Sit24-001	scaffold_1	29310531	29310938	intergenic	NA	NA	0.33	39.58	0.29
Sit24-002	scaffold_2	36104540	36104755	intergenic	NA	NA	0	27.71	0
Sit24-003	scaffold_2	44171138	44171353	intergenic	NA	NA	0	31.66	0
Sit24-004	scaffold_2	46190198	46190893	intergenic	NA	NA	0	246.38	0.87
Sit24-005	scaffold_2	7068045	7068356	intergenic	NA	NA	2.99	6.33	2.88
Sit24-006	scaffold_3	46774825	46775688	intergenic	NA	NA	1.33	1184.03	3.46
Sit24-007	scaffold_3	49797860	49798123	intergenic	NA	NA	0	11.28	0
Sit24-008	scaffold_3	49812201	49812656	intergenic	NA	NA	0	13.65	0
Sit24-009	scaffold_65	11923	12186	intergenic	NA	NA	0	19.2	0
Sit24-010	scaffold_7	34955355	34955714	intergenic	NA	NA	0.33	241.63	0.29
Sit24-011	scaffold_7	35559312	35559911	intergenic	NA	NA	0.33	133.58	0
Sit24-012	scaffold_8	1158918	1159805	intergenic	NA	NA	1	1414.78	5.48
Sit24-013	scaffold_8	1165258	1166145	intergenic	NA	NA	0.33	1432.39	4.61
Sit24-014	scaffold_8	31967939	31968274	intergenic	NA	NA	0	27.11	0
Sit24-015	scaffold_8	31986958	31987221	intergenic	NA	NA	0	41.16	0
Sit24-016	scaffold_8	32009906	32010169	intergenic	NA	NA	0	38.59	0
Sit24-017	scaffold_8	32011179	32011442	intergenic	NA	NA	0	41.16	0
Sit24-018	scaffold_8	36844855	36845094	intergenic	NA	NA	0	12.07	0
Sit24-019	scaffold_8	37526223	37526486	intergenic	NA	NA	0	32.06	0
Sit24-020	scaffold_8	38697129	38697344	intergenic	NA	NA	0.33	37.8	0.58
Sit24-021	scaffold_9	57008212	57008619	intergenic	NA	NA	0	264.59	0.58
Sit24-022	scaffold_9	8643281	8643856	intergenic	NA	NA	1	415.39	2.6
Sit24-023	scaffold_9	8645330	8646193	intergenic	NA	NA	6.65	512.75	8.94
Sorghum bicolor
PHAS ID	Reference ID	Start	End	Region	Gene ID	Annotation	Leaf	Flower	Panicle
Sbi24-001	chromosome_1	69451916	69452179	intergenic	NA	NA	0	34.73	0
Sbi24-002	chromosome_5	59021037	59021564	intergenic	NA	NA	0	90.34	0.86
Sbi24-003	chromosome_8	54109581	54109916	intergenic	NA	NA	0	12.08	0
