# Supplementary material for: A dynamic evolutionary and functional landscape of plant phased small interfering RNAs
Source: BMC Biol. 2015 May 16;13:32. doi: 10.1186/s12915-015-0142-4 (PMC4457045; doi:10.1186/s12915-015-0142-4)
Supplement: Supplementary file 5 — List of 21-nt phasiRNA generating loci. [file 12915_2015_142_MOESM5_ESM.xlsx]

## Sheet: S5
Additional file 5. List of 21 nt phasiRNA generating loci. Positive PHAS loci are highlighted in purple shade.
PHAS ID	Position of PHAS locus				Corresponding gene		21-nt sRNA abundance (RPM)
Populus trichocarpa (poplar)
PHAS ID	Reference ID	Start	End	Region	Gene ID	Annotation	Leaf	Xylem	Mechanically treated xylem
Ptc001	Chr01	2133319	2133591	exon	Potri.001G028700	TIR-NBS-LRR resistance protein	22.58	13.98	19.78
Ptc002	Chr01	2146111	2146299	exon	Potri.001G029300	Disease resistance protein (NBS-LRR)	8	3.29	3.77
Ptc003	Chr01	9950874	9951146	exon	Potri.001G122800	GRAS family transcription factor	0.57	29.6	13.66
Ptc004	Chr01	14215732	14216088	exon	Potri.001G168900	Unknown protein	349.48	97.01	3.77
Ptc005	Chr01	14331636	14331824	exon	Potri.001G169600	MYB domain protein	76.01	9.87	9.42
Ptc006	Chr01	26653920	26654108	exon	Potri.001G257000	Sulfite reductase [NADPH] hemoprotein beta-component	2.29	3.29	3.3
Ptc007	Chr01	32728077	32728370	exon	Potri.001G323100	AUXIN SIGNALING F-BOX	222.89	405.03	444.68
Ptc008	Chr01	36830980	36831210	exon	Potri.001G358500	Auxin response factor 3	23.43	0.55	0.47
Ptc009	Chr01	39574476	39574727	exon	Potri.001G379700	Disease resistance protein (NBS-LRR)	4.86	6.58	4.71
Ptc010	Chr01	45600685	45600957	exon	Potri.001G427700	Cc-nbs-lrr resistance protein	58.87	49.6	42.87
Ptc011	Chr01	46430847	46431035	exon	Potri.001G433500	Cc-nbs-lrr resistance protein	6.86	4.11	2.83
Ptc012	Chr01	46492846	46493034	exon	Potri.001G434000	Cc-nbs-lrr resistance protein	2.57	1.1	1.88
Ptc013	Chr02	7311568	7311756	exon	Potri.002G101200	Early nodulin 20, putative	0	143.87	15.54
Ptc014	Chr02	11616111	11616567	exon	Potri.002G154100	NAC domain protein	73.44	276.51	185.12
Ptc015	Chr02	14275043	14275240	exon	Potri.002G182400	NAC domain protein	521.23	954.76	732.96
Ptc016	Chr02	22898688	22898918	exon	Potri.002G235400	basic helix-loop-helix (bHLH) protein	0.57	94	125.77
Ptc017	Chr02	22899003	22899233	exon	Potri.002G235400	basic helix-loop-helix (bHLH) protein	0.29	101.12	126.24
Ptc018	Chr03	9325160	9325390	exon	Potri.003G064600	MYB domain protein	2.29	63.58	51.82
Ptc019	Chr03	10222248	10222436	intron	Potri.003G073400	Unknown protein	24	3.29	0.94
Ptc020	Chr03	13428162	13428434	exon and intron	Potri.003G110800	GRAS family transcription factor	0.57	13.98	5.18
Ptc021	Chr03	16425583	16425855	exon	Potri.003G149800	Disease resistance protein	20.57	58.1	55.11
Ptc022	Chr03	16444227	16444415	exon	Potri.003G150200	Disease resistance protein	4.86	10.96	11.78
Ptc023	Chr03	18164627	18164899	exon	Potri.003G171700	Unknown protein	418.64	408.05	328.33
Ptc024	Chr03	20234578	20234766	exon	Potri.003G199600	Cc-nbs-lrr resistance protein	0.86	7.67	5.18
Ptc025	Chr04	19006328	19006516	exon	Potri.004G170700	Disease resistance protein (NB-ARC/LRR)	9.43	4.11	9.42
Ptc026	Chr05	780326	780640	exon	Potri.005G010500	Cc-nbs-lrr resistance protein	3292.25	1545.87	1786.71
Ptc027	Chr05	781367	781576	exon	Potri.005G010500	Cc-nbs-lrr resistance protein	44.86	8.5	14.13
Ptc028	Chr05	2819668	2819982	exon	Potri.005G038400	Pentatricopeptide repeat-containing protein	42.58	18.63	23.08
Ptc029	Chr05	2820131	2820362	exon	Potri.005G038400	Pentatricopeptide repeat-containing protein	28	10.69	11.78
Ptc030	Chr05	3018735	3018923	exon	Potri.005G041300	Disease resistance protein (NB-ARC/LRR)	10	7.67	5.18
Ptc031	Chr05	3018988	3019176	exon	Potri.005G041300	Disease resistance protein (NB-ARC/LRR)	22.86	17.81	18.37
Ptc032	Chr05	3138794	3138982	exon	Potri.005G042400	Cc-nbs-lrr resistance protein	10	7.67	5.18
Ptc033	Chr05	3139047	3139235	exon	Potri.005G042400	Cc-nbs-lrr resistance protein	23.15	17.81	18.37
Ptc034	Chr05	3303705	3303935	exon	Potri.005G045000	Pentatricopeptide repeat-containing protein	19.72	12.33	15.54
Ptc035	Chr05	3372735	3373070	exon	Potri.005G046000	Pentatricopeptide repeat-containing protein	60.3	35.35	36.74
Ptc036	Chr05	3379010	3379282	exon	Potri.005G046100	Pentatricopeptide repeat-containing protein	45.15	13.98	11.78
Ptc037	Chr05	3382465	3382653	exon	Potri.005G046200	Pentatricopeptide repeat-containing protein	20.57	8.22	6.12
Ptc038	Chr05	3612345	3612764	exon	Potri.005G050100	Pentatricopeptide repeat-containing protein	150.02	88.24	72.54
Ptc039	Chr05	3617304	3617534	exon	Potri.005G050200	Pentatricopeptide repeat-containing protein	262.04	103.59	114.94
Ptc040	Chr05	3617705	3617956	exon	Potri.005G050200	Pentatricopeptide repeat-containing protein	40.29	27.68	20.73
Ptc041	Chr05	3621955	3622249	exon	Potri.005G050300	Pentatricopeptide repeat-containing protein	133.74	46.04	38.63
Ptc042	Chr05	3626475	3626768	exon	Potri.005G050400	Pentatricopeptide repeat-containing protein	45.15	18.91	20.73
Ptc043	Chr05	3629967	3630155	exon	Potri.005G050500	Pentatricopeptide repeat-containing protein	163.17	49.88	66.89
Ptc044	Chr05	3630177	3630407	exon	Potri.005G050500	Pentatricopeptide repeat-containing protein	31.72	12.33	11.78
Ptc045	Chr05	9285821	9286051	exon	Potri.005G119800	Disease resistance protein (RPP13-like)	6	1.64	0.94
Ptc046	Chr06	535094	535345	exon	Potri.006G007900	Unknown protein	394.06	498.76	1598.29
Ptc047	Chr06	535397	535585	exon	Potri.006G007900	Unknown protein	45.44	21.65	81.02
Ptc048	Chr06	23378467	23378802	exon	Potri.006G221200	MYB domain protein	99.44	14.25	16.02
Ptc049	Chr06	23403050	23403238	exon	Potri.006G221500	MYB domain protein	4.86	0	0
Ptc050	Chr06	25126720	25126908	exon	Potri.006G243200	GTP binding protein	4.86	3.56	0.47
Ptc051	Chr07	14931538	14931747	exon	Potri.007G137100	Disease resistance protein (NBS-LRR)	114.88	3.29	1.88
Ptc052	Chr08	1652795	1653151	exon	Potri.008G030000	TIR-NBS-LRR resistance protein	40.86	1425.56	1708.52
Ptc053	Chr08	6460068	6460319	exon	Potri.008G101700	TAS3	3.71	37.54	52.29
Ptc054	Chr08	16648189	16648377	exon	Potri.008G212200	Disease resistance protein (NBS-LRR)	17.15	3.84	3.77
Ptc055	Chr08	18452832	18453020	exon	Potri.008G220200	TIR-NBS-LRR resistance protein	24.29	0.27	0.47
Ptc056	Chr10	16237181	16237369	exon	Potri.010G154800	Unknown protein	52.29	38.64	4.71
Ptc057	Chr10	21293740	21294327	exon	Potri.010G231200	TIR-NBS-LRR resistance protein	3653.45	1917.74	1244.53
Ptc058	Chr11	11144409	11144681	exon	Potri.011G091900	Auxin response factor 3	71.15	1.1	0.94
Ptc059	Chr11	14898821	14899009	exon	Potri.011G124000	Disease resistance protein (NBS-LRR)	2	3.56	2.83
Ptc060	Chr11	14899034	14899222	exon	Potri.011G124000	Disease resistance protein (NBS-LRR)	8	5.48	3.3
Ptc061	Chr11	15232828	15233101	exon	Potri.011G127300	Disease resistance protein (NBS-LRR)	37.72	20.83	30.62
Ptc062	Chr12	10675124	10675354	exon	Potri.012G080400	MYB domain protein	1185.33	2.19	2.83
Ptc063	Chr13	1069006	1069194	exon	Potri.013G016400	Cc-nbs-lrr resistance protein	3.71	0.82	2.83
Ptc064	Chr13	2538521	2538856	exon	Potri.013G037300	TIR-NBS-LRR resistance protein	18.86	158.4	101.75
Ptc065	Chr13	6935582	6935770	exon	Potri.013G079700	No apical meristem (NAM) protein	51.44	32.61	24.97
Ptc066	Chr13	14792596	14792784	exon	Potri.013G140000	Unknown protein	0	0.82	6.59
Ptc067	Chr13	14841697	14841885	intergenic	NA	NA	0	1.1	3.3
Ptc068	Chr14	1240400	1240588	exon	Potri.014G012000	Disease resistance protein (NBS-LRR)	10.86	2.47	2.36
Ptc069	Chr14	2929551	2929739	exon	Potri.014G035800	Nucleobase-ascorbate transporter	8.57	1.1	0.47
Ptc070	Chr14	4649605	4649919	exon	Potri.014G060200	GRAS family transcription factor	0.57	38.91	36.74
Ptc071	Chr14	4683262	4683660	exon	Potri.014G060500	GRAS family transcription factor	0.29	26.86	24.02
Ptc072	Chr14	5766810	5767255	exon and intron	Potri.014G071000	Unknown protein	1288.49	1942.95	2987.91
Ptc073	Chr14	6150395	6150667	exon	Potri.014G075900	NAC domain protein	12.86	33.16	22.14
Ptc074	Chr14	6150812	6151000	exon	Potri.014G075900	NAC domain protein	14.86	26.86	15.07
Ptc075	Chr14	6163359	6163589	exon	Potri.014G076100	NAC domain protein	144.88	186.62	137.55
Ptc076	Chr14	6163734	6163922	exon and intron	Potri.014G076100	NAC domain protein	12.86	33.16	22.14
Ptc077	Chr14	8494017	8494205	exon	Potri.014G108100	NAC domain protein	5.72	11.51	11.31
Ptc078	Chr14	8495094	8495282	exon	Potri.014G108100	NAC domain protein	81.16	92.35	126.24
Ptc079	Chr14	11387369	11387830	exon	Potri.014G148900	basic helix-loop-helix (bHLH) protein	2.29	155.38	232.7
Ptc080	Chr15	10033959	10034147	exon	Potri.015G075600	MYB domain protein	61.72	1.37	0.47
Ptc081	Chr16	691876	692064	intergenic	NA	NA	52.29	38.64	4.71
Ptc082	Chr16	692171	692359	intergenic	NA	NA	70.3	44.67	8.95
Ptc083	Chr17	1254833	1255021	exon	Potri.017G015200	Cc-nbs-lrr resistance protein	4.86	3.01	2.83
Ptc084	Chr17	1327249	1327479	exon	Potri.017G015600	Disease resistance protein (NB-ARC/LRR)	18.86	3.56	8.95
Ptc085	Chr17	5744808	5745017	exon	Potri.017G061600	AUXIN SIGNALING F-BOX 2	195.75	354.06	373.08
Ptc086	Chr17	14316639	14317080	exon	Potri.017G133600	Disease resistance protein (NBS-LRR)	65.15	148.8	94.68
Ptc087	Chr17	14492575	14492763	intergenic	NA	NA	3.71	15.07	7.07
Ptc088	Chr17	14518607	14518837	exon	Potri.017G136400	Disease resistance protein (NBS-LRR)	19.72	33.98	26.38
Ptc089	Chr17	14537539	14537727	exon	Potri.017G136700	Disease resistance protein (NBS-LRR)	3.71	15.07	7.07
Ptc090	Chr17	14546312	14546500	exon	Potri.017G136900	Disease resistance protein (NBS-LRR)	22.86	43.02	29.68
Ptc091	Chr17	14659738	14660181	exon	Potri.017G138100	Disease resistance protein (NB-ARC/LRR)	14.29	28.5	21.67
Ptc092	Chr18	1069387	1069575	exon	Potri.018G013800	CONSTANS-like protein	0.29	9.04	5.18
Ptc093	Chr18	3054462	3054650	exon	Potri.018G037000	GTP binding protein	15.43	21.1	3.77
Ptc094	Chr18	3055013	3055201	exon	Potri.018G037000	GTP binding protein	40.01	52.89	10.83
Ptc095	Chr18	10744112	10744300	exon	Potri.018G080500	Disease resistance protein (NBS-LRR)	3.71	15.07	6.59
Ptc096	Chr18	15533108	15533358	exon	Potri.018G135600	Disease resistance protein (NBS-LRR)	151.45	352.14	406.99
Ptc097	Chr18	15621803	15622117	exon	Potri.018G136300	Disease resistance protein (NBS-LRR)	59.72	435.18	405.58
Ptc098	Chr18	15638187	15638375	intron	Potri.018G136500	Disease resistance protein (NBS-LRR)	13.43	76.46	58.41
Ptc099	Chr18	15638480	15638815	exon	Potri.018G136500	Disease resistance protein (NBS-LRR)	68.01	463.13	420.65
Ptc100	Chr18	15659909	15660223	exon	Potri.018G136700	Disease resistance protein (NBS-LRR)	53.15	69.33	96.57
Ptc101	Chr18	15739059	15739247	exon	Potri.018G137900	Disease resistance protein (NBS-LRR)	15.15	3.29	2.36
Ptc102	Chr18	15860956	15861207	exon	Potri.018G138500	Disease resistance protein (NBS-LRR)	10.29	10.41	5.18
Ptc103	Chr19	315264	315452	exon	Potri.019G002800	Disease resistance protein (NBS-LRR)	15.43	46.86	21.67
Ptc104	Chr19	10148749	10148937	exon	Potri.019G068200	TIR-NBS-LRR resistance protein	5.14	7.4	4.24
Ptc105	Chr19	12790839	12791048	intron	Potri.019G097500	TIR-NBS-LRR resistance protein	15.15	14.25	10.83
Ptc106	Chr19	12965049	12965237	exon	Potri.019G099900	No apical meristem (NAM) protein	31.72	37.27	11.78
Ptc107	Chr19	15292506	15292757	intergenic	NA	NA	1177.9	693.33	952
Ptc108	Potri.001G209300.1	96	431	exon	Potri.001G209300.1	Blue copper protein (Basic)	0.29	205.53	46.16
Ptc109	Potri.001G427700.1	694	882	exon	Potri.001G427700.1	Cc-nbs-lrr resistance protein	52.01	40.01	37.68
Ptc110	Potri.005G042900.1	740	928	exon	Potri.005G042900.1	Cc-nbs-lrr resistance protein	2	8.5	7.07
Ptc111	Potri.005G046200.1	644	832	exon	Potri.005G046200.1	Pentatricopeptide repeat-containing protein	26.58	8.5	5.65
Ptc112	Potri.007G100600.1	893	1081	exon	Potri.007G100600.1	Phytoalexin-deficient 4-1 protein	21.72	18.36	2.83
Ptc113	Potri.007G100600.1	1146	1355	exon	Potri.007G100600.1	Phytoalexin-deficient 4-1 protein	25.72	11.51	1.41
Ptc114	Potri.007G142000.1	512	700	exon	Potri.007G142000.1	LETM1 and EF-hand domain-containing protein 1, mitochondrial	4.29	28.5	24.49
Ptc115	Potri.008G101700.1	512	805	exon	Potri.008G101700.1	TAS3	120.02	691.13	838.48
Ptc116	Potri.011G013800.1	479	688	exon	Potri.011G013800.1	TIR-NBS-LRR resistance protein	32.29	16.72	13.66
Ptc117	Potri.011G059300.1	1867	2055	exon	Potri.011G059300.1	Auxin response factor	5.14	4.38	3.3
Ptc118	Potri.013G141800.1	91	279	exon	Potri.013G141800.1	Photosystem I P700 chlorophyll a apoprotein A1	0.86	1.37	4.71
Ptc119	Potri.014G035700.1	570	800	exon	Potri.014G035700.1	Disease resistance protein (NBS-LRR)	24	7.67	2.36
Ptc120	Potri.014G072300.4	1446	1634	exon	Potri.014G072300.4	Cytochrome P450	2.86	0.27	0
Ptc121	Potri.014G076100.1	118	390	exon	Potri.014G076100.1	NAC domain protein	124.31	168.81	135.66
Ptc122	Potri.014G108100.1	141	413	exon	Potri.014G108100.1	NAC domain protein	108.02	125.79	146.97
Ptc123	Potri.017G138100.1	634	864	exon	Potri.017G138100.1	Cc-nbs-lrr resistance protein	13.14	20.83	18.37
Ptc124	Potri.018G080700.1	634	822	exon	Potri.018G080700.1	Disease resistance protein (NBS-LRR)	3.71	8.77	8.48
Ptc125	Potri.T015300.1	1049	1237	exon	Potri.T015300.1	Disease resistance protein (NBS-LRR)	2	6.03	8.95
Ptc126	Potri.T025300.1	88	276	exon	Potri.T025300.1	Disease resistance protein (NBS-LRR)	2.29	9.87	8.48
Ptc127	Potri.T028700.1	88	276	exon	Potri.T028700.1	Disease resistance protein (NBS-LRR)	80.01	39.74	57.47
Ptc128	Potri.T046000.1	256	444	exon	Potri.T046000.1	Disease resistance protein (NBS-LRR)	21.72	9.59	6.59
Ptc129	Potri.T105500.1	1510	1698	exon	Potri.T105500.1	Disease resistance protein (NB-ARC/LRR)	22	35.63	38.16
Ptc130	scaffold_128	91601	91874	exon	Potri.T096100	Disease resistance protein (NBS-LRR)	11.43	23.02	16.49
Ptc131	scaffold_139	53555	53785	exon	Potri.T098700	Disease resistance protein (NBS-LRR)	91.44	2.47	1.88
Ptc132	scaffold_1726	15	309	exon	Potri.T178000	Pentatricopeptide repeat-containing protein	93.44	36.72	29.68
Ptc133	scaffold_1726	4412	4600	exon and intron	Potri.T178100	Pentatricopeptide repeat-containing protein	13.72	8.22	6.59
Ptc134	scaffold_20	641747	642189	exon	Potri.T003600	Disease resistance protein (NBS-LRR)	913.86	122.77	91.86
Ptc135	scaffold_20	705806	706098	exon	Potri.T004100	Disease resistance protein (NBS-LRR)	60.58	50.7	39.1
Ptc136	scaffold_238	50074	50262	exon	Potri.T129400	TIR-NBS-LRR resistance protein	16.29	6.58	10.36
Ptc137	scaffold_25	238907	239095	exon	Potri.T013300	Disease resistance protein (NBS-LRR)	6	9.59	12.25
Ptc138	scaffold_25	267646	268023	exon	Potri.T013600	Disease resistance protein (NBS-LRR)	9.72	47.14	44.28
Ptc139	scaffold_25	289956	290144	exon	Potri.T013800	Disease resistance protein (NBS-LRR)	51.15	64.95	89.5
Ptc140	scaffold_25	319551	319983	exon	Potri.T013900	Disease resistance protein (NBS-LRR)	33.72	187.17	220.45
Ptc141	scaffold_25	353688	353918	exon	Potri.T014300	Disease resistance protein (NBS-LRR)	49.15	58.37	58.88
Ptc142	scaffold_25	375007	375278	exon	Potri.T014500	Disease resistance protein (NBS-LRR)	50.58	229.1	317.96
Ptc143	scaffold_25	388348	388642	exon	Potri.T014600	Disease resistance protein (NBS-LRR)	15.43	64.67	63.12
Ptc144	scaffold_25	403389	403767	exon	Potri.T014700	Cc-nbs-lrr resistance protein	22	106.33	94.68
Ptc145	scaffold_25	546501	546836	exon	Potri.T016200	Disease resistance protein (NBS-LRR)	136.02	139.76	99.86
Ptc146	scaffold_25	550869	551057	exon	Potri.T016200	Disease resistance protein (NBS-LRR)	32.29	34.8	26.38
Ptc147	scaffold_30	63702	63953	exon	Potri.T025000	Disease resistance protein (NBS-LRR)	8.57	14.8	13.66
Ptc148	scaffold_30	71074	71389	intergenic	NA	NA	9.43	28.23	28.73
Ptc149	scaffold_30	103939	104127	exon	Potri.T025300	Disease resistance protein (NBS-LRR)	1.14	7.4	4.71
Ptc150	scaffold_30	116157	116387	exon	Potri.T025500	Disease resistance protein (NB-ARC/LRR)	85.44	69.06	67.36
Ptc151	scaffold_30	126713	127027	exon	Potri.T025800	Disease resistance protein (NBS-LRR)	98.3	57.27	61.71
Ptc152	scaffold_30	302552	302887	exon	Potri.T026900	Disease resistance protein (NBS-LRR)	4.57	10.41	14.13
Ptc153	scaffold_30	399788	399976	exon and intron	Potri.T028000	Disease resistance protein (NB-ARC/LRR)	11.43	26.31	25.91
Ptc154	scaffold_30	450694	450903	exon	Potri.T028700	Disease resistance protein (NBS-LRR)	81.16	39.74	56.53
Ptc155	scaffold_42	81293	81481	exon	Potri.T044800	Disease resistance protein (NB-ARC/LRR)	70.58	99.2	127.18
Ptc156	scaffold_42	100315	100566	exon	Potri.T045000	Disease resistance protein (NBS-LRR)	184.6	243.35	244.01
Ptc157	scaffold_42	132895	133209	exon	Potri.T045200	Disease resistance protein (NBS-LRR)	60.3	434.36	400.4
Ptc158	scaffold_42	159149	159380	exon	Potri.T045300	Disease resistance protein (NBS-LRR)	88.87	301.99	370.25
Ptc159	scaffold_42	185054	185347	intergenic	NA	NA	54.01	390.24	366.95
Ptc160	scaffold_42	260327	260515	exon	Potri.T046000	Disease resistance protein (NBS-LRR)	22.86	9.04	6.59
Ptc161	scaffold_48	182686	182874	intron	Potri.T052400	Disease resistance protein (NBS-LRR)	30.58	14.8	21.67
Ptc162	scaffold_48	194790	195020	exon and intron	Potri.T052600	Disease resistance protein (NBS-LRR)	23.72	7.95	8.48
Ptc163	scaffold_48	226501	226816	intergenic	NA	NA	9.43	28.23	28.73
Ptc164	scaffold_48	238409	238597	exon and intron	Potri.T053000	Cc-nbs-lrr resistance protein	5.72	21.1	24.97
Ptc165	scaffold_68	17047	17235	intergenic	NA	NA	8	10.14	4.24
Ptc166	scaffold_73	91613	91801	exon	Potri.T068700	TIR-NBS-LRR resistance protein	8.57	4.11	6.12
Ptc167	scaffold_80	24731	24982	exon and intron	Potri.T073600	TIR-NBS-LRR resistance protein	29.15	5.21	3.3
Ptc168	scaffold_80	74602	74790	exon	Potri.T074000	TIR-NBS-LRR resistance protein	14	2.19	2.36
Ptc169	scaffold_80	114239	114574	exon	Potri.T074200	TIR-NBS-LRR resistance protein	13.43	16.17	21.2
Ptc170	scaffold_81	72307	72537	exon	Potri.T074600	NADH-Ubiquinone/plastoquinone (complex I) protein	0.29	2.47	9.42
Ptc171	scaffold_888	7448	7825	intergenic	NA	NA	3470.56	1.92	0.94
Citrus sinensis (sweet orange)
PHAS ID	Reference ID	Start	End	Region	Gene ID	Annotation	Leaf	Flower	Fruit	Experimental evidence for protein existence
Csi001	chr1	220833	221126	exon	Cs1g01140	Disease resistance protein (RGA3)	6.81	0.38	54.61
Csi002	chr1	1039606	1039836	exon	Cs1g01880	Disease resistance protein (RGA2)	8.44	24.11	17.6
Csi003	chr1	1091098	1091328	exon	Cs1g01890	Disease resistance protein (RGA3)	8.76	24.11	17.6
Csi004	chr1	2087964	2088152	exon	Cs1g02820	Unknown protein	5.19	2.68	0
Csi005	chr1	4146816	4147025	exon	Cs1g04620	Cysteine/histidine-rich C1 domain-containing protein	9.41	0.38	0
Csi006	chr1	5528666	5529001	exon	Cs1g05730	Disease resistance protein (RPP13-like)	434.45	321.09	286.14
Csi007	chr1	6068370	6068558	exon	Cs1g06060	Ubiquitin-like protein	11.68	6.12	4.06
Csi008	chr1	6702703	6703038	exon	Cs1g06720	Disease resistance protein (RPM1-like)	9.08	2.3	1.35
Csi009	chr1	8538971	8539684	exon	Cs1g08080	Disease resistance protein (RGA3)	402.66	500.58	580.41
Csi010	chr1	8710498	8710812	intergenic	NA	NA	0.65	1.53	186.4
Csi011	chr1	8790040	8790583	intergenic	NA	NA	243.99	208.57	240.11
Csi012	chr1	8900547	8900735	exon	Cs1g08330	Disease resistance protein (RFL1)	1.3	0.77	18.96
Csi013	chr1	10703257	10703865	exon	Cs1g09350	Disease resistance protein (RGA2)	236.86	48.6	244.62
Csi014	chr1	11167621	11167851	exon	Cs1g09575	NA	101.56	259.09	747.4
Csi015	chr1	11172515	11172787	exon	Cs1g09580	NA	2.92	7.27	97.04
Csi016	chr1	11185467	11185718	exon	Cs1g09600	NA	98.31	213.93	796.59
Csi017	chr1	11216757	11217166	exon and intron	Cs1g09635	NA	190.78	272.49	2028.26
Csi018	chr1	11223525	11223839	exon and intron	Cs1g09640	NAC domain protein	0.65	1.53	187.75
Csi019	chr1	11250807	11251154	exon and intron	Cs1g09660	NAC domain protein	82.41	129.74	357.9
Csi020	chr1	11255827	11256173	exon and intron	Cs1g09665	NA	449.7	722.93	2651.99
Csi021	chr1	11261231	11261440	exon	Cs1g09670	NAC domain protein	1.95	2.68	45.58
Csi022	chr1	11358488	11358718	exon and intron	Cs1g09710	NAC domain protein	11.03	16.46	41.97
Csi023	chr1	12278028	12278403	exon and intron	Cs1g10260	Vacuolar processing enzyme/asparaginyl endopeptidase, putative	2.27	35.21	47.84
Csi024	chr1	13492916	13493188	intergenic	NA	NA	26.28	8.8	30.69
Csi025	chr1	13866001	13866189	exon	Cs1g11320	Disease resistance protein	18.17	8.42	49.65
Csi026	chr1	13866761	13867012	exon	Cs1g11320	Disease resistance protein	15.9	7.65	23.92
Csi027	chr1	13899826	13900014	intergenic	NA	NA	37.96	22.58	146.68
Csi028	chr1	13900067	13900255	intergenic	NA	NA	28.88	11.86	137.65
Csi029	chr1	13900424	13900697	intergenic	NA	NA	31.8	9.95	97.94
Csi030	chr1	13949105	13949335	exon	Cs1g11390	Disease resistance protein	12.01	6.89	15.35
Csi031	chr1	13963581	13963832	exon	Cs1g11410	Disease resistance protein	43.8	13.01	17.15
Csi032	chr1	13981189	13981568	exon	Cs1g11430	Disease resistance protein	97.99	66.59	197.23
Csi033	chr1	14290293	14290481	intergenic	NA	NA	16.87	9.18	58.22
Csi034	chr1	14971442	14971630	intergenic	NA	NA	9.41	12.63	9.03
Csi035	chr1	14971854	14972168	intergenic	NA	NA	18.49	19.52	75.37
Csi036	chr1	14993778	14993966	exon	Cs1g12050	Disease resistance protein	7.46	3.44	6.32
Csi037	chr1	15086942	15087130	exon	Cs1g12140	Disease resistance protein	43.48	26.41	70.41
Csi038	chr1	15087383	15087571	exon	Cs1g12140	Disease resistance protein	7.46	9.57	13.54
Csi039	chr1	15105021	15105312	exon	Cs1g12150	Disease resistance protein	48.34	47.84	164.73
Csi040	chr1	15179976	15180206	exon	Cs1g12170	Leucine-rich repeat-containing protein	41.86	14.16	50.55
Csi041	chr1	15213516	15213704	exon	Cs1g12210	Disease resistance protein (NB-ARC/LRR)	21.41	22.2	20.76
Csi042	chr1	15952289	15952519	exon	Cs1g12910	Disease resistance protein	113.56	94.15	69.96
Csi043	chr1	15952625	15952813	exon	Cs1g12910	Disease resistance protein	21.09	15.69	18.05
Csi044	chr1	15960451	15960639	intergenic	NA	NA	23.04	16.07	29.34
Csi045	chr1	15985957	15986147	exon	Cs1g12920	Disease resistance protein	53.86	59.32	79.88	Wu J, Xu Z, Zhang Y, Chai L, Yi H, Deng, X. An intergrative analysis of the transcriptom and proteome of the pulp of a spontaneous late-ripening sweet orange mutant and its wild type improves our understanding of fruit ripening in citrus. J Exp Bot. 2014;65:1651-71. doi:10.1093/jxb/eru044.
Csi046	chr1	16008673	16008924	exon	Cs1g12940	Disease resistance protein (RFL1)	36.02	27.55	31.59
Csi047	chr1	16009010	16009198	exon	Cs1g12940	Disease resistance protein (RFL1)	51.91	58.55	78.08
Csi048	chr1	16036913	16037101	intergenic	NA	NA	103.83	74.24	28.43
Csi049	chr1	16097349	16097539	intergenic	NA	NA	50.94	57.79	76.27
Csi050	chr1	16104684	16104874	intergenic	NA	NA	50.94	57.79	76.27
Csi051	chr1	16120329	16120580	exon	Cs1g13010	Disease resistance protein (RPS5)	124.92	97.21	75.37
Csi052	chr1	16176640	16176828	exon	Cs1g13050	Disease resistance protein (RFL1)	21.09	15.69	18.05
Csi053	chr1	16364319	16364569	exon	Cs1g13270	Disease resistance protein (NB-ARC/LRR)	18.17	14.54	13.09
Csi054	chr1	16370754	16371572	intergenic	NA	NA	2563.24	2474.95	5716.95
Csi055	chr1	16499705	16500187	exon	Cs1g13430	Disease resistance protein (RPS5)	146.01	71.18	161.12
Csi056	chr1	17176086	17176465	exon	Cs1g14030	Disease resistance protein	45.75	47.46	68.6
Csi057	chr1	17257239	17257679	exon	Cs1g14090	Disease resistance protein (RPS5)	10.06	4.59	29.79
Csi058	chr1	17274247	17274561	intergenic	NA	NA	4.54	26.79	20.76
Csi059	chr1	18714334	18714564	exon	Cs1g15550	Leucine-rich repeat-containing protein	124.27	93.76	300.58
Csi060	chr1	20211927	20212178	exon	Cs1g17000	Leucine-rich repeat-containing protein	5.84	2.3	18.05
Csi061	chr1	20747680	20747889	exon	Cs1g17590	MYB domain protein	16.55	41.71	0
Csi062	chr1	22165920	22166108	exon	Cs1g19000	Disease resistance protein (TMV resistance protein N)	8.11	10.33	2.26
Csi063	chr1	22935117	22935368	exon	Cs1g19720	Chaperone protein DnaJ	5.84	3.44	60.93
Csi064	chr1	22962046	22962255	exon	Cs1g19760	Chaperone protein DnaJ	5.19	3.06	47.39
Csi065	chr1	23351629	23351817	exon	Cs1g20250	NA	237.18	187.14	602.07
Csi066	chr1	27945833	27946021	exon	Cs1g25670	Hydrolase (alpha/beta fold)	0	227.71	1.81	Wu J, Xu Z, Zhang Y, Chai L, Yi H, Deng, X. An intergrative analysis of the transcriptom and proteome of the pulp of a spontaneous late-ripening sweet orange mutant and its wild type improves our understanding of fruit ripening in citrus. J Exp Bot. 2014;65:1651-71. doi:10.1093/jxb/eru044.
Csi067	chr2	6919017	6919248	exon and intron	Cs2g09440	Auxin response factor 6	10.06	36.74	6.77
Csi068	chr2	7070845	7071033	exon and intron	Cs2g09590	Putative uncharacterized protein Sb05g003370	11.36	16.84	41.97
Csi069	chr2	9926388	9926639	intergenic	NA	NA	244.32	62.38	350.23
Csi070	chr2	9926682	9926870	intergenic	NA	NA	55.48	55.87	58.22
Csi071	chr2	9942528	9942716	intergenic	NA	NA	3.89	2.68	14.44
Csi072	chr2	9946630	9946902	exon	Cs2g13250	Alpha-glucan water dikinase 2	0.97	4.59	34.75	Wu J, Xu Z, Zhang Y, Chai L, Yi H, Deng, X. An intergrative analysis of the transcriptom and proteome of the pulp of a spontaneous late-ripening sweet orange mutant and its wild type improves our understanding of fruit ripening in citrus. J Exp Bot. 2014;65:1651-71. doi:10.1093/jxb/eru044.
Csi073	chr2	11088231	11088461	exon	Cs2g14270	AUXIN SIGNALING F-BOX 2	31.15	52.05	29.79
Csi074	chr2	15149042	15149356	exon	Cs2g18460	Disease resistance protein (RPH8A)	108.69	32.15	33.4
Csi075	chr2	15174463	15175050	exon	Cs2g18470	Disease resistance protein	178.45	50.9	65.89
Csi076	chr2	15215161	15215391	exon	Cs2g18480	Disease resistance protein (RPH8A)	26.61	6.51	13.09
Csi077	chr2	15232540	15232728	intergenic	NA	NA	31.8	9.95	9.48
Csi078	chr2	17414365	17414700	intergenic	NA	NA	1007.45	109.07	12.19
Csi079	chr2	26236429	26236617	exon	Cs2g26400	Disease resistance protein (RPP13-like)	4.54	8.8	6.77
Csi080	chr2	26238351	26238539	exon	Cs2g26400	Disease resistance protein (RPP13-like)	86.96	86.87	59.12
Csi081	chr2	26238709	26238897	exon	Cs2g26400	Disease resistance protein (RPP13-like)	16.22	9.95	20.31
Csi082	chr2	29897674	29898240	intergenic	NA	NA	41.86	113.28	397.17
Csi083	chr2	29910452	29910871	exon	Cs2g30590	Disease resistance protein (RPP13-like)	5.84	20.67	16.7
Csi084	chr2	30084785	30084973	exon	Cs2g30790	Receptor-like protein 12	30.82	5.74	34.3
Csi085	chr2	30090100	30090330	exon	Cs2g30800	Receptor-like protein 12	6.49	1.15	7.22
Csi086	chr2	30359752	30360255	intergenic	NA	NA	1540.54	900.12	3634.53
Csi087	chr2	30367967	30368554	exon	Cs2g30985	NA	4301.71	3876.04	5479.55
Csi088	chr3	208105	208440	exon	Cs3g01180	Disease resistance protein (RPP13-like)	19.14	12.63	21.21
Csi089	chr3	312427	312657	exon	Cs3g01280	Disease resistance protein (RPP13-like)	36.02	51.67	78.98
Csi090	chr3	332505	332693	intergenic	NA	NA	15.57	23.73	24.37
Csi091	chr3	350003	350296	exon	Cs3g01320	Disease resistance protein (RPP13-like)	55.48	67.74	71.31
Csi092	chr3	650591	650800	exon	Cs3g01540	Disease resistance protein (RPP13-like)	21.41	34.44	24.37
Csi093	chr3	2490439	2490627	intergenic	NA	NA	390	83.81	347.52
Csi094	chr3	2491164	2491520	intergenic	NA	NA	4674.51	736.32	2158.24
Csi095	chr3	2963418	2963690	exon	Cs3g02960	Disease resistance protein (RPP13-like)	25.63	40.18	18.96
Csi096	chr3	2964500	2964688	exon	Cs3g02960	Disease resistance protein (RPP13-like)	29.53	34.06	9.93
Csi097	chr3	3026397	3026700	intergenic	NA	NA	79.49	57.41	42.42
Csi098	chr3	3785207	3785668	exon	Cs3g03540	Disease resistance protein (RPP13-like)	240.1	184.46	282.08
Csi099	chr3	3831428	3831658	exon	Cs3g03570	Disease resistance protein (RPP13-like)	10.06	6.12	11.73
Csi100	chr3	4585192	4585380	exon	Cs3g03980	Leucine-rich repeat-containing protein	0	0	12.64
Csi101	chr3	6177144	6177395	exon	Cs3g04930	Disease resistance protein (RFL1)	71.06	73.1	38.36
Csi102	chr3	6177753	6177983	exon	Cs3g04930	Disease resistance protein (RFL1)	28.88	22.2	20.76
Csi103	chr3	6933022	6933336	exon	Cs3g05280	Disease resistance protein	39.91	107.54	180.53
Csi104	chr3	7008023	7008442	exon	Cs3g05320	NA	7400.31	8144.34	14439.7
Csi105	chr3	7468912	7469184	exon	Cs3g05700	TIR-NBS-LRR resistance protein	14.6	4.59	21.21
Csi106	chr3	7497713	7497964	exon	Cs3g05740	TIR-NBS-LRR resistance protein	14.6	4.59	21.21
Csi107	chr3	7498007	7498195	exon	Cs3g05740	TIR-NBS-LRR resistance protein	7.14	3.83	13.54
Csi108	chr3	7520442	7520693	exon	Cs3g05760	TIR-NBS-LRR resistance protein	8.44	4.59	14.44
Csi109	chr3	7527728	7527958	exon	Cs3g05770	TIR-NBS-LRR resistance protein	13.95	5.74	19.41
Csi110	chr3	7528001	7528189	exon	Cs3g05770	TIR-NBS-LRR resistance protein	3.24	0.77	11.28
Csi111	chr3	7663609	7664239	exon and intron	Cs3g05820	TIR-NBS-LRR resistance protein	208.63	132.03	908.52
Csi112	chr3	8913700	8913951	exon	Cs3g06500	Disease resistance protein (RPS2)	6.81	15.31	5.42
Csi113	chr3	11314606	11314794	exon	Cs3g07960	Disease resistance protein (RFL1)	0.32	1.91	5.42
Csi114	chr3	11334152	11334340	exon	Cs3g07970	Disease resistance protein (RFL1)	1.95	0.77	6.32
Csi115	chr3	11389000	11389293	intergenic	NA	NA	0	384.62	0
Csi116	chr3	11687621	11687872	exon	Cs3g08210	Disease resistance protein	39.58	62.38	206.26
Csi117	chr3	13503168	13503415	exon	Cs3g09495	[S] KOG4118 Uncharacterized conserved protein	42.5	32.15	58.67
Csi118	chr3	15416542	15416730	exon	Cs3g11110	Disease resistance protein (R1-A)	1.62	1.15	5.87
Csi119	chr3	15418121	15418309	exon	Cs3g11120	Disease resistance protein	14.28	20.67	18.96
Csi120	chr3	15577688	15577876	exon	Cs3g11210	Importin subunit alpha-1a	8.76	11.1	13.99
Csi121	chr3	15661947	15662156	intergenic	NA	NA	7.79	13.01	32.04
Csi122	chr3	16678014	16678223	exon	Cs3g12320	Disease resistance protein (RFL1)	198.89	182.55	373.25
Csi123	chr3	16680368	16680556	intergenic	NA	NA	5.84	0	5.42
Csi124	chr3	16689385	16689741	exon	Cs3g12330	Disease resistance protein (R1-A)	59.05	61.23	130.43
Csi125	chr3	16699227	16699415	exon	Cs3g12340	Disease resistance protein (RFL1)	11.68	5.74	14.89
Csi126	chr3	16699525	16699713	exon	Cs3g12340	Disease resistance protein (RFL1)	25.31	6.51	28.43
Csi127	chr3	17140873	17141061	exon	Cs3g12710	Disease resistance protein (RFL1)	5.52	2.68	9.93
Csi128	chr3	17227495	17227725	exon	Cs3g12760	Disease resistance protein (RFL1)	48.02	12.63	23.02
Csi129	chr3	17289694	17290092	intergenic	NA	NA	397.79	551.86	1111.62
Csi130	chr3	17292035	17292433	exon	Cs3g12810	Disease resistance protein (RPS5)	383.51	533.87	1095.37
Csi131	chr3	17327699	17327908	exon	Cs3g12850	Disease resistance protein (RFL1)	40.88	8.42	29.34
Csi132	chr3	17544258	17544573	exon	Cs3g13160	Disease resistance protein (RFL1)	7.79	20.67	42.88
Csi133	chr3	17611789	17611998	exon	Cs3g13200	Disease resistance protein	2.6	3.44	16.25
Csi134	chr3	17612084	17612272	exon	Cs3g13200	Disease resistance protein	8.11	10.33	13.99
Csi135	chr3	17624247	17624456	exon	Cs3g13210	Disease resistance protein (RFL1)	2.6	3.44	16.25
Csi136	chr3	17624542	17624730	exon	Cs3g13210	Disease resistance protein (RFL1)	8.11	10.33	13.99
Csi137	chr3	17851480	17851710	exon	Cs3g13390	Disease resistance protein (RGA3)	9.08	4.21	78.53
Csi138	chr3	17879243	17879431	exon	Cs3g13430	Disease resistance protein (RFL1)	5.84	8.04	24.37
Csi139	chr3	17879643	17879831	exon	Cs3g13430	Disease resistance protein (RFL1)	2.6	3.44	17.6
Csi140	chr3	18053627	18053857	exon and intron	Cs3g13690	Disease resistance protein (RGA3)	98.96	23.35	417.93
Csi141	chr3	18054424	18054675	exon	Cs3g13690	Disease resistance protein (RGA3)	21.41	8.04	75.82
Csi142	chr3	18056868	18057295	intergenic	NA	NA	113.24	29.47	491.49
Csi143	chr3	18101270	18101521	exon and intron	Cs3g13710	Disease resistance protein (RGA2)	11.68	3.06	99.29
Csi144	chr3	18129736	18130163	exon	Cs3g13730	Disease resistance protein (RGA1)	113.24	29.47	491.49
Csi145	chr3	18130945	18131133	exon	Cs3g13730	Disease resistance protein (RGA1)	14.6	6.51	74.47
Csi146	chr3	18155218	18155511	exon	Cs3g13740	Disease resistance protein (RGA3)	8.11	7.65	111.48
Csi147	chr3	19407706	19408104	exon	Cs3g15200	Disease resistance protein (RFL1)	132.38	76.54	60.03
Csi148	chr4	1237565	1237753	intergenic	orange1.1g034661m.g	TAS3c	4.22	78.84	1.35
Csi149	chr4	2490063	2490251	exon	Cs4g04300	Calcium-transporting ATPase 8	92.8	2.68	3.16	Wu J, Xu Z, Zhang Y, Chai L, Yi H, Deng, X. An intergrative analysis of the transcriptom and proteome of the pulp of a spontaneous late-ripening sweet orange mutant and its wild type improves our understanding of fruit ripening in citrus. J Exp Bot. 2014;65:1651-71. doi:10.1093/jxb/eru044.
Csi150	chr4	3472705	3472914	exon	Cs4g05660	Putative uncharacterized protein OJ1111_A10.1	0	11.48	0.9
Csi151	chr4	4923908	4924138	exon	Cs4g07730	Disease resistance protein (RPP13-like)	10.06	48.22	13.99
Csi152	chr4	17755561	17755749	exon and intron	Cs4g18140	Blue copper protein (Precursor)	6.81	0.38	18.5
Csi153	chr4	17849844	17850095	exon	Cs4g18250	MYB domain protein	48.02	2.68	0
Csi154	chr4	19586436	19586624	exon	Cs4g20210	Putative uncharacterized protein	20.77	5.36	2.26
Csi155	chr5	2745153	2745446	exon	Cs5g04670	NA	35.69	47.84	113.73
Csi156	chr5	2749634	2749864	intron	Cs5g04680	Transcription regulator (ANAC012/NST3/SND1)	5.84	30.62	147.58
Csi157	chr5	2758993	2759181	exon	Cs5g04690	NA	4.87	32.15	122.31
Csi158	chr5	4031652	4031945	exon	Cs5g06510	Receptor-like kinase, RLP	0	133.56	310.96
Csi159	chr5	5651043	5651294	exon	Cs5g08560	MYB domain protein	261.52	53.58	0
Csi160	chr5	7047328	7047579	exon	Cs5g10180	SPX domain-containing protein	0.97	9.18	40.17
Csi161	chr5	11701154	11701447	intergenic	NA	NA	0	383.85	0
Csi162	chr5	14132051	14132260	intergenic	NA	NA	39.26	27.17	16.25
Csi163	chr5	18613315	18613503	exon	Cs5g18280	TIR-NBS-LRR resistance protein	24.66	14.54	23.92
Csi164	chr5	18841577	18842185	exon	Cs5g18480	Disease resistance protein (TMV resistance protein N)	428.29	261.77	1131.93
Csi165	chr5	20176975	20177353	exon	Cs5g19430	Disease resistance protein (TMV resistance protein N)	13.63	74.63	18.05
Csi166	chr5	20188302	20188679	exon	Cs5g19440	TIR-NBS-LRR resistance protein	8.44	64.29	366.48
Csi167	chr5	20223119	20223422	exon	Cs5g19460	TIR-NBS-LRR resistance protein	6.16	57.02	13.99
Csi168	chr5	20339224	20339601	exon	Cs5g19570	Disease resistance protein (TMV resistance protein N)	0	18.37	216.64
Csi169	chr5	20835751	20835939	exon	Cs5g19850	Disease resistance protein	0	6.51	7.22
Csi170	chr5	20846774	20846962	intergenic	NA	NA	0	5.36	8.12
Csi171	chr5	20870839	20871111	exon	Cs5g19880	Disease resistance protein (TMV resistance protein N)	4.22	2.68	14.44
Csi172	chr5	20935783	20936013	exon	Cs5g19920	Disease resistance protein (TMV resistance protein N)	9.08	13.78	35.2
Csi173	chr5	20936161	20936391	exon	Cs5g19920	Disease resistance protein (TMV resistance protein N)	5.84	14.54	18.05
Csi174	chr5	21431267	21431497	exon	Cs5g20270	TIR-NBS-LRR resistance protein	2.27	15.69	54.16
Csi175	chr5	21523468	21523719	intergenic	NA	NA	6.81	98.74	47.39
Csi176	chr5	21547644	21547947	exon	Cs5g20360	TIR-NBS-LRR resistance protein	4.54	63.15	23.02
Csi177	chr5	21707926	21708135	exon	Cs5g20420	Glucosyltransferase (anthocyanin 5-O; UDP-)	4.54	2.3	27.53	Wu J, Xu Z, Zhang Y, Chai L, Yi H, Deng, X. An intergrative analysis of the transcriptom and proteome of the pulp of a spontaneous late-ripening sweet orange mutant and its wild type improves our understanding of fruit ripening in citrus. J Exp Bot. 2014;65:1651-71. doi:10.1093/jxb/eru044.
Csi178	chr5	22193879	22194151	exon	Cs5g20755	NA	7.14	9.18	11.28
Csi179	chr5	22523165	22523541	exon	Cs5g21020	Disease resistance protein (RPP13-like)	26.28	38.65	68.6
Csi180	chr5	22540819	22541049	exon	Cs5g21040	Disease resistance protein (RPP13-like)	26.61	9.95	26.18
Csi181	chr5	22565221	22565489	intergenic	NA	NA	6.49	6.89	8.12
Csi182	chr5	22716538	22716726	intergenic	NA	NA	62.62	16.46	90.27
Csi183	chr5	22716998	22717228	intergenic	NA	NA	61.32	21.05	61.38
Csi184	chr5	22717577	22717765	intergenic	NA	NA	13.95	4.21	9.48
Csi185	chr5	24516170	24516715	exon	Cs5g21975	Disease resistance protein (RGA4)	168.07	39.42	459.9
Csi186	chr5	24577910	24578162	exon	Cs5g22030	Disease resistance protein (RFL1)	7.79	31	10.83
Csi187	chr5	24578248	24578499	exon	Cs5g22030	Disease resistance protein (RFL1)	15.57	49.37	30.24
Csi188	chr5	24666740	24667054	exon	Cs5g22150	Disease resistance protein (RPP13-like)	174.56	144.66	211.22
Csi189	chr5	24667184	24667372	exon	Cs5g22150	Disease resistance protein (RPP13-like)	83.71	51.28	83.04
Csi190	chr5	24843865	24844053	exon and intron	Cs5g22330	Disease resistance protein (RPP13-like)	5.19	3.83	12.64
Csi191	chr5	24911111	24911299	exon	Cs5g22370	TIR-NBS-LRR resistance protein	0	1.15	7.22
Csi192	chr5	24922693	24922881	exon	Cs5g22380	Disease resistance protein (TMV resistance protein N)	0	1.15	7.22
Csi193	chr5	25392383	25392571	exon	Cs5g22710	Disease resistance protein (RPP13-like)	0.97	1.91	50.55
Csi194	chr5	25844799	25845071	intergenic	NA	NA	25.31	91.08	225.21
Csi195	chr5	27140507	27140737	intergenic	NA	NA	3.24	31.38	17.15
Csi196	chr5	27143426	27143656	intergenic	NA	NA	3.57	32.53	18.05
Csi197	chr5	29032807	29033016	exon	Cs5g26170	Disease resistance protein (RFL1)	4.54	11.1	37.91
Csi198	chr5	29064177	29064365	exon	Cs5g26190	Disease resistance protein	8.44	10.72	71.31
Csi199	chr5	30897722	30898078	exon	Cs5g28645	Disease resistance protein (NB-ARC/LRR)	25.63	32.53	47.39
Csi200	chr5	30999310	30999603	exon	Cs5g28770	Disease resistance protein (RGA4)	20.77	11.86	110.57
Csi201	chr5	31576151	31577032	exon	Cs5g29510	Disease resistance protein (RPP13-like)	1141.45	993.88	2068.88
Csi202	chr5	33777352	33777645	exon	Cs5g32500	Transport inhibitor response1 (TIR1/Auxin F-box)	59.05	159.59	51.9
Csi203	chr6	128045	128317	exon	Cs6g01040	Disease resistance protein (RPP13-like)	355.61	288.56	206.26
Csi204	chr6	184991	185252	exon	Cs6g01070	Disease resistance protein (RPP13-like)	4.54	28.32	18.96
Csi205	chr6	217229	217417	exon	Cs6g01080	Disease resistance protein (RPP13-like)	5.84	11.86	15.8
Csi206	chr6	217461	217670	exon	Cs6g01080	Disease resistance protein (RPP13-like)	16.22	16.46	51.9
Csi207	chr6	217964	218152	exon	Cs6g01080	Disease resistance protein (RPP13-like)	9.08	17.22	4.96
Csi208	chr6	1648983	1649255	exon	Cs6g02100	Disease resistance protein	18.82	34.06	50.55
Csi209	chr6	1681191	1681379	exon	Cs6g02120	Disease resistance protein	5.19	11.48	4.51
Csi210	chr6	1688797	1689069	exon	Cs6g02130	Disease resistance protein	18.82	34.06	50.55
Csi211	chr6	1704265	1704579	exon	Cs6g02150	NA	17.2	30.62	50.55
Csi212	chr6	2232605	2232793	intergenic	NA	NA	14.28	23.35	45.58
Csi213	chr6	3233307	3233516	intergenic	NA	NA	7.46	8.42	20.31
Csi214	chr6	3911622	3911917	exon	Cs6g03500	Argonaute and Dicer protein, PAZ	30.5	32.53	38.81
Csi215	chr6	3912841	3913029	exon	Cs6g03500	Argonaute and Dicer protein, PAZ	36.34	95.29	113.28
Csi216	chr6	3972467	3972655	exon	Cs6g03520	Dicer-like protein 4	90.85	99.12	73.11
Csi217	chr6	4491311	4491625	exon	Cs6g03920	Disease resistance protein	0.97	4.21	18.05
Csi218	chr6	6507431	6507661	exon	Cs6g05250	Disease resistance protein (RPP13-like)	3.57	32.53	12.64
Csi219	chr6	8744162	8744371	exon	Cs6g06820	Importin subunit alpha-1a	8.11	6.51	5.42	Wu J, Xu Z, Zhang Y, Chai L, Yi H, Deng, X. An intergrative analysis of the transcriptom and proteome of the pulp of a spontaneous late-ripening sweet orange mutant and its wild type improves our understanding of fruit ripening in citrus. J Exp Bot. 2014;65:1651-71. doi:10.1093/jxb/eru044.
Csi220	chr6	13973575	13973763	intergenic	NA	TAS4	94.74	352.47	16.25
Csi221	chr6	15788331	15788562	exon	Cs6g14690	Disease resistance protein (RPP13-like)	62.3	12.25	1.81
Csi222	chr6	18772553	18772741	intergenic	NA	NA	94.74	352.47	16.25
Csi223	chr7	769854	770252	exon	Cs7g02220	Disease resistance protein (RPP13-like)	42.18	10.33	9.03
Csi224	chr7	2574941	2575129	exon and intron	Cs7g04970	Methyltransferase (tRNA cytosine(38)-C(5))	0.97	4.98	8.12
Csi225	chr7	10236592	10236822	exon	Cs7g14510	Disease resistance protein (NB-ARC/LRR)	83.06	235.36	116.89
Csi226	chr7	10238060	10238248	exon	Cs7g14510	Disease resistance protein (NB-ARC/LRR)	6.81	23.73	6.32
Csi227	chr7	10251244	10251516	exon	Cs7g14540	Disease resistance protein (NB-ARC/LRR)	28.23	114.81	27.53
Csi228	chr7	11578408	11578638	exon	Cs7g16030	Disease resistance protein (RGA3)	6.16	9.18	4.96
Csi229	chr7	20080570	20081073	exon	Cs7g22420	NAC domain protein	13.95	88.79	252.29
Csi230	chr7	20088147	20088356	exon	Cs7g22430	NAC domain protein	1.62	18.37	41.52
Csi231	chr7	20098271	20098480	exon	Cs7g22450	NAC domain protein	1.62	18.37	41.52
Csi232	chr7	20104775	20105005	intergenic	NA	NA	57.75	64.68	64.99
Csi233	chr7	20124977	20125249	exon	Cs7g22470	NAC domain protein	314.08	322.62	658.03
Csi234	chr7	20226333	20226542	exon	Cs7g22510	NAC domain protein	73.33	26.02	78.53
Csi235	chr7	20230453	20230746	intergenic	NA	NA	73.33	26.41	78.98
Csi236	chr7	20275304	20275555	exon and intron	Cs7g22540	NAC domain protein	7.14	4.59	41.52
Csi237	chr7	20295801	20295989	exon	Cs7g22560	NAC domain protein	7.79	11.1	37.91
Csi238	chr7	26651520	26651750	exon and intron	Cs7g26085	NA	39.58	47.46	54.61
Csi239	chr7	26651792	26652337	intron	Cs7g26085	NA	508.76	404.14	667.96
Csi240	chr7	27404254	27404547	exon	Cs7g26730	Disease resistance protein (TMV resistance protein N)	19.47	21.43	23.02
Csi241	chr7	27450853	27451104	exon	Cs7g26750	Disease resistance protein (TMV resistance protein N)	22.39	15.69	23.47
Csi242	chr7	28939132	28939425	intergenic	NA	NA	10.38	14.54	19.86
Csi243	chr8	6296638	6296826	intergenic	NA	NA	50.62	27.94	56.42
Csi244	chr8	6332941	6333129	exon	Cs8g08160	Pentatricopeptide repeat-containing protein	50.94	27.94	56.42
Csi245	chr8	6792867	6793097	exon	Cs8g08549	NA	11.68	8.42	22.11
Csi246	chr8	6815594	6815929	exon	Cs8g08570	Pentatricopeptide repeat-containing protein	78.2	65.44	208.96
Csi247	chr8	9670960	9671316	exon and intron	Cs8g10560	Disease resistance protein	95.07	36.36	97.94
Csi248	chr8	9689957	9690313	intergenic	NA	NA	95.07	36.36	97.94
Csi249	chr8	9699095	9699451	exon and intron	Cs8g10570	Disease resistance protein (TMV resistance protein N)	95.07	36.36	97.94
Csi250	chr8	15909648	15909878	intergenic	NA	NA	8.76	492.92	5.42
Csi251	chr8	19841909	19842097	exon	Cs8g16930	Auxin response factor 4	18.49	6.89	0.45
Csi252	chr9	4268091	4268575	exon	Cs9g06846	NA	1263.45	827.41	1438.38
Csi253	chr9	11295552	11295782	exon	Cs9g12780	Putative uncharacterized protein OJ1111_A10.1	0	12.63	0.9
Csi254	chrUn	6602374	6602709	exon	orange1.1t00557	NA	41.86	14.16	79.43
Csi255	chrUn	22217207	22217437	intergenic	NA	NA	43.15	17.99	68.6
Csi256	chrUn	23148276	23148506	exon	orange1.1t01356	Disease resistance protein	49.97	38.65	68.6
Csi257	chrUn	23196991	23197179	exon	orange1.1t01359	Disease resistance protein	7.79	9.57	13.54
Csi258	chrUn	23197474	23197662	exon	orange1.1t01359	Disease resistance protein	43.48	26.41	70.41
Csi259	chrUn	23277773	23278025	exon	orange1.1t01362	Disease resistance protein (NB-ARC/LRR)	36.02	18.37	83.95
Csi260	chrUn	28546899	28547129	exon	orange1.1t01815	Disease resistance protein (TMV resistance protein N)	15.9	11.48	9.48
Csi261	chrUn	28669861	28670154	intergenic	NA	NA	76.57	31.38	69.5
Csi262	chrUn	28900963	28901529	exon	orange1.1t01829	TIR-NBS-LRR resistance protein	96.04	98.74	290.65
Csi263	chrUn	29057084	29057387	exon	orange1.1t01840	TIR-NBS-LRR resistance protein	4.54	46.31	18.96
Csi264	chrUn	29140706	29140936	exon	orange1.1t01844	TIR-NBS-LRR resistance protein	6.81	86.49	34.75
Csi265	chrUn	30134461	30134721	exon	orange1.1t01898	Disease resistance protein (RGA3)	201.49	183.32	336.69
Csi266	chrUn	30429799	30430050	exon	orange1.1t01918	Disease resistance protein (RGA1)	109.67	91.85	277.11
Csi267	chrUn	30546601	30546832	exon	orange1.1t01926	Disease resistance protein (RGA3)	12.65	15.69	21.21
Csi268	chrUn	32965158	32965558	intergenic	NA	NA	12.65	31.76	26.63
Csi269	chrUn	32972093	32972386	exon	orange1.1t02132	Disease resistance protein (TMV resistance protein N)	3.57	266.36	7.67
Csi270	chrUn	33136459	33136678	exon	orange1.1t02140	TIR-NBS-LRR resistance protein	7.46	62	18.5
Csi271	chrUn	33315871	33316059	exon	orange1.1t02159	Disease resistance protein (TMV resistance protein N)	3.24	15.69	13.99
Csi272	chrUn	33390784	33390972	intergenic	NA	NA	5.52	5.74	14.89
Csi273	chrUn	33471661	33472039	exon	orange1.1t02171	TIR-NBS-LRR resistance protein	76.57	85.73	104.71
Csi274	chrUn	33487208	33487521	exon	orange1.1t02175	WRKY transcription factor	42.83	63.53	48.29
Csi275	chrUn	35666572	35666907	exon	orange1.1t02367	basic helix-loop-helix (bHLH) protein	24.66	69.65	9.48
Csi276	chrUn	37826373	37826582	intergenic	NA	NA	2.92	2.68	15.35
Csi277	chrUn	38086419	38086733	exon	orange1.1t02495	Disease resistance protein (RPP13-like)	23.69	13.78	32.04
Csi278	chrUn	38110767	38111585	exon	orange1.1t02498	Disease resistance protein	1390.64	738.62	1306.59
Csi279	chrUn	38339469	38339762	exon	orange1.1t02518	Disease resistance protein (RGA3)	10.71	6.12	108.77
Csi280	chrUn	42231207	42231395	intergenic	NA	NA	20.12	1.91	9.93
Csi281	chrUn	42232158	42232451	intergenic	NA	NA	115.18	28.7	81.24
Csi282	chrUn	42232536	42232724	intergenic	NA	NA	27.25	9.57	21.21
Csi283	chrUn	48744850	48745101	exon	orange1.1t03137	Disease resistance protein (RPS5)	39.58	62.38	206.26
Csi284	chrUn	49451137	49451410	intergenic	NA	NA	381.57	132.42	175.11
Csi285	chrUn	49452623	49452811	intergenic	NA	NA	23.04	4.59	7.67
Csi286	chrUn	49454271	49454732	exon and intron	orange1.1t03192	NA	300.45	155.38	257.71
Csi287	chrUn	49475088	49475444	exon and intron	orange1.1t05881	NA	11009.3	8178.79	13236.5
Csi288	chrUn	51123673	51123861	intergenic	NA	NA	59.38	23.73	3.16
Csi289	chrUn	53221543	53221773	exon and intron	orange1.1t03475	Feruloyl esterase A	2.92	1.15	92.07
Csi290	chrUn	53275387	53275764	exon	orange1.1t03481	Disease resistance protein (RPP13-like)	14.6	16.07	103.81
Csi291	chrUn	53332645	53332875	intergenic	NA	NA	11.03	19.52	108.32
Csi292	chrUn	53373973	53374791	exon	orange1.1t03486	Disease resistance protein (RPP13-like)	93.77	124.38	660.74
Csi293	chrUn	53387479	53387794	exon	orange1.1t03487	Disease resistance protein (RPP13-like)	9.08	26.79	60.03
Csi294	chrUn	53813496	53813684	exon	orange1.1t03509	Disease resistance protein (TMV resistance protein N)	0	0.77	6.32
Csi295	chrUn	53978055	53978243	exon	orange1.1t03523	Disease resistance protein (TMV resistance protein N)	0	0.77	6.32
Csi296	chrUn	54083234	54083422	exon	orange1.1t03534	Disease resistance protein (RPP13-like)	30.5	25.26	23.47
Csi297	chrUn	54083447	54083635	exon	orange1.1t03534	Disease resistance protein (RPP13-like)	8.11	30.23	23.92
Csi298	chrUn	54084380	54084568	exon	orange1.1t03534	Disease resistance protein (RPP13-like)	23.69	36.74	18.5
Csi299	chrUn	55758998	55759207	exon	orange1.1t03640	Disease resistance protein (RGA2)	38.61	23.35	53.71
Csi300	chrUn	55864271	55864459	intergenic	NA	NA	33.1	48.22	20.31
Csi301	chrUn	55865556	55865744	intergenic	NA	NA	12.65	15.69	18.96
Csi302	chrUn	55904108	55904338	exon	orange1.1t03647	Disease resistance protein (RPP13-like)	69.43	68.5	45.13
Csi303	chrUn	55904549	55904737	exon	orange1.1t03647	Disease resistance protein (RPP13-like)	30.17	32.91	24.37
Csi304	chrUn	55909642	55909830	exon	orange1.1t03648	Disease resistance protein (RPP13-like)	21.41	76.54	42.88
Csi305	chrUn	55909946	55910134	exon	orange1.1t03648	Disease resistance protein (RPP13-like)	33.1	48.22	20.31
Csi306	chrUn	55910301	55910489	exon	orange1.1t03648	Disease resistance protein (RPP13-like)	74.95	75.78	111.93
Csi307	chrUn	56680510	56680740	exon	orange1.1t03701	Disease resistance protein	4.22	36.74	23.47
Csi308	chrUn	56744290	56744478	exon	orange1.1t03707	Disease resistance protein	0.65	1.15	11.28
Csi309	chrUn	56877057	56877371	exon	orange1.1t03712	Disease resistance protein	56.46	76.16	263.57
Csi310	chrUn	56896469	56896783	exon	orange1.1t03713	Disease resistance protein	49.97	68.89	236.95
Csi311	chrUn	56979073	56979282	intergenic	NA	NA	10.38	19.14	92.07
Csi312	chrUn	57195243	57195809	exon	orange1.1t03732	Disease resistance protein (RGA3)	569.43	557.6	2845.16
Csi313	chrUn	57226439	57226742	exon	orange1.1t03734	Disease resistance protein (RGA2)	458.79	611.18	882.79
Csi314	chrUn	57334836	57335159	intergenic	NA	NA	542.17	542.29	908.52
Csi315	chrUn	57394832	57395230	exon	orange1.1t03742	Disease resistance protein (RPH8A)	45.75	62.38	50.1
Csi316	chrUn	59556100	59556288	exon	orange1.1t03874	Disease resistance protein (RPP13-like)	12.01	9.18	7.22
Csi317	chrUn	59623011	59623199	exon	orange1.1t03879	Disease resistance protein (RPP13-like)	33.1	48.22	20.31
Csi318	chrUn	59623408	59623596	exon	orange1.1t03879	Disease resistance protein (RPP13-like)	44.78	65.44	69.5
Csi319	chrUn	59682171	59682359	intergenic	NA	NA	12.01	13.39	4.51
Csi320	chrUn	59682484	59682807	intergenic	NA	NA	93.77	104.48	106.96
Csi321	chrUn	62943023	62943211	exon	orange1.1t04055	AP2 domain transcription factor (APETALA 2)	1.3	87.64	3.61
Csi322	chrUn	63155452	63155661	exon	orange1.1t04079	Importin subunit alpha-1a	7.46	13.01	32.04	Wu J, Xu Z, Zhang Y, Chai L, Yi H, Deng, X. An intergrative analysis of the transcriptom and proteome of the pulp of a spontaneous late-ripening sweet orange mutant and its wild type improves our understanding of fruit ripening in citrus. J Exp Bot. 2014;65:1651-71. doi:10.1093/jxb/eru044.
Csi323	chrUn	63188478	63188708	exon	orange1.1t04084	Importin subunit alpha-1a	7.79	13.01	32.5
Csi324	chrUn	63817688	63817960	exon	orange1.1t04119	Pentatricopeptide repeat-containing protein	39.26	35.21	163.83
Csi325	chrUn	63845357	63845587	exon	orange1.1t04122	Pentatricopeptide repeat-containing protein	49.64	23.73	72.21
Csi326	chrUn	63868125	63868334	exon	orange1.1t04123	Pentatricopeptide repeat-containing protein	10.38	6.12	31.59
Csi327	chrUn	63897516	63897704	intergenic	NA	NA	5.52	3.06	8.12
Csi328	chrUn	63984125	63984313	exon	orange1.1t04127	Pentatricopeptide repeat-containing protein	5.52	3.06	8.12
Csi329	chrUn	63985571	63985759	exon	orange1.1t04127	Pentatricopeptide repeat-containing protein	1.95	4.21	5.87
Csi330	chrUn	64024900	64025235	intergenic	NA	NA	12.98	5.36	19.86
Csi331	chrUn	64026417	64026647	intergenic	NA	NA	369.56	466.13	784.41
Csi332	chrUn	65641799	65642029	intergenic	NA	NA	39.58	25.26	53.71
Csi333	chrUn	65680992	65681201	intergenic	NA	NA	54.19	63.53	65.44
Csi334	chrUn	65700838	65701068	intergenic	NA	NA	69.11	68.5	45.13
Csi335	chrUn	65735997	65736185	exon	orange1.1t04211	Disease resistance protein (RGA2)	15.57	15.69	17.6
Csi336	chrUn	66974417	66974710	intergenic	NA	NA	25.63	9.95	17.6
Csi337	chrUn	71027500	71027772	exon and intron	orange1.1t04509	Disease resistance protein (RGA3)	3.89	19.9	0.9
Csi338	chrUn	71080073	71080261	exon	orange1.1t04513	Disease resistance protein (RGA3)	2.92	4.59	13.09
Csi339	chrUn	71108136	71108408	exon	orange1.1t04515	Disease resistance protein (RGA3)	6.49	22.2	1.35
Csi340	chrUn	71200318	71200506	exon	orange1.1t04520	Disease resistance protein	43.48	26.41	70.41
Csi341	chrUn	71261451	71261660	intergenic	NA	NA	33.42	24.49	83.04
Csi342	chrUn	71465485	71465883	intergenic	NA	NA	265.41	376.2	499.62
Csi343	chrUn	71475416	71475604	intergenic	NA	NA	5.52	2.68	9.93
Csi344	chrUn	71560499	71560708	exon	orange1.1t04537	Disease resistance protein	6.49	4.21	13.54
Csi345	chrUn	72320753	72320983	exon	orange1.1t04573	TIR-NBS-LRR resistance protein	6.81	86.49	34.75
Csi346	chrUn	72357745	72358038	intergenic	NA	NA	109.34	27.94	183.24
Csi347	chrUn	72358363	72358552	intergenic	NA	NA	76.57	32.15	148.49
Csi348	chrUn	72376890	72377267	intergenic	NA	NA	127.51	33.68	209.42
Csi349	chrUn	72377404	72377592	intergenic	NA	NA	94.09	17.22	170.6
Csi350	chrUn	72391075	72391263	intergenic	NA	NA	16.22	4.98	12.19
Csi351	chrUn	72580557	72580745	exon	orange1.1t04592	Disease resistance protein (R1-A)	7.14	4.59	2.71
Csi352	chrUn	74040661	74040922	intergenic	NA	NA	457.81	610.8	880.54
Csi353	chrUn	76575919	76576277	intergenic	NA	NA	181.37	208.57	862.48
Csi354	chrUn	77298800	77299030	exon and intron	orange1.1t04831	Disease resistance protein	20.12	10.33	21.21
Csi355	chrUn	77462015	77462266	intergenic	NA	NA	7.14	16.07	6.32
Csi356	chrUn	78703061	78703249	exon and intron	orange1.1t04913	TIR-NBS-LRR resistance protein	0.32	12.63	6.77
Csi357	chrUn	80998702	80998890	intergenic	NA	NA	21.74	19.14	28.43
Csi358	chrUn	80998933	80999268	intergenic	NA	NA	19.79	22.58	25.27
Csi359	chrUn	81119077	81119286	exon	orange1.1t05028	NA	6.16	13.78	1.35
Csi360	chrUn	81119308	81119496	exon	orange1.1t05028	NA	6.49	13.01	4.51
Csi361	chrUn	81502689	81502898	intergenic	NA	NA	7.46	13.01	32.04
Csi362	chrUn	81503110	81503298	intergenic	NA	NA	1.95	1.91	7.22
Csi363	chrUn	81847988	81848176	intergenic	NA	NA	1.62	2.68	20.76
Csi364	chrUn	82531666	82532013	exon and intron	orange1.1t05093	NAC domain protein	82.41	129.74	357.9
Csi365	chrUn	83352830	83353018	exon	orange1.1t05139	Disease resistance protein (TMV resistance protein N)	3.57	17.6	17.6
Csi366	chrUn	83850032	83850220	intergenic	NA	NA	2.92	4.59	13.09
Csi367	chrUn	84485962	84486171	exon	orange1.1t05207	Disease resistance protein	33.42	24.49	83.04
Csi368	chrUn	84487372	84487560	exon	orange1.1t05207	Disease resistance protein	4.22	2.3	3.16
Csi369	chrUn	85050740	85050992	exon	orange1.1t05262	Disease resistance protein	402.33	605.82	761.39
Csi370	chrUn	85063962	85064150	intergenic	NA	NA	0.65	1.15	11.28
Csi371	chrUn	85113656	85113844	intergenic	NA	NA	1.62	1.15	5.87
Csi372	chrUn	85318176	85318532	exon	orange1.1t05289	Disease resistance protein (R1-A)	59.05	61.23	130.43
Csi373	chrUn	85559665	85559874	exon	orange1.1t05310	Disease resistance protein (R1-A)	53.86	60.85	125.02
Csi374	chrUn	88896531	88896761	exon	orange1.1t05684	Receptor-like protein (Toll/interleukin-1 receptor)	23.69	20.28	20.31
Csi375	Cs1g01140.1	643	873	exon	Cs1g01140.1	Disease resistance protein (RGA3)	4.87	0.38	36.11
Csi376	Cs1g09575.1	362	613	exon	Cs1g09575.1	NA	52.24	133.95	435.98
Csi377	Cs1g09590.1	347	577	exon	Cs1g09590.1	NA	0.65	0.77	9.03
Csi378	Cs1g09665.1	416	604	exon	Cs1g09665.1	NA	286.82	427.1	3127.24
Csi379	Cs1g09710.1	168	419	exon	Cs1g09710.1	NAC domain protein	20.12	32.91	117.34
Csi380	Cs1g11410.1	921	1109	exon	Cs1g11410.1	Disease resistance protein	35.69	8.04	11.28
Csi381	Cs1g12050.1	451	639	exon	Cs1g12050.1	Disease resistance protein	5.84	19.52	11.28
Csi382	Cs1g12150.1	220	408	exon	Cs1g12150.1	Disease resistance protein	17.85	17.6	76.73
Csi383	Cs1g12190.1	493	681	exon	Cs1g12190.1	Disease resistance protein	20.44	9.18	21.66
Csi384	Cs1g12190.1	1024	1212	exon	Cs1g12190.1	Disease resistance protein	5.84	43.63	32.95
Csi385	Cs1g12940.1	895	1083	exon	Cs1g12940.1	Disease resistance protein	16.22	16.07	61.83
Csi386	Cs1g13010.1	705	893	exon	Cs1g13010.1	Disease resistance protein	22.39	19.9	45.58
Csi387	Cs1g13010.1	1205	1393	exon	Cs1g13010.1	Disease resistance protein	36.99	23.73	10.83
Csi388	Cs1g13030.1	944	1174	exon	Cs1g13030.1	Disease resistance protein	87.93	19.52	11.73
Csi389	Cs1g13050.1	901	1089	exon	Cs1g13050.1	Disease resistance protein	2.92	7.27	6.77
Csi390	Cs2g26460.1	3744	3932	exon	Cs2g26460.1	Disease resistance protein (RPP13-like)	19.14	2.68	9.03
Csi391	Cs3g13340.1	702	890	exon	Cs3g13340.1	Disease resistance protein (RGA4)	1.95	0	26.18
Csi392	Cs5g20580.1	1374	1562	exon	Cs5g20580.1	Disease resistance protein (RPP13-like)	25.31	6.89	11.28
Csi393	Cs5g21020.1	1136	1324	exon	Cs5g21020.1	Disease resistance protein (RPP13-like)	14.28	38.27	93.88
Csi394	Cs5g25680.1	168	356	exon	Cs5g25680.1	Germin-like protein subfamily 1 member 17	0	0	9.48	Wu J, Xu Z, Zhang Y, Chai L, Yi H, Deng, X. An intergrative analysis of the transcriptom and proteome of the pulp of a spontaneous late-ripening sweet orange mutant and its wild type improves our understanding of fruit ripening in citrus. J Exp Bot. 2014;65:1651-71. doi:10.1093/jxb/eru044.
Csi395	Cs7g22460.9	523	711	exon	Cs7g22460.9	NA	23.04	61.23	18.5
Csi396	Cs8g08210.1	191	379	exon	Cs8g08210.1	Pentatricopeptide repeat-containing protein	29.2	48.6	42.42
Csi397	Cs8g08220.1	207	437	exon	Cs8g08220.1	Pentatricopeptide repeat-containing protein	49.32	17.6	46.49
Csi398	Cs8g08520.2	517	747	exon	Cs8g08520.2	Pentatricopeptide repeat-containing protein	131.08	29.09	169.25
Csi399	orange1.1t02140.1	1856	2044	exon	orange1.1t02140.1	TIR-NBS-LRR resistance protein	4.54	1.91	6.32
Csi400	orange1.1t02416.1	952	1140	exon	orange1.1t02416.1	NA	18.82	30.62	0.45
Csi401	orange1.1t03640.1	712	900	exon	orange1.1t03640.1	Disease resistance protein (RGA2)	37.31	21.43	49.65
Csi402	orange1.1t03874.1	984	1172	exon	orange1.1t03874.1	Disease resistance protein (RPP13-like)	11.03	11.48	4.96
Csi403	orange1.1t03874.1	2574	2762	exon	orange1.1t03874.1	Disease resistance protein (RPP13-like)	4.87	3.83	12.19
Csi404	orange1.1t04124.1	293	523	exon	orange1.1t04124.1	Pentatricopeptide repeat-containing protein	51.91	44.01	84.4
Csi405	orange1.1t04517.1	681	869	exon	orange1.1t04517.1	Disease resistance protein	28.55	9.57	52.35
Csi406	orange1.1t04526.1	1094	1282	exon	orange1.1t04526.1	Disease resistance protein	8.76	75.01	21.21
Csi407	orange1.1t05305.1	221	409	exon	orange1.1t05305.1	Pentatricopeptide repeat-containing protein	32.12	6.12	10.83
Arabidopsis lyrata
PHAS ID	Reference ID	Start	End	Region	Gene ID	Annotation	Leaf	Flower1	Flower2
Aly001	473977	518	706	exon	473977	ARGONAUTE 1	4.54	7.34	7.63
Aly002	492894	465	695	exon	492894	Zinc transporter	0	363.93	295.88
Aly003	887641	394	582	exon	887641	TIR-NBS-LRR resistance protein	14.41	3.78	3.3
Aly004	887642	394	582	exon	887642	TIR-NBS-LRR resistance protein	14.41	3.78	3.3
Aly005	903839	299	487	exon	903839	TIR-NBS-LRR resistance protein	5.87	23.34	24.91
Aly006	914883	268	456	exon	914883	TIR-NBS-LRR resistance protein	5.6	0.22	0.25
Aly007	916001	394	582	exon	916001	TIR-NBS-LRR resistance protein	13.87	3.78	3.3
Aly008	940862	155	343	exon	940862	zinc induced facilitator 1	6.14	66.92	60.24
Aly009	945449	187	396	exon	945449	Inositol oxygenase	0	135.83	129.64
Aly010	scaffold_1	13187615	13187866	exon	g473204	Chlorophyll A-B binding protein	64.04	0.89	0.76
Aly011	scaffold_1	18150634	18150864	exon	g922794	Nitrate reductase	169.97	0	0.25
Aly012	scaffold_1	24576795	24576983	exon	g473977	ARGONAUTE 1	4.8	7.78	8.13
Aly013	scaffold_1	25808424	25808675	intergenic	NA	NA	75.78	42.02	42.96
Aly014	scaffold_1	25815647	25815919	intergenic	NA	NA	131.28	50.02	49.06
Aly015	scaffold_1	5126174	5126362	intergenic	NA	NA	8.81	0.67	0.25
Aly016	scaffold_1	5319412	5319747	exon	g920146	AUXIN SIGNALING F-BOX 3	311.91	295.9	315.71
Aly017	scaffold_163	15258	15446	intergenic	NA	NA	151.02	100.49	103.71
Aly018	scaffold_2	1055639	1055827	intergenic	NA	NA	21.88	0.22	1.02
Aly019	scaffold_2	1082559	1082916	intergenic	NA	NA	135.55	7.11	5.85
Aly020	scaffold_2	1201433	1201621	intergenic	NA	NA	28.82	20.45	24.66
Aly021	scaffold_2	1386795	1386983	intergenic	NA	NA	0.8	2.45	1.02
Aly022	scaffold_2	1418286	1418558	intergenic	NA	NA	121.4	35.57	33.3
Aly023	scaffold_2	1454156	1454344	intergenic	NA	NA	17.34	1.56	2.54
Aly024	scaffold_2	1559731	1559940	intergenic	NA	NA	47.49	14.67	15.51
Aly025	scaffold_2	1575518	1575790	intergenic	NA	NA	123	35.35	33.05
Aly026	scaffold_2	1611833	1612252	intergenic	NA	NA	281.76	174.52	182.76
Aly027	scaffold_2	17371639	17371827	exon	g927082	NA	6.67	4.67	4.58
Aly028	scaffold_2	700615	700908	intergenic	NA	NA	463.47	5.34	3.81
Aly029	scaffold_2	729582	729770	intergenic	NA	NA	333.79	22.68	20.59
Aly030	scaffold_2	7616768	7616998	exon and intron	g907740	TIR-NBS-LRR resistance protein	51.23	5.11	3.56
Aly031	scaffold_2	7617530	7617718	exon	g907740	TIR-NBS-LRR resistance protein	27.22	4	4.58
Aly032	scaffold_20	31517	31705	exon	g887643	TIR-NBS-LRR resistance protein	13.34	3.33	2.8
Aly033	scaffold_20	47957	48145	exon	g887645	TIR-NBS-LRR resistance protein	10.94	0	0
Aly034	scaffold_3	11078819	11079007	exon	g930429	Unknown protein	2.94	5.11	4.32
Aly035	scaffold_3	6283039	6283227	exon	g929286	TCP transcription factor	0	5.78	3.3
Aly036	scaffold_3	7321883	7322092	intergenic	NA	TAS3a	296.17	315.46	385.36
Aly037	scaffold_4	19240997	19241584	intergenic	NA	TAS2	10606.4	1047.98	973.05
Aly038	scaffold_4	22778437	22778625	exon	g483845	Zinc transporter/ Cation efflux family	0.27	2.89	1.78
Aly039	scaffold_4	955206	955562	exon	g481105	Basic-leucine zipper (bZIP) transcription factor family protein	1079.29	0	0.51
Aly040	scaffold_5	1230202	1230390	exon	g484193	ammonium transporter 1	3.74	0.67	0.51
Aly041	scaffold_5	20990601	20990789	exon	g939389	F-box family protein	5.34	2.89	5.08
Aly042	scaffold_5	2578235	2578444	intergenic	NA	NA	34.15	22.01	21.1
Aly043	scaffold_5	3125150	3125401	exon	g484456	AUXIN SIGNALING F-BOX 2	70.71	74.03	84.39
Aly044	scaffold_6	23263025	23263360	exon	g490244	AUXIN SIGNALING F-BOX 5	124.34	175.85	165.99
Aly045	scaffold_6	5624388	5624682	exon	g940862	zinc induced facilitator 1	15.48	102.26	92.78
Aly046	scaffold_6	6831554	6831742	exon	g488523	Pentatricopeptide repeat-containing protein	140.35	18.45	16.27
Aly047	scaffold_6	6832207	6832395	exon	g488523	Pentatricopeptide repeat-containing protein	8.54	1.11	1.53
Aly048	scaffold_7	10086866	10087096	exon and intron	g492894	Zinc transporter	0	355.48	284.44
Aly049	scaffold_7	10818282	10818470	intergenic	NA	NA	21.08	8.23	8.13
Aly050	scaffold_7	21308296	21308484	intron	g891488	TIR-NBS-LRR resistance protein	10.14	0.22	0.25
Aly051	scaffold_7	21418704	21418935	exon	g947558	Cation/H(+) antiporter 19	0	12.67	12.2
Aly052	scaffold_7	21850632	21850820	exon	g891572	TIR-NBS-LRR resistance protein	14.94	1.78	0.76
Aly053	scaffold_7	21855925	21856134	exon	g891573	TIR-NBS-LRR resistance protein	44.29	4.67	2.03
Aly054	scaffold_7	220737	220925	exon	g490641	Pollen Ole e 1 like	3.74	8.89	11.95
Aly055	scaffold_7	884699	884887	exon and intron	g490793	Basic-leucine zipper (bZIP) transcription factor family protein	52.3	0	0
Aly056	scaffold_7	9050999	9051187	exon and intron	g492692	Abnormal spindle-like microcephaly-associated protein-like protein	1.33	2.89	2.29
Arabidopsis thaliana
PHAS ID	Reference ID	Start	End	Region	Gene ID	Annotation	leaf	leaf-mock	leaf-TuMV-infected	Experimental evidence for protein existence
Ath001	AT1G48410	925	1113	exon	AT1G48410	ARGONAUTE 1	11.3	2.38	6.15	Derrien B, Baumberger N, Schepetilnikov M, Viotti C, de Cillia J, Ziegler-Graff V, Isono E, Schumacher K, Genschik P. Degradation of the antiviral component ARGONAUTE1 by the autophagy pathway. Proc Natl Aca Sci USA. 2012;109:15942-6. doi:10.1073/pnas.1209487109.
Ath002	AT1G50055	353	688	exon	AT1G50055	TAS1b	765.7	742.79	1152.87
Ath003	AT1G62860	635	823	exon	AT1G62860	Pentatricopeptide repeat-containing protein (pseudogene)	31.42	65.31	101.49
Ath004	AT1G66725	5	193	exon	AT1G66725	MIR163	12.4	108.06	384
Ath005	AT2G27400	358	546	exon	AT2G27400	TAS1a	773.97	1516.45	2009.17
Ath006	AT2G39675	253	588	exon	AT2G39675	TAS1c	739.24	2965.21	3452.46
Ath007	AT3G23690	396	584	exon	AT3G23690	basic helix-loop-helix (bHLH) protein	4.69	12.47	14.06	Liu Y, li X, Li K, Li, H, Lin C. Multiple bHLH Proteins form Heterodimers to Mediate CRY2-Dependent Regulation of Flowering-Time in Arabidopsis. PLOS Genet. 2013;9:e1003861. doi:10.1371/journal.pgen.1003861.
Ath008	AT5G43740	638	826	exon	AT5G43740	Cc-nbs-lrr resistance protein	4.96	4.75	2.2	pep2Pro database. [http://www.pep2pro.org].
Ath009	AT5G49615	192	380	exon	AT5G49615	TAS3b	47.13	154.38	144.55
Ath010	Chr1	18549357	18549692	intergenic	AT1G50055	TAS1B	763.5	742.19	1150.67
Ath011	Chr1	23178505	23178693	exon	AT1G62590	Pentatricopeptide repeat-containing protein	9.37	100.34	122.14	Ruzvidzo O, Dikobe B, Kawadza DT, Mabadahanye GH, Chatukuta P, Kwezi L. Recombinant expression and functional testing of candidate adenylate cyclase domains. Methods Mol Biol. 2013;1016:13-25. doi:10.1007/978-1-62703-441-8_2.
Ath012	Chr1	23299603	23300232	exon	AT1G62910	Pentatricopeptide repeat-containing protein	769.01	600.29	682.32	Arnal N, Quadrado M, Simon M, Mireau H. A restorer-of-fertility like pentatricopeptide repeat gene directs ribonucleolytic processing within the coding sequence of rps3-rpl16 and orf240a mitochondrial transcripts in Arabidopsis thaliana. Plant J. 2014;78:134-45. doi: 10.1111/tpj.12463.
Ath013	Chr1	23302125	23302418	exon	AT1G62914	Pentatricopeptide repeat-containing protein	103.36	80.75	101.49
Ath014	Chr1	23386525	23386734	exon	AT1G63070	Pentatricopeptide repeat-containing protein	156.56	156.16	134
Ath015	Chr1	23390116	23390325	exon	AT1G63080	Pentatricopeptide repeat-containing protein	157.94	371.1	356.32	pep2Pro database. [http://www.pep2pro.org].
Ath016	Chr1	23413349	23414020	exon	AT1G63130	Pentatricopeptide repeat-containing protein	865.2	705.38	728.45	pep2Pro database. [http://www.pep2pro.org].
Ath017	Chr1	23419942	23420340	exon	AT1G63150	Pentatricopeptide repeat-containing protein	220.78	310.53	361.59	pep2Pro database. [http://www.pep2pro.org].
Ath018	Chr1	23490164	23490373	exon	AT1G63330	Pentatricopeptide repeat-containing protein	27.01	42.16	57.56	pep2Pro database. [http://www.pep2pro.org].
Ath019	Chr1	23507869	23508183	exon	AT1G63400	Pentatricopeptide repeat-containing protein	88.48	76.59	88.31	Savage LJ, Imre KM, Hall DA, Last RL. Analysis of Essential Arabidopsis Nuclear Genes Encoding Plastid-Targeted Proteins. PLOS One. 2013;8:e73291. doi:10.1371/journal.pone.0073291.
Ath020	Chr1	24883935	24884123	intergenic	AT1G66725	MIR163	12.4	108.06	384
Ath021	Chr1	4295912	4296163	exon	AT1G12620	Pentatricopeptide repeat-containing protein	18.19	8.31	8.35	pep2Pro database. [http://www.pep2pro.org].
Ath022	Chr1	4354541	4354855	exon	AT1G12775	Pentatricopeptide repeat-containing protein	44.93	27.91	24.16
Ath023	Chr2	11721925	11722113	intergenic	AT2G27400	TAS1a	772.59	1433.32	1929.21
Ath024	Chr2	16537692	16538006	intergenic	AT2G39675	TAS1c	738.69	2962.83	3451.58
Ath025	Chr3	9870186	9870374	exon	AT3G26810	AUXIN SIGNALING F-BOX 2	29.49	32.66	28.12	Parry G, Calderon-Villalobos LI, Prigge M, Peret B, Dharmasiri S, Itoh H, Lechner E, Gary WM, Bennett M, Estelle M. Complex regulation of the TIR1/AFB family of auxin receptors. Proc Natl Aca Sci USA. 2009;106:22540-5. doi:10.1073/pnas.0911967106.
Ath026	Chr4	9096320	9096508	exon	AT4G16060	Unknown protein	4.41	3.56	1.32	Peltier JB, Cai Y, Sun Q, Zabrouskov V, Giacomelli L, Rudella A, Ytterberg AJ, Rutschow H, van Wijk KJ. The Oligomeric Stromal Proteome of Arabidopsis thaliana Chloroplasts. Molec Cell Proteomics. 2006;5:114-33. doi:10.1074/mcp.M500180-MCP200.
Ath027	Chr5	15555440	15555628	exon	AT5G38850	TIR-NBS-LRR resistance protein	30.32	20.78	22.41	Nemoto K, Seto T, Takahashi H, Nozawa A, Seki M, Shinozaki K, Endo Y, Sawasaki T. Autophosphorylation profiling of Arabidopsis protein kinases using the cell-free system. Phytochemistry 2011;72:1136-44. doi: 10.1016/j.phytochem.2011.02.029.
Ath028	Chr5	20134494	20134682	intergenic	AT5G49615	TAS3b	47.13	154.38	144.55
Ath029	Chr5	24309517	24309705	exon	AT5G60450	Auxin response factor 4	10.47	24.34	32.07	Pekker I, Alvarez JP, Eshed Y. Auxin Response Factors Mediate Arabidopsis Organ Asymmetry via Modulation of KANADI Activity. Plant Cell 2005;17:2800-910. doi:10.​1105/​tpc.​105.​034876.
Ath030	Chr5	5461610	5461798	exon	AT5G16640	Pentatricopeptide repeat-containing protein	15.71	13.06	17.13	pep2Pro database. [http://www.pep2pro.org].
Ath031	AT1G15405.1	10	282	exon	AT1G15405.1	NA	110.25	50.47	131.81
Ath032	AT2G39681.1	463	819	exon	AT2G39681.1	TAS2	4791.57	4684.72	5537.64
Ath033	AT3G10985.1	440	628	exon	AT3G10985.1	SENESCENCE ASSOCIATED GENE 20	0	1.19	4.83	pep2Pro database. [http://www.pep2pro.org].
Ath034	AT3G17185.1	198	470	exon	AT3G17185.1	NA	480.42	2331.08	2252.58
Ath035	AT4G15280.1	352	540	exon	AT4G15280.1	UDP-glucosyl transferase 71B5	0.55	0	0.88	pep2Pro database. [http://www.pep2pro.org].
Ath036	AT5G57735.1	282	491	exon	AT5G57735.1	tasiR-ARF	11.03	20.19	18.01
Ath037	Chr1	4368845	4369159	exon	AT1G12820	AUXIN SIGNALING F-BOX 3	28.39	54.63	27.68	pep2Pro database. [http://www.pep2pro.org].
Ath038	Chr1	5297887	5298159	intergenic	NA	NA	111.08	51.06	132.25
Ath039	Chr1	17890969	17891157	exon	AT1G48410	ARGONAUTE 1	7.72	2.38	7.47	Derrien B, Baumberger N, Schepetilnikov M, Viotti C, de Cillia J, Ziegler-Graff V, Isono E, Schumacher K, Genschik P. Degradation of the antiviral component ARGONAUTE1 by the autophagy pathway. Proc Natl Aca Sci USA. 2012;109:15942-6. doi:10.1073/pnas.1209487109.
Ath040	Chr1	19091911	19092099	exon	AT1G51480	Disease resistance protein (CC-NBS-LRR class)	11.58	10.69	8.35	pep2Pro database. [http://www.pep2pro.org].
Ath041	Chr1	23276036	23276437	intergenic	NA	NA	34.18	64.72	101.49
Ath042	Chr1	23307215	23307697	exon	AT1G62930	RPF3 encodes a pentatricopeptide repeat (PPR) protein	755.78	518.35	572.48
Ath043	Chr1	23490692	23490880	exon	AT1G63330	Pentatricopeptide repeat (PPR) superfamily protein	12.13	8.91	6.59	pep2Pro database. [http://www.pep2pro.org].
Ath044	Chr1	23587135	23587428	exon	AT1G63630	Tetratricopeptide repeat (TPR)-like superfamily protein	31.7	63.53	99.29	pep2Pro database. [http://www.pep2pro.org].
Ath045	Chr1	29427957	29428229	intergenic	NA	NA	5.51	15.44	38.22
Ath046	Chr2	13271892	13272122	exon	AT2G31141	Unknown protein	13.78	8.91	19.77
Ath047	Chr2	17224468	17224656	intergenic	NA	NA	8.27	7.72	32.07
Ath048	Chr3	5862080	5862352	intergenic	NA	NA	480.42	2331.08	2252.58
Ath049	Chr3	8530261	8530640	exon	AT3G23690	basic helix-loop-helix (bHLH) DNA-binding superfamily protein	8.82	21.38	24.16	Liu Y, li X, Li K, Li, H, Lin C. Multiple bHLH Proteins form Heterodimers to Mediate CRY2-Dependent Regulation of Flowering-Time in Arabidopsis. PLOS Genet. 2013;9:e1003861. doi:10.1371/journal.pgen.1003861.
Ath050	Chr3	18733926	18734114	exon	AT3G50480	homolog of RPW8 4	1.38	0.59	0.88
Ath051	Chr4	1472747	1473019	intergenic	NA	NA	121.83	34.44	69.86
Ath052	Chr4	8530156	8530344	exon	AT4G14910	imidazoleglycerol-phosphate dehydratase	1.1	4.16	11.42	pep2Pro database. [http://www.pep2pro.org].
Ath053	Chr4	10180241	10180429	intergenic	NA	NA	4.13	8.31	29.88
Ath054	Chr5	3014908	3015096	intergenic	NA	NA	6.62	4.16	15.38
Ath055	Chr5	15757625	15757897	exon	AT5G39370	Curculin-like (mannose-binding) lectin family protein	7.72	48.69	50.09	Nishimura K, Asakura Y, Friso G, Kim J, oh SH, Rutschow H, Ponnala L, van Wijk KJ. ClpS1 Is a Conserved Substrate Selector for the Chloroplast Clp Protease System in Arabidopsis. Plant Cell 2013;25:2276-301. doi:10.1105/tpc.113.112557.
Ath056	Chr5	16640618	16640806	exon	AT5G41610	Na+/H+ antiporter family protein	3.03	5.34	11.42	pep2Pro database. [http://www.pep2pro.org].
Ath057	Chr5	17566572	17566931	exon	AT5G43740	Disease resistance protein (CC-NBS-LRR class) family protein	35.01	16.03	14.06	pep2Pro database. [http://www.pep2pro.org].
Ath058	Chr5	23394286	23394474	intergenic	NA	NA	11.03	20.19	18.01
Carica papaya (papaya)
PHAS ID	Reference ID	Start	End	Region	Gene ID	Annotation	Healthy leaf	Flower	Infected leaf	Experimental evidence for protein existence
Cpa001	contig_26951	16675	16863	exon	evm.TU.contig_26951.4	Helicase (ATP-dependent DNA helicase RecQ)	11.52	9.57	9.99
Cpa002	contig_35773	1029	1217	exon	evm.TU.contig_35773	BTB/POZ domain-containing protein	4.97	16.81	12.8
Cpa003	contig_46939	532	720	exon	evm.TU.contig_46939	RING/U-box superfamily protein	0.79	1.55	8.74
Cpa004	contig_47188	341	760	exon	evm.TU.contig_47188	Coat protein	4993.92	581.25	4906.83
Cpa005	contig_47264	35	328	exon	evm.TU.contig_47264.1	NA	646.26	1.03	127.95
Cpa006	evm.model.supercontig_2.226	233	421	exon	evm.model.supercontig_2.226	PLANT CADMIUM RESISTANCE 2	0.26	2.07	6.24
Cpa007	evm.model.supercontig_23.11	289	477	exon	evm.model.supercontig_23.11	Plasma membrane H+ ATPase	0.79	0.26	4.99
Cpa008	evm.model.supercontig_25.127	845	1033	exon	evm.model.supercontig_25.127	Cytochrome P450 CYP2 subfamily	0.26	2.33	16.85
Cpa009	evm.model.supercontig_260.3	146	334	exon	evm.model.supercontig_260.3	Heat shock protein 70	0.79	6.47	4.68
Cpa010	evm.model.supercontig_27.148	1478	1729	exon	evm.model.supercontig_27.148	Leucine-rich repeat-containing protein	111.77	6.73	23.72
Cpa011	evm.model.supercontig_27.149	137	325	exon	evm.model.supercontig_27.149	Disease resistance protein (NB-ARC/LRR)	79.31	27.68	28.4
Cpa012	evm.model.supercontig_27.153	116	304	exon	evm.model.supercontig_27.153	Disease resistance protein	84.28	17.59	20.6
Cpa013	evm.model.supercontig_27.153	1070	1258	exon	evm.model.supercontig_27.153	Disease resistance protein	43.71	8.8	15.29
Cpa014	evm.model.supercontig_27.246	197	385	exon	evm.model.supercontig_27.246	Transcriptional adapter 2	105.22	9.31	18.72
Cpa015	evm.model.supercontig_27.246	537	788	exon	evm.model.supercontig_27.246	Transcriptional adapter 2	42.14	3.62	6.87
Cpa016	evm.model.supercontig_27.250	155	343	exon	evm.model.supercontig_27.250	Transcriptional adapter 2	10.73	1.03	2.5
Cpa017	evm.model.supercontig_46.171	2	190	exon	evm.model.supercontig_46.171	HXXXD-type acyl-transferase family protein	3.93	0.26	3.74
Cpa018	evm.model.supercontig_48.166	1572	1781	exon	evm.model.supercontig_48.166	zinc finger protein (HIT-type)	18.58	1.03	4.68
Cpa019	evm.model.supercontig_50.111	1015	1203	exon	evm.model.supercontig_50.111	hydroxyphenylpyruvate dioxygenase	0.79	1.03	12.8
Cpa020	evm.model.supercontig_541.5	11	199	exon	evm.model.supercontig_541.5	Pollen Ole e 1 like	0.52	7.24	1.87
Cpa021	evm.model.supercontig_6.98	375	563	exon	evm.model.supercontig_6.98	MYB domain protein	1.57	4.66	5.62
Cpa022	evm.model.supercontig_81.43	275	463	exon	evm.model.supercontig_81.43	Heat shock protein 20	1.31	2.07	9.05
Cpa023	evm.TU.contig_26951.4	8	196	exon	evm.TU.contig_26951.4	Helicase (ATP-dependent DNA helicase RecQ)	11.52	11.38	11.23
Cpa024	evm.TU.contig_47264.1	16	288	exon	evm.TU.contig_47264.1	NA	622.7	1.03	121.4
Cpa025	supercontig_1	4438291	4438500	intergenic	NA	NA	33.77	69.58	160.72
Cpa026	supercontig_1	4745420	4745608	exon	evm.TU.supercontig_1.364	Actin depolymerizing factor 4	0	0.26	3.43
Cpa027	supercontig_1	4918906	4919094	exon	evm.TU.supercontig_1.398	Heat shock protein 70	0.52	0	4.68	Rodrigues-Rigueiro T, Ventura JA, Aguilar C, Nakayasu ES, Almeida IC, Fernandes PM, Zingali RB. Proteomic analysis of papaya (Carica papaya L.) displaying typical sticky disease symptoms. Proteomics. 2011;11:2592-602. doi:10.1002/pmic.201000757.
Cpa028	supercontig_104	264569	264757	exon	evm.TU.supercontig_104.37	Unknown protein	0.79	5.43	11.23
Cpa029	supercontig_106	699571	699801	exon	evm.TU.supercontig_106.61	zinc finger protein	0.26	0	11.23
Cpa030	supercontig_107	458906	459094	exon	evm.TU.supercontig_107.88	Calcium-dependent lipid-binding (CaLB domain) family protein	0.79	3.88	6.24
Cpa031	supercontig_11	659218	659406	exon	evm.TU.supercontig_11.62	Reticulon family protein	0.79	3.1	5.31
Cpa032	supercontig_114	174582	174770	exon	evm.TU.supercontig_114.9	Exo70 exocyst complex subunit	0	0	4.68
Cpa033	supercontig_114	633260	633448	intergenic	NA	NA	22.77	28.45	68.03
Cpa034	supercontig_115	831262	831492	exon and intron	evm.TU.supercontig_115.64	Calcium-transporting ATPase 1	6.81	11.9	25.59
Cpa035	supercontig_117	574551	574760	intergenic	NA	NA	6.54	13.71	26.53
Cpa036	supercontig_117	583848	584036	intergenic	NA	NA	8.9	14.49	28.4
Cpa037	supercontig_127	641866	642054	exon	evm.TU.supercontig_127.53	UDP-glucuronate 5-epimerase, putative	7.85	14.49	21.53
Cpa038	supercontig_129	172893	173123	exon	evm.TU.supercontig_129.22	hydroxyproline-rich glycoprotein family protein	3.4	2.33	19.35
Cpa039	supercontig_129	381082	381270	exon and intron	evm.TU.supercontig_129.42	Alpha tubulin subunit	3.93	2.85	9.99	Rodrigues-Rigueiro T, Ventura JA, Aguilar C, Nakayasu ES, Almeida IC, Fernandes PM, Zingali RB. Proteomic analysis of papaya (Carica papaya L.) displaying typical sticky disease symptoms. Proteomics. 2011;11:2592-602. doi:10.1002/pmic.201000757.
Cpa040	supercontig_1291	13108	13296	exon	evm.TU.supercontig_1291.2	Domain of unknown function (DUF23)	1.83	4.91	11.23
Cpa041	supercontig_130	392370	392558	intergenic	NA	NA	16.23	14.49	15.6
Cpa042	supercontig_130	615873	616061	exon	evm.TU.supercontig_130.51	Unknown protein	0	1.29	14.67
Cpa043	supercontig_131	198353	198541	exon	evm.TU.supercontig_131.24	NA	0.79	1.29	8.74
Cpa044	supercontig_131	670136	670324	exon	evm.TU.supercontig_131.83	Ethylene-responsive transcription factor 6	0.52	3.36	3.43
Cpa045	supercontig_132	219051	219239	exon	evm.TU.supercontig_132.22	ENTH/ANTH/VHS superfamily protein	0.52	3.88	6.87
Cpa046	supercontig_135	562599	562787	exon	evm.TU.supercontig_135.37	Zinc transporter (iron transporter)	0.26	0	4.37
Cpa047	supercontig_1377	11251	11439	intergenic	NA	NA	1.05	2.07	2.81
Cpa048	supercontig_139	237186	237374	exon	evm.TU.supercontig_139.38	NA	0	3.36	9.67
Cpa049	supercontig_14	2204064	2204252	exon	evm.TU.supercontig_14.200	Kinase, putative	0.26	1.55	4.37
Cpa050	supercontig_14	2211484	2211672	exon and intron	evm.TU.supercontig_14.202	Mitochondrial substrate carrier family protein	11.26	10.35	13.42
Cpa051	supercontig_140	280520	280928	exon and intron	evm.TU.supercontig_140.12	Unknown protein	65.44	21.99	18.1
Cpa052	supercontig_140	283988	284176	intron	evm.TU.supercontig_140.13	NA	0.52	2.85	9.67
Cpa053	supercontig_146	170415	170624	exon	evm.TU.supercontig_146.36	S-adenosylmethionine synthase	0.79	3.62	5.31
Cpa054	supercontig_15	507023	507232	intergenic	NA	NA	98.94	141.24	92.69
Cpa055	supercontig_1540	10624	10812	intergenic	NA	NA	1.05	1.03	4.99
Cpa056	supercontig_157	228291	228479	exon	evm.TU.supercontig_157.30	Glycosyltransferase (UDP-)	0.52	2.85	4.37
Cpa057	supercontig_157	296217	296405	exon	evm.TU.supercontig_157.46	Adenosylhomocysteinase	2.62	6.47	15.6
Cpa058	supercontig_157	461367	461555	exon	evm.TU.supercontig_157.71	RING/U-box superfamily protein	0.79	1.55	8.74
Cpa059	supercontig_16	1732081	1732269	exon	evm.TU.supercontig_16.112	NA	2.09	10.61	8.11
Cpa060	supercontig_16	2461528	2461758	exon	evm.TU.supercontig_16.163	NA	0.79	3.88	6.87
Cpa061	supercontig_160	211969	212157	exon	evm.TU.supercontig_160.8	NA	0.79	0.78	4.68	Rodrigues-Rigueiro T, Ventura JA, Aguilar C, Nakayasu ES, Almeida IC, Fernandes PM, Zingali RB. Proteomic analysis of papaya (Carica papaya L.) displaying typical sticky disease symptoms. Proteomics. 2011;11:2592-602. doi:10.1002/pmic.201000757.
Cpa062	supercontig_165	126807	127150	exon and intron	evm.TU.supercontig_165.20	NA	1285.71	1404.63	713.42
Cpa063	supercontig_1665	4864	5052	intergenic	NA	NA	1.83	2.59	9.67
Cpa064	supercontig_17	614810	614998	exon	evm.TU.supercontig_17.52	Auxin response factor 3	4.45	0	0.31
Cpa065	supercontig_170	127620	127808	exon	evm.TU.supercontig_170.23	Unknown protein	0.52	3.1	6.87
Cpa066	supercontig_1704	783	971	intergenic	NA	NA	0.26	1.81	4.99
Cpa067	supercontig_1704	7660	7848	intergenic	NA	NA	1.83	4.14	7.8
Cpa068	supercontig_176	1913	2101	intergenic	NA	NA	15.7	7.76	20.91
Cpa069	supercontig_18	330782	330991	exon	evm.TU.supercontig_18.43	Basic-leucine zipper (bZIP) transcription factor family protein	0.52	1.29	4.68
Cpa070	supercontig_18	747545	747817	intergenic	NA	TAS3a	1131.02	2328.89	371.69
Cpa071	supercontig_187	156829	157017	exon	evm.TU.supercontig_187.15	serine-rich protein-related	5.23	17.59	17.79
Cpa072	supercontig_187	157148	157462	exon	evm.TU.supercontig_187.15	serine-rich protein-related	21.99	115.37	172.58
Cpa073	supercontig_198	45486	45716	exon	evm.TU.supercontig_198.11	Polyubiquitin	14.4	32.59	95.5
Cpa074	supercontig_198	46158	46346	exon	evm.TU.supercontig_198.11	Polyubiquitin	14.13	31.04	102.67
Cpa075	supercontig_2	3023885	3024073	exon and intron	evm.TU.supercontig_2.228	PLANT CADMIUM RESISTANCE 2	0.79	5.69	8.11
Cpa076	supercontig_2	3758271	3758459	exon	evm.TU.supercontig_2.321	CBL-interacting protein kinase 16	0.52	4.14	4.99
Cpa077	supercontig_21	1598782	1598970	exon	evm.TU.supercontig_21.158	cysteine protease (C1-RELATED)	0	0.78	4.06	Rodrigues-Rigueiro T, Ventura JA, Aguilar C, Nakayasu ES, Almeida IC, Fernandes PM, Zingali RB. Proteomic analysis of papaya (Carica papaya L.) displaying typical sticky disease symptoms. Proteomics. 2011;11:2592-602. doi:10.1002/pmic.201000757.
Cpa078	supercontig_211	34817	35005	exon	evm.TU.supercontig_211.8	Chlorophyll A-B binding protein	2.09	3.36	9.05	Rodrigues-Rigueiro T, Ventura JA, Aguilar C, Nakayasu ES, Almeida IC, Fernandes PM, Zingali RB. Proteomic analysis of papaya (Carica papaya L.) displaying typical sticky disease symptoms. Proteomics. 2011;11:2592-602. doi:10.1002/pmic.201000757.
Cpa079	supercontig_23	2178002	2178253	intergenic	NA	NA	16.49	20.18	120.15
Cpa080	supercontig_235	213015	213203	exon	evm.TU.supercontig_235.20	Ubiqitin related (U-box domain-containing protein)	7.59	7.24	10.92
Cpa081	supercontig_2364	12640	12828	intergenic	NA	NA	0.26	0.52	3.43
Cpa082	supercontig_241	84314	84502	intergenic	NA	NA	2.09	3.88	8.74
Cpa083	supercontig_26	423065	423253	exon	evm.TU.supercontig_26.46	Unknown protein	1.31	6.73	0.62
Cpa084	supercontig_26	1265541	1265729	intergenic	NA	NA	26.44	17.07	18.1
Cpa085	supercontig_26	1759470	1759658	exon	evm.TU.supercontig_26.256	Plastocyanin	0.52	3.36	10.61	Rodrigues-Rigueiro T, Ventura JA, Aguilar C, Nakayasu ES, Almeida IC, Fernandes PM, Zingali RB. Proteomic analysis of papaya (Carica papaya L.) displaying typical sticky disease symptoms. Proteomics. 2011;11:2592-602. doi:10.1002/pmic.201000757.
Cpa086	supercontig_27	1138914	1139123	exon	evm.TU.supercontig_27.99	Ribosomal protein L6	1.05	4.4	9.05
Cpa087	supercontig_27	1641569	1641757	exon	evm.TU.supercontig_27.147	Disease resistance protein (NB-ARC/LRR)	32.98	2.59	4.37
Cpa088	supercontig_27	1646651	1646881	exon	evm.TU.supercontig_27.148	Leucine-rich repeat-containing protein	57.32	4.91	9.67
Cpa089	supercontig_27	1655181	1655411	exon	evm.TU.supercontig_27.152	Disease resistance protein (NB-ARC/LRR)	23.3	1.03	7.8
Cpa090	supercontig_27	1714508	1714780	intergenic	NA	NA	30.62	34.4	20.29
Cpa091	supercontig_27	1721237	1721425	intergenic	NA	NA	3.4	5.69	14.04
Cpa092	supercontig_271	79683	79997	exon	evm.TU.supercontig_271.7	TRAF-like family protein	8.64	12.42	47.75
Cpa093	supercontig_3	577731	577919	exon	evm.TU.supercontig_3.77	Pectinesterase	0.52	3.62	11.86
Cpa094	supercontig_33	1803345	1803533	exon	evm.TU.supercontig_33.179	Calmodulin (EF hand-containing)	0.79	3.88	5.62	Rodrigues-Rigueiro T, Ventura JA, Aguilar C, Nakayasu ES, Almeida IC, Fernandes PM, Zingali RB. Proteomic analysis of papaya (Carica papaya L.) displaying typical sticky disease symptoms. Proteomics. 2011;11:2592-602. doi:10.1002/pmic.201000757.
Cpa095	supercontig_3370	5498	5686	exon	evm.TU.supercontig_3370.1	Acetyl esterase	0	0	15.6
Cpa096	supercontig_36	879184	879372	exon	evm.TU.supercontig_36.112	Ethylene-responsive transcription factor 4	1.05	8.54	22.16
Cpa097	supercontig_36	925800	925988	exon	evm.TU.supercontig_36.117	F-box family protein	1.31	7.76	6.87
Cpa098	supercontig_37	427039	427227	exon	evm.TU.supercontig_37.56	Auxin response factor (SAUR-like)	0.52	1.55	4.37
Cpa099	supercontig_390	9807	9995	exon	evm.TU.supercontig_390.3	IMIDAZOLONEPROPIONASE AND HISTIDINE AMMONIA-LYASE like	0	0	1.56
Cpa100	supercontig_3917	380	568	intergenic	NA	NA	1.05	3.62	10.92
Cpa101	supercontig_4	1067102	1067290	exon	evm.TU.supercontig_4.36	Pectate lyase	1.05	2.33	6.55
Cpa102	supercontig_4089	659	889	intergenic	NA	NA	19.11	0.26	8.43
Cpa103	supercontig_43	355254	355442	exon	evm.TU.supercontig_43.37	Helicase (DEAD/DEAH box helicase)	11.52	9.57	9.99
Cpa104	supercontig_43	417812	418000	exon	evm.TU.supercontig_43.38	Helicase (ATP-dependent DNA helicase RecQ)	11.52	9.57	9.99
Cpa105	supercontig_43	460582	460770	exon	evm.TU.supercontig_43.40	Helicase (ATP-dependent DNA helicase RecQ)	10.99	9.83	9.67
Cpa106	supercontig_44	82199	82387	exon	evm.TU.supercontig_44.9	50S ribosomal protein L14	0	1.29	3.74
Cpa107	supercontig_46	103657	103845	exon	evm.TU.supercontig_46.9	F-box family protein (LRR domain-containing)	1.31	0.52	5.31
Cpa108	supercontig_46	189947	190135	exon	evm.TU.supercontig_46.20	Plastocyanin-like protein	0.52	0.26	3.12
Cpa109	supercontig_46	261965	262174	exon	evm.TU.supercontig_46.32	MYB domain protein	24.6	33.11	10.61
Cpa110	supercontig_48	542144	542332	exon and intron	evm.TU.supercontig_48.93	Rubber elongation factor protein (REF)	0.26	1.29	4.68
Cpa111	supercontig_4842	1382	1570	exon and intron	evm.TU.supercontig_4842.1	Annexin	0.52	1.03	6.24
Cpa112	supercontig_5	1622566	1622775	exon	evm.TU.supercontig_5.186	Unknown protein	1.57	13.97	86.45
Cpa113	supercontig_5	1716398	1716586	exon	evm.TU.supercontig_5.200	Methyltransferase domain protein	0.26	0.52	6.87
Cpa114	supercontig_51	1026435	1026623	intergenic	NA	NA	2.36	3.88	8.11
Cpa115	supercontig_51	1028806	1028994	intergenic	NA	NA	3.14	6.47	10.3
Cpa116	supercontig_51	1030048	1030236	intergenic	NA	NA	3.66	3.62	9.05
Cpa117	supercontig_51	1267052	1267240	exon	evm.TU.supercontig_51.130	Unknown protein	2.09	7.76	17.16
Cpa118	supercontig_52	666951	667181	exon	evm.TU.supercontig_52.74	Protein of unknown function (DUF581)	1.05	5.17	12.17
Cpa119	supercontig_52	1091713	1091901	exon	evm.TU.supercontig_52.127	Calcium-transporting ATPase 1	0	1.03	4.68
Cpa120	supercontig_52	1113300	1113488	intergenic	NA	NA	45.02	56.91	23.41
Cpa121	supercontig_53	1021905	1022093	exon and intron	evm.TU.supercontig_53.121	NA	0.26	0.52	4.37
Cpa122	supercontig_55	952893	953081	exon and intron	evm.TU.supercontig_55.150	Heat stress transcription factor	0	0.26	6.87
Cpa123	supercontig_57	1164198	1164386	exon and intron	evm.TU.supercontig_57.74	Dicer-like protein 1	8.38	6.98	1.87
Cpa124	supercontig_59	383169	383357	exon	evm.TU.supercontig_59.35	Ammonium transporter	0.52	1.29	6.87
Cpa125	supercontig_59	1242457	1242645	intron	evm.TU.supercontig_59.133	Pectinesterase	12.56	34.66	78.96
Cpa126	supercontig_6	351902	352090	exon	evm.TU.supercontig_6.53	Subtilisin-like serine protease	2.88	6.21	8.74
Cpa127	supercontig_6	1395519	1395707	exon	evm.TU.supercontig_6.170	ATP-dependent zinc metalloprotease FtsH 2	0	0.52	3.74
Cpa128	supercontig_62	1021252	1021503	exon and intron	evm.TU.supercontig_62.164	Methyltransferase (FtsJ-like)	265.68	45.53	410.39
Cpa129	supercontig_62	1031871	1032419	exon and intron	evm.TU.supercontig_62.165	Methyltransferase (spb1-like, AdoMet-dependent, for rRNA)	2004.74	282.22	2530.03
Cpa130	supercontig_62	1033525	1033819	exon	evm.TU.supercontig_62.166	Methyltransferase (spb1-like, AdoMet-dependent, for rRNA)	80.1	21.21	107.36
Cpa131	supercontig_62	1037670	1037964	exon	evm.TU.supercontig_62.167	Methyltransferase (FtsJ-like)	80.1	21.21	107.36
Cpa132	supercontig_64	136124	136312	exon	evm.TU.supercontig_64.17	Cytochrome (b6f complex subunit)	0.26	0.26	3.74
Cpa133	supercontig_64	284431	284619	exon	evm.TU.supercontig_64.43	Unknown protein	2.62	5.69	8.74
Cpa134	supercontig_64	702124	702312	exon and intron	evm.TU.supercontig_64.100	Protein disulfide isomerase, putative	0.26	1.29	4.37
Cpa135	supercontig_67	480968	481156	intergenic	NA	NA	5.23	7.76	7.49
Cpa136	supercontig_67	1068547	1068882	exon	evm.TU.supercontig_67.71	S-adenosylmethionine synthase	3.93	10.61	20.91
Cpa137	supercontig_67	1118524	1118712	exon	evm.TU.supercontig_67.73	Chlorophyll A-B binding protein	4.45	3.88	10.3	Rodrigues-Rigueiro T, Ventura JA, Aguilar C, Nakayasu ES, Almeida IC, Fernandes PM, Zingali RB. Proteomic analysis of papaya (Carica papaya L.) displaying typical sticky disease symptoms. Proteomics. 2011;11:2592-602. doi:10.1002/pmic.201000757.
Cpa138	supercontig_67	1145314	1145502	exon	evm.TU.supercontig_67.74	Chlorophyll A-B binding protein	4.45	3.88	10.3	Rodrigues-Rigueiro T, Ventura JA, Aguilar C, Nakayasu ES, Almeida IC, Fernandes PM, Zingali RB. Proteomic analysis of papaya (Carica papaya L.) displaying typical sticky disease symptoms. Proteomics. 2011;11:2592-602. doi:10.1002/pmic.201000757.
Cpa139	supercontig_70	604246	604455	exon	evm.TU.supercontig_70.88	AUXIN SIGNALING F-BOX 2	102.08	260.75	25.59
Cpa140	supercontig_70	604468	604656	exon	evm.TU.supercontig_70.88	AUXIN SIGNALING F-BOX 2	70.93	262.04	20.29
Cpa141	supercontig_71	1093025	1093234	exon	evm.TU.supercontig_71.72	basic helix-loop-helix (bHLH) protein	1.31	4.66	7.8
Cpa142	supercontig_75	181697	181927	intergenic	NA	NA	0	28.71	0
Cpa143	supercontig_77	1110811	1111253	exon and intron	evm.TU.supercontig_77.90	Cc-nbs-lrr resistance protein	804.88	963.58	700.62
Cpa144	supercontig_77	1114009	1114471	exon	evm.TU.supercontig_77.91	Cc-nbs-lrr resistance protein	852.26	919.6	530.54
Cpa145	supercontig_8	1863126	1863314	exon	evm.TU.supercontig_8.262	Protease inhibitor/seed storage/LTP family	0.52	2.07	6.24
Cpa146	supercontig_80	383047	383235	exon	evm.TU.supercontig_80.46	Acidic endochitinase	0	1.55	4.37
Cpa147	supercontig_84	476072	476260	intergenic	NA	NA	0.79	2.07	9.67
Cpa148	supercontig_84	930837	931025	exon	evm.TU.supercontig_84.127	Ribosomal RNA large subunit methyltransferase E	40.31	14.23	25.9
Cpa149	supercontig_9	16994	17287	intergenic	NA	TAS3	5626.31	8187.96	1795.08
Cpa150	supercontig_9	618680	618868	intergenic	NA	NA	3.66	7.5	11.86
Cpa151	supercontig_9	1076348	1076578	exon	evm.TU.supercontig_9.171	Transport inhibitor response1 (TIR1/Auxin F-box)	7.07	9.83	1.56
Cpa152	supercontig_9	1672698	1672949	exon	evm.TU.supercontig_9.251	NA	5.5	14.23	66.16
Cpa153	supercontig_9	2633325	2633660	exon	evm.TU.supercontig_9.374	Calcineurin-like metallo-phosphoesterase superfamily protein	7.59	13.19	53.68
Cpa154	supercontig_92	760362	760592	exon	evm.TU.supercontig_92.94	Aquaporin	3.4	6.73	10.3
Cpa155	supercontig_92	905539	905727	exon	evm.TU.supercontig_92.120	IMIDAZOLONEPROPIONASE AND HISTIDINE AMMONIA-LYASE like	0	0	1.56
Cpa156	supercontig_94	483840	484028	intron	evm.TU.supercontig_94.26	NA	0.79	3.36	1.87
Cpa157	supercontig_94	756694	756903	intergenic	NA	NA	260.44	320.76	410.07
Cpa158	supercontig_95	1357366	1357575	exon	evm.TU.supercontig_95.79	glutamine dumper 3	12.04	10.09	19.35
Cpa159	supercontig_96	551546	551734	intergenic	NA	NA	0.26	2.85	2.18
Cpa160	supercontig_99	231515	231703	intergenic	NA	NA	2.36	4.66	8.43
Cpa161	supercontig_996	5824	6012	exon	evm.TU.supercontig_996.1	AP2 domain transcription factor	0.52	4.14	5.62
Vitis vinifera (grape)
PHAS ID	Reference ID	Start	End	Region	Gene ID	Annotation	Leaf	Flower	Fruit	Experimental evidence for protein existence
Vvi001	chr1	901802	901990	exon	GSVIVG01012165001	Cc-nbs-lrr resistance protein	9.09	132.84	14.67
Vvi002	chr1	902295	902568	exon	GSVIVG01012165001	Cc-nbs-lrr resistance protein	16.15	241.37	56.6
Vvi003	chr1	918087	918296	exon and intron	GSVIVG01012164001	VACUOLAR SORTING RECEPTOR 6	15.82	355.23	51.7
Vvi004	chr1	974419	974607	exon	GSVIVG01012157001	Disease resistance protein (NBS-LRR)	23.22	1.78	5.59
Vvi005	chr1	2961352	2961666	intergenic	NA	TAS4c	128.55	6.52	0.7
Vvi006	chr1	8079906	8080094	exon	GSVIVG01013735001	MYB domain protein	10.77	23.13	0
Vvi007	chr1	10110781	10111011	intergenic	NA	NA	42.4	20.16	104.11
Vvi008	chr1	13357133	13357321	intergenic	NA	NA	401.8	82.43	125.77
Vvi009	chr10	781074	781283	exon	GSVIVG01012697001	DNA repair protein rad16	0	0	29.35
Vvi010	chr10	1463825	1464097	intron	GSVIVG01021101001	Unknown protein	1279.44	341.59	205.42
Vvi011	chr10	7890428	7890701	intergenic	NA	NA	1266.32	680.82	1934.74
Vvi012	chr10	13072563	13072751	exon	GSVIVG01026152001	Cc-nbs-lrr resistance protein	13.12	7.12	41.22
Vvi013	chr10	13072813	13073043	exon	GSVIVG01026152001	Cc-nbs-lrr resistance protein	12.45	7.12	49.61
Vvi014	chr10	13235020	13235208	exon	GSVIVG01026162001	Cc-nbs-lrr resistance protein	26.25	10.08	70.57
Vvi015	chr10	13235459	13235647	exon	GSVIVG01026162001	Cc-nbs-lrr resistance protein	9.42	4.74	34.94
Vvi016	chr10	13369292	13369480	intron	GSVIVG01026170001	NA	28.6	2.97	25.85
Vvi017	chr10	14211687	14211959	intergenic	NA	NA	0	0	1849.5
Vvi018	chr11	1508122	1508520	exon	GSVIVG01015167001	Disease resistance protein	310.27	45.66	24.46
Vvi019	chr11	1760398	1760586	intron	GSVIVG01015198001	Serine/threonine protein kinase like	8.75	0.59	0.7
Vvi020	chr11	5689375	5689605	intergenic	NA	NA	14.47	4.74	4.19
Vvi021	chr11	17366855	17367254	exon	GSVIVG01029299001	Cc-nbs-lrr resistance protein	117.11	55.75	57.29
Vvi022	chr11	17377819	17378218	exon	GSVIVG01029297001	Cc-nbs-lrr resistance protein	117.11	55.75	57.99
Vvi023	chr11	17604492	17604680	exon and intron	GSVIVG01029283001	Calcium-transporting ATPase 1	12.79	4.74	2.79
Vvi024	chr11	17605865	17606053	exon and intron	GSVIVG01029283001	Calcium-transporting ATPase 1	64.95	5.93	14.67
Vvi025	chr12	1746880	1747068	exon and intron	GSVIVG01020805001	Auxin response factor 3	19.52	3.56	2.79
Vvi026	chr12	6340409	6340597	intergenic	NA	TAS3	4856.97	445.38	49.61
Vvi027	chr12	6920302	6920595	exon and intron	GSVIVG01030586001	F-box family protein	5.05	1.19	55.2
Vvi028	chr12	8679934	8680206	exon and intron	GSVIVG01003099001	Actin	17.84	14.83	1.4
Vvi029	chr12	11524675	11524926	exon	GSVIVG01013307001	Cc-nbs-lrr resistance protein	234.22	52.78	30.04
Vvi030	chr12	11525369	11525557	exon	GSVIVG01013307001	Cc-nbs-lrr resistance protein	97.59	45.66	59.39
Vvi031	chr12	11663280	11663615	exon	GSVIVG01013310001	Disease resistance protein (NBS-LRR)	417.96	42.7	178.87
Vvi032	chr12	17317817	17318005	exon and intron	GSVIVG01022984001	TIR-NBS-LRR resistance protein	6.73	0.59	18.17
Vvi033	chr12	17507375	17507773	exon	GSVIVG01022965001	Cc-nbs-lrr resistance protein	45.09	16.61	4.19
Vvi034	chr12	17515277	17515465	exon	GSVIVG01022963001	Cc-nbs-lrr resistance protein	79.42	7.12	27.25
Vvi035	chr12	17531663	17532019	intron	GSVIVG01022962001	Cc-nbs-lrr resistance protein	144.37	63.46	117.38
Vvi036	chr12	17549689	17550003	exon and intron	GSVIVG01022961001	Disease resistance protein (NBS-LRR)	80.43	8.3	29.35
Vvi037	chr12	17721785	17721973	exon and intron	GSVIVG01022947001	Disease resistance protein (NBS-LRR)	10.43	2.97	9.08
Vvi038	chr12	17722319	17722528	exon	GSVIVG01022947001	Disease resistance protein (NBS-LRR)	124.51	23.13	83.15
Vvi039	chr12	17778553	17778741	exon	GSVIVG01022941001	Cc-nbs-lrr resistance protein	58.55	18.38	24.46
Vvi040	chr12	17799679	17799909	intron	GSVIVG01022939001	Cc-nbs-lrr resistance protein	76.73	14.23	32.14
Vvi041	chr12	17811955	17812143	exon	GSVIVG01022937001	Cc-nbs-lrr resistance protein	24.23	1.19	2.79
Vvi042	chr12	17879809	17879997	exon and intron	GSVIVG01022931001	Cc-nbs-lrr resistance protein	6.73	1.78	1.4
Vvi043	chr12	18227625	18227834	exon	GSVIVG01022892001	Cc-nbs-lrr resistance protein	12.11	4.15	0.7
Vvi044	chr12	18377468	18377677	exon	GSVIVG01022884001	Unknown protein	0	0	70.57
Vvi045	chr12	18904758	18904946	exon and intron	GSVIVG01022837001	Disease resistance protein (NB-ARC/LRR)	10.1	0	0.7
Vvi046	chr12	19000779	19001031	exon	GSVIVG01022828001	Cc-nbs-lrr resistance protein	24.57	15.42	33.54
Vvi047	chr12	19001192	19001380	intergenic	NA	NA	11.11	5.34	14.67
Vvi048	chr12	19750512	19750847	intron	GSVIVG01023324001	Cc-nbs-lrr resistance protein	841.97	260.94	180.97
Vvi049	chr12	19770348	19770536	exon and intron	GSVIVG01023320001	Disease resistance protein (NBS-LRR)	4.04	7.71	18.87
Vvi050	chr12	19771106	19771399	exon and intron	GSVIVG01023319001	Cc-nbs-lrr resistance protein	39.37	15.42	55.9
Vvi051	chr12	19795988	19796176	exon	GSVIVG01023312001	Cc-nbs-lrr resistance protein	7.4	7.71	14.67
Vvi052	chr12	19796215	19796445	exon	GSVIVG01023312001	Cc-nbs-lrr resistance protein	228.16	161.31	241.76
Vvi053	chr12	20219958	20220188	exon	GSVIVG01023277001	Cc-nbs-lrr resistance protein	115.76	119.8	245.95
Vvi054	chr12	20918667	20918918	intergenic	NA	NA	30.62	1.78	1.4
Vvi055	chr12	21887952	21888161	exon	GSVIVG01023153001	Methyltransferase (Cytosine-specific)	0	0	1296.82
Vvi056	chr13	460464	460652	exon	GSVIVG01032827001	Disease resistance protein	12.11	3.56	13.97
Vvi057	chr13	474598	474786	exon	GSVIVG01032824001	Disease resistance protein	13.8	4.15	6.29
Vvi058	chr13	3641153	3641341	exon and intron	GSVIVG01016464001	Folylpolyglutamate synthase	2.02	11.86	6.99
Vvi059	chr13	7495485	7495988	exon	GSVIVG01034675001	Cc-nbs-lrr resistance protein	926.44	1334.95	635.13
Vvi060	chr13	7819712	7819942	intergenic	NA	NA	192.83	40.33	69.17
Vvi061	chr13	9275301	9275615	exon and intron	GSVIVG01011193001	Cc-nbs-lrr resistance protein	631.65	392.6	325.6
Vvi062	chr13	15492450	15492638	intergenic	NA	NA	25274.2	13838.7	13400.7
Vvi063	chr13	19162733	19162963	exon and intron	GSVIVG01036610001	Disease resistance protein (NBS-LRR)	38.36	7.71	20.96
Vvi064	chr13	19254521	19254751	exon and intron	GSVIVG01036614001	Disease resistance protein (NBS-LRR)	30.29	8.3	14.67
Vvi065	chr13	19255155	19255364	exon and intron	GSVIVG01036614001	Disease resistance protein (NBS-LRR)	83.12	34.4	96.42
Vvi066	chr13	19271045	19271233	intron	GSVIVG01036616001	Nuclear matrix protein, putative	46.1	11.27	23.06
Vvi067	chr13	19379880	19380131	exon	GSVIVG01036628001	Disease resistance protein (NBS-LRR)	94.9	38.55	111.1
Vvi068	chr13	19927223	19927453	exon and intron	GSVIVG01036657001	Cc-nbs-lrr resistance protein	25.24	11.27	15.37
Vvi069	chr13	19948394	19948708	exon and intron	GSVIVG01036660001	Cc-nbs-lrr resistance protein	41.39	11.86	7.69
Vvi070	chr13	20220935	20221628	exon and intron	GSVIVG01000634001	Disease resistance protein (NBS-LRR)	354.35	49.82	199.13
Vvi071	chr13	20235088	20235402	exon	GSVIVG01000635001	Disease resistance protein (NBS-LRR)	249.36	91.33	151.62
Vvi072	chr13	20248268	20248456	intron	GSVIVG01000635001	Disease resistance protein (NBS-LRR)	159.17	58.71	74.06
Vvi073	chr13	20307179	20307472	exon and intron	GSVIVG01000641001	Transposon protein (Ty1-H Gag-Pol polyprotein)	41.39	6.52	26.55
Vvi074	chr13	20331529	20331843	exon	GSVIVG01000643001	Unknown protein	234.55	82.43	131.36
Vvi075	chr13	20361457	20361939	intron	GSVIVG01000646001	Cc-nbs-lrr resistance protein	474.83	88.36	152.32
Vvi076	chr13	20465538	20465726	intron	GSVIVG01000656001	Cc-nbs-lrr resistance protein	51.49	18.38	19.56
Vvi077	chr13	20532418	20532606	exon and intron	GSVIVG01000663001	Disease resistance protein (NBS-LRR)	17.16	6.52	19.56
Vvi078	chr13	20532703	20532891	exon and intron	GSVIVG01000663001	Disease resistance protein (NBS-LRR)	37.35	15.42	51.01
Vvi079	chr13	20552213	20552401	intron	GSVIVG01000665001	Disease resistance protein (NBS-LRR)	11.44	4.15	15.37
Vvi080	chr13	21106293	21106544	exon and intron	GSVIVG01001448001	Cc-nbs-lrr resistance protein	256.43	367.1	215.9
Vvi081	chr13	21288586	21288774	intergenic	NA	NA	5.72	0.59	0.7
Vvi082	chr13	21293057	21293434	intergenic	NA	NA	308.59	26.69	99.92
Vvi083	chr13	21319619	21319807	exon and intron	GSVIVG01001469001	Cc-nbs-lrr resistance protein	196.86	18.98	64.98
Vvi084	chr13	21319871	21320059	intron	GSVIVG01001469001	Cc-nbs-lrr resistance protein	33.99	1.78	6.29
Vvi085	chr13	21365400	21365588	exon and intron	GSVIVG01001471001	Disease resistance protein (NBS-LRR)	67.3	20.16	53.8
Vvi086	chr13	21366328	21366558	exon and intron	GSVIVG01001471001	Disease resistance protein (NBS-LRR)	56.2	23.72	32.14
Vvi087	chr13	21381704	21381934	intron	GSVIVG01001473001	Disease resistance protein (NBS-LRR)	22.88	11.86	23.06
Vvi088	chr13	21507221	21507409	exon	GSVIVG01032210001	Disease resistance protein (NBS-LRR)	11.78	10.08	38.43	Kambiranda D, Katam R, Basha SM, Siebert S. iTRAQ-based quantitative proteomics of developing and ripening muscadine grape berry. J Proteome Res. 2014;13:555-69. doi:10.1021/pr400731p.
Vvi089	chr13	21531429	21531743	exon	GSVIVG01032210001	Disease resistance protein (NBS-LRR)	486.94	77.69	144.63	Kambiranda D, Katam R, Basha SM, Siebert S. iTRAQ-based quantitative proteomics of developing and ripening muscadine grape berry. J Proteome Res. 2014;13:555-69. doi:10.1021/pr400731p.
Vvi090	chr13	21550651	21551427	intergenic	NA	NA	1500.87	227.14	312.33
Vvi091	chr13	21592565	21592753	intron	GSVIVG01032201001	Cc-nbs-lrr resistance protein	4.37	24.31	39.13
Vvi092	chr13	21593565	21593753	exon and intron	GSVIVG01032201001	Cc-nbs-lrr resistance protein	267.87	46.85	95.72
Vvi093	chr13	21720325	21720702	exon	GSVIVG01032189001	Cc-nbs-lrr resistance protein	398.1	65.83	127.86
Vvi094	chr13	21762091	21762279	exon and intron	GSVIVG01032183001	Cc-nbs-lrr resistance protein	83.79	7.12	10.48
Vvi095	chr13	21781368	21781871	exon and intron	GSVIVG01032180001	Disease resistance protein (NBS-LRR)	577.13	132.25	256.43
Vvi096	chr13	21842478	21842666	exon and intron	GSVIVG01032171001	Disease resistance protein (NBS-LRR)	38.03	6.52	12.58
Vvi097	chr13	21868474	21868662	exon and intron	GSVIVG01032169001	Disease resistance protein (NBS-LRR)	27.59	4.15	10.48
Vvi098	chr13	22093157	22093345	exon and intron	GSVIVG01032150001	Disease resistance protein (NBS-LRR)	11.44	0.59	6.99
Vvi099	chr13	22094792	22095022	intron	GSVIVG01032150001	Disease resistance protein (NBS-LRR)	11.44	1.78	5.59
Vvi100	chr13	22120990	22121199	intergenic	NA	NA	8.75	4.74	0
Vvi101	chr13	22241348	22241536	exon	GSVIVG01032141001	Disease resistance protein (NBS-LRR)	15.14	5.93	0.7
Vvi102	chr13	22626866	22627117	intergenic	NA	NA	7.74	1.19	1.4
Vvi103	chr13	22659338	22659526	intergenic	NA	NA	12.11	1.19	0
Vvi104	chr13	23061440	23061649	intergenic	NA	NA	12.11	26.69	13.28
Vvi105	chr13	23678889	23679329	exon and intron	GSVIVG01031998001	Disease resistance protein (NBS-LRR)	75.72	12.45	30.74
Vvi106	chr13	23695569	23695757	intron	GSVIVG01031993001	Disease resistance protein (NB-ARC/LRR)	407.52	236.63	166.29
Vvi107	chr13	23695991	23696200	exon and intron	GSVIVG01031993001	Disease resistance protein (NB-ARC/LRR)	92.21	38.55	51.01
Vvi108	chr13	23702581	23702811	exon	GSVIVG01031992001	Cc-nbs-lrr resistance protein	265.51	128.1	116.69
Vvi109	chr13	23703025	23703402	exon and intron	GSVIVG01031992001	Cc-nbs-lrr resistance protein	232.53	143.52	85.24
Vvi110	chr13	24112912	24113415	exon and intron	GSVIVG01001382001	Cc-nbs-lrr resistance protein	335.85	246.11	197.04
Vvi111	chr13	24166863	24167051	exon and intron	GSVIVG01001391001	Unknown protein	81.44	34.4	32.84
Vvi112	chr13	24167840	24168070	exon	GSVIVG01001391001	Unknown protein	208.31	102.6	79.65
Vvi113	chr13	24217994	24218371	exon and intron	GSVIVG01001399001	Kinase-like protein	303.54	215.87	181.67
Vvi114	chr13_random	518414	518602	exon and intron	GSVIVG01012406001	NA	42.06	13.05	31.44
Vvi115	chr13_random	520689	520877	exon	GSVIVG01012407001	Cc-nbs-lrr resistance protein	23.22	14.23	12.58
Vvi116	chr13_random	611874	612062	exon	GSVIVG01012421001	Cc-nbs-lrr resistance protein	21.54	7.71	14.67
Vvi117	chr13_random	741777	742028	exon and intron	GSVIVG01012435001	NA	94.56	34.4	33.54
Vvi118	chr13_random	742143	742331	exon and intron	GSVIVG01012436001	Disease resistance protein (NB-ARC/LRR)	20.86	11.27	27.95
Vvi119	chr13_random	839229	839585	exon and intron	GSVIVG01012443001	Cc-nbs-lrr resistance protein	191.14	74.13	91.53
Vvi120	chr13_random	2459111	2459320	exon and intron	GSVIVG01013533001	Cc-nbs-lrr resistance protein	51.49	7.71	39.13
Vvi121	chr13_random	2504453	2504815	intron	GSVIVG01013535001	Cc-nbs-lrr resistance protein	328.78	140.55	234.07
Vvi122	chr13_random	2531765	2531953	intergenic	NA	NA	5.72	1.19	0
Vvi123	chr13_random	2555929	2556243	intergenic	NA	NA	252.73	110.9	162.1
Vvi124	chr13_random	2762034	2762285	intron	GSVIVG01000840001	Cc-nbs-lrr resistance protein	62.93	15.42	126.47
Vvi125	chr13_random	2821627	2821815	exon	GSVIVG01000842001	Cc-nbs-lrr resistance protein	49.8	13.05	17.47
Vvi126	chr13_random	2821881	2822132	intergenic	NA	NA	132.59	75.32	88.04
Vvi127	chr13_random	3259119	3259328	exon	GSVIVG01000871001	Disease resistance protein (NB-ARC/LRR)	21.87	11.86	23.06
Vvi128	chr14	4389672	4389881	intergenic	NA	NA	17.16	7.12	28.65
Vvi129	chr14	4503759	4503947	intergenic	NA	NA	7.4	4.74	19.56
Vvi130	chr14	5098915	5099124	exon	GSVIVG01021955001	Disease resistance protein (NB-ARC/LRR)	51.82	81.25	76.86
Vvi131	chr14	5275180	5275599	exon	GSVIVG01021948001	Cc-nbs-lrr resistance protein	159.17	77.1	94.33
Vvi132	chr14	5311861	5312049	intergenic	NA	NA	101.97	70.57	82.45
Vvi133	chr14	5391737	5392051	intergenic	NA	NA	120.47	77.1	92.23
Vvi134	chr14	5563765	5563953	exon	GSVIVG01021920001	Disease resistance protein (NB-ARC/LRR)	6.06	4.15	3.49
Vvi135	chr14	5679172	5679360	intergenic	NA	NA	40.72	10.67	4.89
Vvi136	chr14	5734560	5734874	exon	GSVIVG01021910001	Transport inhibitor response1 (TIR1/Auxin F-box)	253.06	236.03	941.87
Vvi137	chr14	7643289	7644128	intergenic	NA	NA	10665.6	2673.45	2414.06
Vvi138	chr14	9704570	9704758	exon	GSVIVG01023557001	NA	12.45	1.78	8.38
Vvi139	chr14	9839144	9839395	intergenic	NA	NA	22.55	4.15	10.48
Vvi140	chr14	10959171	10959380	intergenic	NA	NA	128.55	35.58	117.38
Vvi141	chr14	14600840	14601068	intergenic	NA	NA	128.55	52.19	41.22
Vvi142	chr14	14601616	14601804	intergenic	NA	NA	55.19	7.71	11.88
Vvi143	chr14	18829908	18830096	intergenic	NA	NA	49.47	25.5	37.03
Vvi144	chr14	21534505	21534924	intergenic	NA	TAS4b	82998	39408.5	1218.56
Vvi145	chr14	21607834	21608106	intergenic	NA	TAS4a	14818.3	17945	2564.99
Vvi146	chr14	23226974	23227162	intergenic	NA	NA	184.08	320.25	283.68
Vvi147	chr14	25059897	25060274	exon and intron	GSVIVG01033011001	AUXIN SIGNALING F-BOX	314.31	183.25	541.5
Vvi148	chr14	27708246	27708434	exon and intron	GSVIVG01032467001	MYB domain protein	173.64	392	30.04
Vvi149	chr15	5308737	5309051	intron	GSVIVG01026711001	TIR-NBS-LRR resistance protein	55.86	15.42	14.67
Vvi150	chr15	5767862	5768071	intergenic	NA	NA	27.26	11.27	80.35
Vvi151	chr15	5768198	5768428	intergenic	NA	NA	31.97	4.15	31.44
Vvi152	chr15	8296977	8297165	exon	GSVIVG01011311001	Unknown protein	221.43	60.49	98.52
Vvi153	chr15	9394653	9394841	intron	GSVIVG01018415001	Cc-nbs-lrr resistance protein	7.07	2.97	6.99
Vvi154	chr15	9398057	9398245	intergenic	NA	NA	6.73	9.49	11.88
Vvi155	chr15	10444528	10444716	intergenic	NA	NA	0	10.67	554.78
Vvi156	chr15	10444802	10445032	intergenic	NA	NA	0	3.56	289.27
Vvi157	chr15	13376114	13376302	intergenic	NA	NA	1872.73	2309.32	3712.28
Vvi158	chr15	19455606	19455836	exon	GSVIVG01026910001	Cc-nbs-lrr resistance protein	51.49	39.73	103.41
Vvi159	chr15	19501412	19501600	intergenic	NA	NA	105.67	157.16	200.53
Vvi160	chr15	19506313	19506522	intergenic	NA	NA	6.06	2.97	5.59
Vvi161	chr15	19529045	19529275	exon	GSVIVG01026903001	Disease resistance protein (NBS-LRR)	24.9	11.27	50.31
Vvi162	chr15	19542996	19543184	intron	GSVIVG01026903001	Disease resistance protein (NBS-LRR)	19.52	24.91	24.46
Vvi163	chr15	19543216	19543446	intron	GSVIVG01026903001	Disease resistance protein (NBS-LRR)	36.34	55.15	85.94
Vvi164	chr15	19673000	19673272	exon	GSVIVG01026881001	Pentatricopeptide repeat-containing protein	15.14	1.78	4.89
Vvi165	chr15	19823942	19824235	exon and intron	GSVIVG01026863001	Unknown protein	42.74	24.91	14.67
Vvi166	chr16	3971031	3971219	intergenic	NA	NA	0	0	81.75
Vvi167	chr17	4727005	4727256	intron	GSVIVG01008201001	Disease resistance protein	26.92	5.34	4.89
Vvi168	chr17	4727510	4727719	exon	GSVIVG01008201001	Disease resistance protein	25.58	16.01	14.67
Vvi169	chr17	9703499	9703813	exon	GSVIVG01007740001	MYB domain protein	3143.76	1126.2	427.61
Vvi170	chr18	2440432	2440620	exon and intron	GSVIVG01008819001	zinc finger protein (C2H2-type)	208.31	103.19	37.73
Vvi171	chr18	2441939	2442127	intergenic	NA	NA	67.98	11.27	11.88
Vvi172	chr18	4099952	4100161	exon	GSVIVG01008991001	acetyl-CoA carboxylase 1 like	7.74	0.59	1.4
Vvi173	chr18	5500153	5500425	exon	GSVIVG01009146001	Cc-nbs-lrr resistance protein	298.49	267.46	242.45
Vvi174	chr18	20665161	20665581	intron	GSVIVG01034480001	Unknown protein	9404.35	1444.66	3722.76
Vvi175	chr18	21749841	21750113	intergenic	NA	NA	12.45	1.19	9.78
Vvi176	chr18	21751151	21751339	intergenic	NA	NA	23.56	4.15	57.29
Vvi177	chr18	21789465	21789758	intergenic	NA	NA	31.3	2.37	70.57
Vvi178	chr18	21791192	21791401	intergenic	NA	NA	2.02	0	30.04
Vvi179	chr18	21963324	21963533	exon	GSVIVG01034812001	TIR-NBS-LRR resistance protein	14.81	0.59	8.38
Vvi180	chr18	23149296	23149570	exon	GSVIVG01012796001	TIR-NBS-LRR resistance protein	26.58	1.78	14.67
Vvi181	chr18	23699958	23700335	intergenic	NA	NA	140.66	68.79	88.74
Vvi182	chr18	24470271	24470711	intergenic	NA	NA	134.27	0.59	10.48
Vvi183	chr18	24579608	24579796	exon	GSVIVG01026101001	TIR-NBS-LRR resistance protein	51.15	3.56	53.1
Vvi184	chr18	25983625	25983876	exon	GSVIVG01026003001	TIR-NBS-LRR resistance protein	130.23	20.16	42.62
Vvi185	chr18	26222312	26222563	intergenic	NA	NA	33.32	12.45	17.47
Vvi186	chr18	26262817	26263005	intergenic	NA	NA	21.54	16.61	12.58
Vvi187	chr18	26359937	26360188	intergenic	NA	NA	18.17	8.3	13.97
Vvi188	chr18	26467504	26467734	intergenic	NA	NA	7.4	0	3.49
Vvi189	chr18	26581778	26581966	exon	GSVIVG01025958001	TIR-NBS-LRR resistance protein	28.94	5.93	30.74
Vvi190	chr18	27321751	27321981	intron	GSVIVG01025911001	Protein DA1-related 1 Ubiquitin receptor	13.46	6.52	35.63
Vvi191	chr18	27731486	27731674	intergenic	NA	NA	8.08	6.52	17.47
Vvi192	chr18	27848569	27848757	exon	GSVIVG01037219001	TIR-NBS-LRR resistance protein	6.06	4.15	39.13
Vvi193	chr18	28294800	28294988	exon and intron	GSVIVG01037177001	Unknown protein	1830.66	309.57	206.82
Vvi194	chr18	28295368	28295577	exon and intron	GSVIVG01037177001	Unknown protein	119.46	17.79	22.36
Vvi195	chr18	28316223	28316411	intergenic	NA	NA	6.39	1.78	3.49
Vvi196	chr18	28346466	28346654	intergenic	NA	NA	24.57	5.34	23.06
Vvi197	chr18	28430568	28430777	intergenic	NA	NA	31.97	4.74	5.59
Vvi198	chr18_random	3451321	3451509	exon	GSVIVG01036294001	TIR-NBS-LRR resistance protein	32.98	8.3	15.37
Vvi199	chr18_random	4631515	4631859	exon	GSVIVG01036400001	TIR-NBS-LRR resistance protein	558.96	93.7	150.22
Vvi200	chr18_random	4747480	4747794	exon	GSVIVG01036408001	TIR-NBS-LRR resistance protein	64.28	14.83	30.04
Vvi201	chr19	909106	909336	exon	GSVIVG01014155001	Disease resistance protein (NBS-LRR)	20.53	12.45	22.36
Vvi202	chr19	5419955	5420143	intergenic	NA	NA	35.33	7.12	9.08
Vvi203	chr19	5420354	5420899	intergenic	NA	NA	296.81	97.26	188.65
Vvi204	chr19	5434361	5434549	exon	GSVIVG01014595001	Cc-nbs-lrr resistance protein	946.29	83.03	205.42
Vvi205	chr19	5440159	5440347	exon	GSVIVG01014596001	Disease resistance protein (NB-ARC/LRR)	30.62	9.49	7.69
Vvi206	chr19	5719071	5719448	exon	GSVIVG01014613001	Ankyrin repeat-containing protein	335.17	249.67	602.29
Vvi207	chr19	6371070	6371258	exon	GSVIVG01037631001	Cc-nbs-lrr resistance protein	68.99	29.65	26.55	Kambiranda D, Katam R, Basha SM, Siebert S. iTRAQ-based quantitative proteomics of developing and ripening muscadine grape berry. J Proteome Res. 2014;13:555-69. doi:10.1021/pr400731p.
Vvi208	chr19	6371494	6371724	exon	GSVIVG01037631001	Cc-nbs-lrr resistance protein	31.3	4.15	8.38	Kambiranda D, Katam R, Basha SM, Siebert S. iTRAQ-based quantitative proteomics of developing and ripening muscadine grape berry. J Proteome Res. 2014;13:555-69. doi:10.1021/pr400731p.
Vvi209	chr19	7107824	7108012	exon	GSVIVG01037703001	GDP-D-glucose phosphorylase 1	7.74	0	0
Vvi210	chr19	20318694	20318924	intergenic	NA	NA	69.32	8.3	4.19
Vvi211	chr19	21138080	21138268	intergenic	NA	NA	10.77	0.59	4.19
Vvi212	chr19	21873282	21873533	exon and intron	GSVIVG01020287001	Unknown protein	19.18	4.15	18.87
Vvi213	chr19	22007459	22007647	intergenic	NA	NA	4.37	0.59	0.7
Vvi214	chr19	22023463	22023651	intron	GSVIVG01020273001	Disease resistance protein	4.37	0.59	0.7
Vvi215	chr19	22055514	22055702	intergenic	NA	NA	4.37	0.59	0.7
Vvi216	chr19	22774464	22774757	intergenic	NA	NA	3471.19	1948.75	2467.86
Vvi217	chr19	22782334	22782732	intergenic	NA	NA	1179.5	369.47	587.62
Vvi218	chr19	22800741	22800971	intergenic	NA	NA	899.85	349.3	832.17
Vvi219	chr19	22802066	22802401	intergenic	NA	NA	197.54	36.77	53.8
Vvi220	chr19	22806888	22807118	exon	GSVIVG01036767001	Cc-nbs-lrr resistance protein	53.17	11.86	26.55
Vvi221	chr19	22820528	22820821	intergenic	NA	NA	455.98	282.29	2013
Vvi222	chr19	22847582	22848169	exon and intron	GSVIVG01036764001	Unknown protein	8792.22	3661.47	3962.42
Vvi223	chr2	2098541	2098729	exon and intron	GSVIVG01019630001	Kinase, putative	5.72	1.78	0.7
Vvi224	chr2	3928831	3929019	exon	GSVIVG01019860001	AP2 domain transcription factor	8.41	0.59	0.7
Vvi225	chr2	4083612	4083800	exon and intron	GSVIVG01019870001	SPX domain-containing protein	22.88	3.56	13.97
Vvi226	chr2	10510846	10511034	exon and intron	GSVIVG01012993001	Disease resistance protein (NB-ARC/LRR)	91.2	56.93	66.38
Vvi227	chr2	14625321	14625509	exon and intron	GSVIVG01022680001	Sentrin-specific protease 2	101.63	90.74	202.63
Vvi228	chr2	14625768	14625956	exon and intron	GSVIVG01022680001	Sentrin-specific protease 2	405.17	489.86	1140.3
Vvi229	chr2	15290023	15290211	intergenic	NA	NA	0	0	18.87
Vvi230	chr2	15291103	15291291	intergenic	NA	NA	0	0	130.66
Vvi231	chr2	15634022	15634210	intergenic	NA	NA	0	0	161.4
Vvi232	chr2	15791823	15792011	intergenic	NA	NA	0	0	350.06
Vvi233	chr2	16461955	16462185	intergenic	NA	NA	0	0	274.6
Vvi234	chr3	2032020	2032208	intergenic	NA	NA	6.06	4.74	4.19
Vvi235	chr3	2678934	2679122	exon	GSVIVG01023885001	Pentatricopeptide repeat-containing protein	10.43	0.59	1.4
Vvi236	chr3	2772921	2773109	exon and intron	GSVIVG01023876001	Bromodomain (BSD) Containing Protein	0	0	12.58
Vvi237	chr3	4819194	4819382	exon	GSVIVG01031844001	COSII_At2g15890-like protein	4.37	4.15	0
Vvi238	chr3	11748539	11748727	intergenic	NA	NA	214.03	68.2	215.9
Vvi239	chr3	15519007	15519195	intergenic	NA	NA	23.22	0	2.79
Vvi240	chr3	16054701	16054994	intergenic	NA	NA	0	0	109.7
Vvi241	chr4	3368518	3368811	exon	GSVIVG01035690001	BURP domain protein	0	1129.16	1356.21
Vvi242	chr4	10447618	10447806	exon and intron	GSVIVG01035205001	Auxin response factor	5.05	1.19	1.4
Vvi243	chr4	16872356	16872544	intergenic	NA	NA	562.32	169.61	126.47
Vvi244	chr4	16872989	16873177	intergenic	NA	NA	168.26	65.83	41.22
Vvi245	chr4	18941426	18941808	exon and intron	GSVIVG01018889001	Cc-nbs-lrr resistance protein	116.44	67.61	85.94
Vvi246	chr4	23621780	23621968	exon and intron	GSVIVG01026440001	Elongation factor EF-2	19.85	8.9	11.88
Vvi247	chr5	229384	229572	intron	GSVIVG01034933001	Stress responsive alpha-beta barrel domain protein	79.42	29.06	61.49
Vvi248	chr5	2019514	2019744	intron	GSVIVG01017613001	Serologically defined colon cancer antigen-like protein	49.13	126.32	209.61
Vvi249	chr5	2126624	2126854	intergenic	NA	NA	48.12	125.13	208.92
Vvi250	chr5	2163245	2163475	intergenic	NA	NA	40.72	119.2	195.64
Vvi251	chr5	5500251	5500439	exon and intron	GSVIVG01018015001	Pentatricopeptide repeat-containing protein	9.09	144.7	37.73
Vvi252	chr5	6034330	6034518	intron	GSVIVG01018063001	Calcium-transporting ATPase 1	26.92	1.78	1.4
Vvi253	chr5	10722832	10723041	exon	GSVIVG01029013001	TIR-NBS-LRR resistance protein	270.22	39.14	125.77
Vvi254	chr5	10723355	10723543	exon	GSVIVG01029013001	TIR-NBS-LRR resistance protein	75.38	2.97	29.35
Vvi255	chr5	10804457	10804687	intron	GSVIVG01029021001	TIR-NBS-LRR resistance protein	41.06	4.74	7.69
Vvi256	chr5	15017531	15017719	exon and intron	GSVIVG01021032001	basic helix-loop-helix (bHLH) protein	10.77	5.34	76.86
Vvi257	chr5	16037579	16037788	intergenic	NA	NA	77.74	11.27	11.18
Vvi258	chr5	16135564	16135794	intergenic	NA	NA	10.43	0	1.4
Vvi259	chr5	16230469	16230657	intergenic	NA	NA	6.06	0	0
Vvi260	chr5	16232157	16232345	intergenic	NA	NA	16.49	1.78	2.79
Vvi261	chr5	16241637	16241867	intergenic	NA	NA	10.43	0	2.1
Vvi262	chr5	16288987	16289217	exon	GSVIVG01020962001	TIR-NBS-LRR resistance protein	97.93	14.23	19.56
Vvi263	chr5	16683199	16683429	intergenic	NA	NA	50.48	6.52	8.38
Vvi264	chr5	17639315	17639503	exon and intron	GSVIVG01020895001	Ankyrin repeat-containing protein	29.28	3.56	1.4
Vvi265	chr5	18162433	18162663	intergenic	NA	NA	0	0	37.73
Vvi266	chr5	22483399	22483587	exon	GSVIVG01010777001	WD40 repeat-like superfamily protein	10.1	18.98	41.92
Vvi267	chr5	22551679	22551867	exon	GSVIVG01010783001	WD40 repeat-like superfamily protein	18.51	65.24	112.49
Vvi268	chr5	22564229	22564606	exon	GSVIVG01010785001	TAS9	917.69	230.1	524.04
Vvi269	chr5	22579854	22580063	exon	GSVIVG01010787001	WD40 repeat-like superfamily protein	18.51	65.24	112.49
Vvi270	chr5	23402232	23402483	exon and intron	GSVIVG01038090001	Plant regulator RWP-RK family protein	0.67	2.37	62.88
Vvi271	chr6	259138	259326	exon and intron	GSVIVG01025505001	RING/U-box superfamily protein	22.88	109.12	112.49
Vvi272	chr6	779612	779926	intergenic	NA	NA	1148.2	1040.2	2115.01
Vvi273	chr6	2804818	2805006	intron	GSVIVG01025241001	Ozone-responsive stress related protein	984.99	139.96	182.36
Vvi274	chr6	2805158	2805535	intron	GSVIVG01025241001	Ozone-responsive stress related protein	970.86	268.65	169.09
Vvi275	chr6	13594955	13595248	exon	GSVIVG01037447001	Cc-nbs-lrr resistance protein	111.72	14.83	40.53
Vvi276	chr6	13639300	13639509	exon	GSVIVG01037444001	Cc-nbs-lrr resistance protein	523.96	88.96	146.03
Vvi277	chr6	13639892	13640122	exon	GSVIVG01037444001	Cc-nbs-lrr resistance protein	116.77	16.01	29.35
Vvi278	chr6	16765655	16765843	intergenic	NA	NA	25.24	10.67	4.19
Vvi279	chr6	17414869	17415057	exon	GSVIVG01031535001	Disease resistance protein (NBS-LRR)	61.58	26.09	52.4
Vvi280	chr6	19332928	19333137	exon and intron	GSVIVG01031380001	Multidrug resistance protein ABC transporter family	79.08	166.05	137.65
Vvi281	chr7	1522102	1522479	exon and intron	GSVIVG01011107001	Methyltransferase (tRNA dimethylallyltransferase)	1366.6	2414.29	1286.34
Vvi282	chr7	2354826	2355329	exon	GSVIVG01010995001	F-box family protein	1376.36	773.93	3174.27
Vvi283	chr7	3905585	3905794	exon and intron	GSVIVG01028113001	Histidine kinase	0	0	44.02
Vvi284	chr7	4363949	4364179	intergenic	NA	TAS3	3388.07	2567.89	134.15
Vvi285	chr7	11129517	11129789	exon and intron	GSVIVG01028627001	Disease resistance protein (NBS-LRR)	37.69	11.86	48.91
Vvi286	chr7	12400447	12400635	exon and intron	GSVIVG01038298001	Cc-nbs-lrr resistance protein	15.48	10.08	34.94
Vvi287	chr7	17206761	17206991	exon	GSVIVG01022171001	Unknown protein	13.46	2.37	16.07
Vvi288	chr7	19018426	19018614	intergenic	NA	NA	0	0	48.91
Vvi289	chr7	20483563	20483877	exon and intron	GSVIVG01000245001	Suppressor of gene silencing 3 (SGS3)	166.91	103.78	47.51
Vvi290	chr7	20483930	20484118	exon and intron	GSVIVG01000245001	Suppressor of gene silencing 3 (SGS3)	81.44	34.99	46.81
Vvi291	chr7_random	390139	390643	exon	GSVIVG01003817001	Cc-nbs-lrr resistance protein	66.63	67.61	91.53
Vvi292	chr7_random	622628	622837	exon and intron	GSVIVG01004064001	Cc-nbs-lrr resistance protein	17.84	13.05	38.43
Vvi293	chr8	3435582	3435770	intergenic	NA	NA	14.47	0	0
Vvi294	chr8	21905796	21905984	intergenic	NA	NA	2.69	2.37	59.39
Vvi295	chr8	22251559	22251747	exon	GSVIVG01033242001	NA	27.59	7.12	10.48
Vvi296	chr8	22254131	22254678	intergenic	NA	NA	3292.84	947.69	1168.95
Vvi297	chr8	22256927	22257284	intergenic	NA	NA	1022.68	178.51	324.2
Vvi298	chr9	1162455	1162685	exon	GSVIVG01016765001	MYB domain protein	442.19	1058	266.91
Vvi299	chr9	2985707	2985937	intergenic	NA	NA	47.79	44.48	81.05
Vvi300	chr9	2986014	2986223	intergenic	NA	NA	103.31	59.3	108.3
Vvi301	chr9	3005110	3005361	exon	GSVIVG01016962001	Disease resistance protein	132.59	72.35	152.32
Vvi302	chr9	3017927	3018136	intergenic	NA	NA	161.53	91.92	150.22
Vvi303	chr9	3018950	3019138	exon	GSVIVG01016965001	Unknown protein	22.21	3.56	8.38
Vvi304	chr9	3485315	3485503	intron	GSVIVG01017020001	Cc-nbs-lrr resistance protein	6.06	0.59	2.1
Vvi305	chr9	3526851	3527081	exon	GSVIVG01017023001	Disease resistance protein	36.01	11.27	23.06
Vvi306	chr9	3573174	3573446	intergenic	NA	NA	40.05	13.64	27.25
Vvi307	chr9	3574030	3574239	intergenic	NA	NA	33.32	7.71	12.58
Vvi308	chr9	3689491	3689679	exon	GSVIVG01017038001	Unknown protein	12.45	10.08	45.42
Vvi309	chr9	3689932	3690120	intron	GSVIVG01017038001	Unknown protein	78.41	75.32	146.73
Vvi310	chr9	4487121	4487309	exon	GSVIVG01017134001	Disease resistance protein	12.79	1.19	6.29
Vvi311	chr9	4505990	4506178	exon	GSVIVG01017136001	Disease resistance protein	19.85	6.52	14.67
Vvi312	chr9	4552349	4552537	exon	GSVIVG01017143001	Disease resistance protein	20.53	7.71	16.07
Vvi313	chr9	4717983	4718255	intergenic	NA	NA	31.97	14.23	17.47
Vvi314	chr9	4722923	4723111	intergenic	NA	NA	31.97	7.12	38.43
Vvi315	chr9	4723329	4723538	intergenic	NA	NA	83.46	119.2	141.84
Vvi316	chr9	4891702	4891911	exon	GSVIVG01017166001	Disease resistance protein	8.41	10.08	16.07
Vvi317	chr9	5272038	5272226	exon	GSVIVG01017200001	Multidrug resistance protein ABC transporter family	0	204.6	4.89
Vvi318	chr9	5739113	5739533	exon	GSVIVG01017232001	Disease resistance protein	76.73	11.86	36.33
Vvi319	chr9	5979645	5979854	intergenic	NA	NA	24.9	4.74	16.77
Vvi320	chr9	6009995	6010183	intergenic	NA	NA	58.55	10.67	11.88
Vvi321	chr9	6190453	6191103	exon	GSVIVG01017269001	Disease resistance protein	708.04	207.57	150.22
Vvi322	chr9	9890546	9890797	intergenic	NA	NA	84.8	8.3	8.38
Vvi323	chr9	10399919	10400170	intergenic	NA	NA	1007.2	925.75	1128.43
Vvi324	chr9	11553982	11554170	exon	GSVIVG01038386001	Disease resistance protein	12.79	13.05	31.44
Vvi325	chr9	11554312	11554500	exon	GSVIVG01038386001	Disease resistance protein	24.23	19.57	67.78
Vvi326	chr9	11642945	11643344	exon	GSVIVG01038391001	Disease resistance protein	100.62	26.09	93.63
Vvi327	chr9	11807216	11807488	exon	GSVIVG01038402001	Disease resistance protein	237.58	177.91	445.78
Vvi328	chr9	11807588	11807776	exon	GSVIVG01038402001	Disease resistance protein	26.92	19.57	66.38
Vvi329	chr9	11828388	11828787	exon	GSVIVG01038404001	Disease resistance protein	92.88	20.76	81.05
Vvi330	chr9	12342534	12342722	intergenic	NA	NA	30.62	4.74	18.87
Vvi331	chr9	12490793	12491023	exon	GSVIVG01038446001	Disease resistance protein	93.55	20.76	70.57
Vvi332	chr9	13494462	13494650	exon	GSVIVG01034252001	Disease resistance protein	18.85	20.76	44.02
Vvi333	chr9	13494706	13494915	exon	GSVIVG01034252001	Disease resistance protein	147.4	89.55	156.51
Vvi334	chr9	16667998	16668228	exon	GSVIVG01015976001	Disease resistance protein	43.75	13.64	17.47
Vvi335	chr9	22643822	22644178	intergenic	NA	NA	4.37	13.05	742.04
Vvi336	chr9	22663078	22663266	intergenic	NA	NA	0.67	0	5.59
Vvi337	chr9	22663916	22664104	intergenic	NA	NA	0	1.19	11.88
Vvi338	chr9	22680131	22680445	intergenic	NA	NA	0.34	5.34	732.95
Vvi339	chr9_random	204698	205097	exon	NA	NA	116.77	21.94	71.97
Vvi340	chrUn	3171382	3171612	exon and intron	GSVIVG01000879001	Disease resistance protein (NBS-LRR)	176.34	85.4	69.17
Vvi341	chrUn	3649287	3649475	intergenic	NA	NA	8.41	6.52	1.4
Vvi342	chrUn	5115020	5115208	exon	GSVIVG01001489001	TIR-NBS-LRR resistance protein	6.73	0.59	1.4
Vvi343	chrUn	7279593	7279886	intergenic	NA	NA	1198.34	160.72	42.62
Vvi344	chrUn	16305464	16305652	exon	GSVIVG01004877001	TIR-NBS-LRR resistance protein	17.16	2.37	11.18
Vvi345	chrUn	24416649	24416921	exon	GSVIVG01006275001	MYB domain protein	149.75	84.21	4.19
Vvi346	chrUn	26050862	26051050	exon	GSVIVG01006445001	Unknown protein	0.67	1.19	80.35
Vvi347	chrUn	29309082	29309270	intergenic	NA	NA	125.86	106.75	56.6
Vvi348	chrUn	29555309	29555497	intergenic	NA	NA	14.47	5.34	9.08
Vvi349	chrUn	29788922	29789507	exon and intron	GSVIVG01007026001	Cc-nbs-lrr resistance protein	583.86	315.5	528.93
Vvi350	chrUn	29806890	29807304	exon and intron	GSVIVG01007029001	Cc-nbs-lrr resistance protein	191.82	29.65	102.01
Vvi351	chrUn	31019742	31020098	exon and intron	GSVIVG01007238001	Cc-nbs-lrr resistance protein	50.14	4.15	13.97
Vvi352	chrUn	32410750	32410982	intergenic	NA	NA	56.87	29.65	53.8
Vvi353	chrUn	41768377	41768649	intergenic	NA	NA	58.22	7.71	34.94
Vvi354	chrUn	41793147	41793525	intergenic	NA	NA	70.67	10.08	48.21
Vvi355	GSVIVT01000779001	203	412	exon	GSVIVT01000779001	NA	0	0.59	252.24
Vvi356	GSVIVT01000842001	37	246	exon	GSVIVT01000842001	Cc-nbs-lrr resistance protein	54.18	13.64	25.85
Vvi357	GSVIVT01004021001	644	832	exon	GSVIVT01004021001	Cc-nbs-lrr resistance protein	20.53	11.86	13.28
Vvi358	GSVIVT01006243001	1137	1325	exon	GSVIVT01006243001	Disease resistance protein (NBS-LRR)	48.46	7.71	32.84
Vvi359	GSVIVT01008819001	890	1162	exon	GSVIVT01008819001	zinc finger protein (C2H2-type)	586.55	333.29	129.26
Vvi360	GSVIVT01011311001	1387	1575	exon	GSVIVT01011311001	Unknown protein	221.43	59.9	97.12
Vvi361	GSVIVT01011520001	1546	1734	exon	GSVIVT01011520001	Leucine-rich repeat-containing protein	19.52	4.15	4.19
Vvi362	GSVIVT01012431001	120	308	exon	GSVIVT01012431001	NA	11.44	0.59	0
Vvi363	GSVIVT01012441001	298	486	exon	GSVIVT01012441001	zinc finger protein (HIT-type)	11.78	0.59	0
Vvi364	GSVIVT01014302001	261	449	exon	GSVIVT01014302001	Squamosa promoter-binding protein, putative	0	8.3	0
Vvi365	GSVIVT01014596001	1103	1291	exon	GSVIVT01014596001	Cc-nbs-lrr resistance protein	67.98	17.2	11.18
Vvi366	GSVIVT01015583001	687	896	exon	GSVIVT01015583001	Ubiquitin system component Cue protein	0.34	0	21.66
Vvi367	GSVIVT01017026001	209	397	exon	GSVIVT01017026001	Disease resistance protein	32.64	14.83	52.4
Vvi368	GSVIVT01017201001	3793	4002	exon	GSVIVT01017201001	Multidrug resistance protein ABC transporter family	0	109.71	1.4
Vvi369	GSVIVT01017426001	1104	1293	exon	GSVIVT01017426001	Disease resistance protein (NBS-LRR)	16.15	4.74	9.78
Vvi370	GSVIVT01017435001	1373	1562	exon	GSVIVT01017435001	Disease resistance protein (NBS-LRR)	16.15	4.74	9.78
Vvi371	GSVIVT01017463001	98	286	exon	GSVIVT01017463001	NA	12.79	2.97	4.89
Vvi372	GSVIVT01020430001	522	710	exon	GSVIVT01020430001	BTB/POZ domain-containing protein	9.09	11.86	9.78
Vvi373	GSVIVT01020895001	683	871	exon	GSVIVT01020895001	Ankyrin repeat-containing protein	1993.87	905.58	1226.94
Vvi374	GSVIVT01021935001	2199	2387	exon	GSVIVT01021935001	Cc-nbs-lrr resistance protein	13.46	3.56	4.19
Vvi375	GSVIVT01021948001	428	616	exon	GSVIVT01021948001	Cc-nbs-lrr resistance protein	117.78	69.39	89.44
Vvi376	GSVIVT01022103001	18	206	exon	GSVIVT01022103001	RING/U-box superfamily protein	0	0	18.17
Vvi377	GSVIVT01022666001	233	421	exon	GSVIVT01022666001	Transposase family protein	4.37	8.3	13.28
Vvi378	GSVIVT01022680001	380	589	exon	GSVIVT01022680001	Sentrin-specific protease 2	107.01	120.39	276.69
Vvi379	GSVIVT01022988001	126	314	exon	GSVIVT01022988001	TIR-NBS-LRR resistance protein	1.35	1.19	11.18
Vvi380	GSVIVT01023406001	98	286	exon	GSVIVT01023406001	Cc-nbs-lrr resistance protein	101.29	62.86	83.15
Vvi381	GSVIVT01023748001	244	516	exon	GSVIVT01023748001	Cc-nbs-lrr resistance protein	31.3	30.84	37.73
Vvi382	GSVIVT01024699001	2311	2499	exon	GSVIVT01024699001	6-phosphofructo-2-kinase/fructose-2,6-bisphosphatase	13.46	0	2.1
Vvi383	GSVIVT01024980001	506	694	exon	GSVIVT01024980001	Actin 3	3.37	1.19	0
Vvi384	GSVIVT01025611001	199	493	exon	GSVIVT01025611001	Diaminopimelate epimerase family protein	413.58	275.17	653.3
Vvi385	GSVIVT01025910001	430	639	exon	GSVIVT01025910001	TIR-NBS-LRR resistance protein	2.36	0.59	14.67
Vvi386	GSVIVT01025958001	2167	2355	exon	GSVIVT01025958001	TIR-NBS-LRR resistance protein	140.66	18.38	37.03
Vvi387	GSVIVT01025968001	113	301	exon	GSVIVT01025968001	TIR-NBS-LRR resistance protein	3.03	0	18.17
Vvi388	GSVIVT01027276001	507	695	exon	GSVIVT01027276001	Disease resistance protein (NBS-LRR)	6.73	4.74	4.89
Vvi389	GSVIVT01029009001	2467	2697	exon	GSVIVT01029009001	TIR-NBS-LRR resistance protein	34.66	4.15	13.97
Vvi390	GSVIVT01029012001	451	639	exon	GSVIVT01029012001	TIR-NBS-LRR resistance protein	38.7	7.71	45.42
Vvi391	GSVIVT01029283001	390	578	exon	GSVIVT01029283001	Calcium-transporting ATPase 1	79.75	8.3	15.37
Vvi392	GSVIVT01031451001	2078	2287	exon	GSVIVT01031451001	RING/U-box superfamily protein (with Acyl-CoA N-acyltransferase activity)	0	0	45.42
Vvi393	GSVIVT01032000001	568	756	exon	GSVIVT01032000001	Disease resistance protein (NBS-LRR)	42.74	11.27	18.17
Vvi394	GSVIVT01032000001	1120	1308	exon	GSVIVT01032000001	Disease resistance protein (NBS-LRR)	531.36	100.22	164.9
Vvi395	GSVIVT01032210001	794	1024	exon	GSVIVT01032210001	Disease resistance protein (NBS-LRR)	11.78	10.67	41.22	Kambiranda D, Katam R, Basha SM, Siebert S. iTRAQ-based quantitative proteomics of developing and ripening muscadine grape berry. J Proteome Res. 2014;13:555-69. doi:10.1021/pr400731p.
Vvi396	GSVIVT01032602001	261	575	exon	GSVIVT01032602001	RING/U-box superfamily protein	0.34	0	7139.48
Vvi397	GSVIVT01036294001	1134	1364	exon	GSVIVT01036294001	TIR-NBS-LRR resistance protein	33.65	7.12	16.07
Vvi398	GSVIVT01036499001	1138	1347	exon	GSVIVT01036499001	CONSTANS-like protein	19.85	5.34	2.79
Vvi399	GSVIVT01037738001	421	630	exon	GSVIVT01037738001	Cell division protein ftsZ, putative	13.8	1.19	1.4
Vvi400	GSVIVT01038298001	1468	1656	exon	GSVIVT01038298001	Disease resistance protein (NBS-LRR)	48.8	7.71	30.74
Nicotiana tabacum (tobacco)
PHAS ID	Reference ID	Start	End	Region	Gene ID	Annotation	Leaf	Flower	Pod
Nta001	NbS00001268g0003.1	195	383	exon	NbS00001268g0003.1	NA	2.58	15.98	7.21
Nta002	NbS00001880g0003.1	2664	2852	exon	NbS00001880g0003.1	Helicase (DEAD box ATP dependent RNA helicase)	67.48	8.11	62.28
Nta003	NbS00002969g0004.1	1459	1689	exon	NbS00002969g0004.1	NA	1.29	8.6	41.96
Nta004	NbS00003586g0002.1	807	1058	exon	NbS00003586g0002.1	NA	1362.57	110.35	1368.86
Nta005	NbS00007454g0001.1	50	238	exon	NbS00007454g0001.1	NA	0.43	0.49	33.43
Nta006	NbS00018913g0115.1	467	655	exon	NbS00018913g0115.1	NA	1.29	4.67	5.24
Nta007	NbS00022154g0003.1	75	263	exon	NbS00022154g0003.1	NA	9.03	12.04	17.7
Nta008	NbS00025322g0006.1	6	194	exon	NbS00025322g0006.1	NA	2.58	18.43	1.31
Nta009	NbS00028065g0011.1	991	1179	exon	NbS00028065g0011.1	NA	12.89	9.34	6.56
Nta010	NbS00032054g0003.1	1540	1728	exon	NbS00032054g0003.1	NA	9.46	6.64	31.47
Nta011	NbS00040351g0004.1	1082	1270	exon	NbS00040351g0004.1	NA	2.15	1.97	6.56
Nta012	NbS00043675g0005.1	1570	1800	exon	NbS00043675g0005.1	NA	1.29	9.09	41.96
Nta013	NbS00046013g0008.1	2064	2252	exon	NbS00046013g0008.1	NA	248.01	60.46	111.45
Nta014	Niben044Scf00001223	85308	85517	exon	NbS00001223g0007.1	Cc-nbs-lrr resistance protein	13.75	1.47	0.66
Nta015	Niben044Scf00003175	149515	149703	intergenic	NA	NA	15.04	0	2.62
Nta016	Niben044Scf00003803	2990	3178	exon	NbS00003803g0002.1	Pectinesterase/pectinesterase inhibitor PPE8B	0	0	200.61
Nta017	Niben044Scf00005733	34319	34507	exon and intron	NbS00005733g0010.1	AT2G45380 protein Fragment	28.8	7.62	15.08
Nta018	Niben044Scf00006732	45822	46010	intergenic	NA	TAS4	0	109.37	0
Nta019	Niben044Scf00008803	42968	43240	exon	NbS00008803g0010.1	Cc-nbs-lrr resistance protein (R1)	12.89	1.23	3.28
Nta020	Niben044Scf00010886	238358	238546	intergenic	NA	NA	9.03	0	0.66
Nta021	Niben044Scf00011373	40277	40549	exon	NbS00011373g0014.1	AUXIN SIGNALING F-BOX 3	10.32	14.5	38.02
Nta022	Niben044Scf00016215	24019	24207	exon and intron	NbS00016215g0011.1	AT2G45380 protein Fragment	30.09	7.86	14.42
Nta023	Niben044Scf00017755	38372	38581	intergenic	NA	NA	658.93	80.61	548.07
Nta024	Niben044Scf00022154	3444	3632	exon and intron	NbS00022154g0003.1	Dicer-like protein 2	1.72	3.93	8.52
Nta025	Niben044Scf00028709	38351	38539	intergenic	NA	TAS3	30.09	177.45	175.04
Nta026	Niben044Scf00031321	7375	7563	intron	NbS00031321g0004.1	NA	254.89	26.3	165.86
Nta027	Niben044Scf00032054	24448	24657	exon and intron	NbS00032054g0003.1	AUXIN SIGNALING F-BOX 3	10.32	14.5	38.02
Nta028	Niben044Scf00049233	1012	1200	intergenic	NA	TAS4	0	69.06	0
Solanum tuberosum (potato)
PHAS ID	Reference ID	Start	End	Region	Gene ID	Annotation	Leaf	Flower	Tuber
Stu001	chr01	136242	136494	exon	PGSC0003DMG400022785	Cc-nbs-lrr resistance protein	642.7	208.9	438.88
Stu002	chr01	136698	136928	exon and intron	PGSC0003DMG400022785	Cc-nbs-lrr resistance protein	152.33	45.89	121.61
Stu003	chr01	143656	143918	intergenic	NA	NA	663.37	213.44	486.16
Stu004	chr01	146068	146256	intergenic	NA	NA	27.02	12.19	50.7
Stu005	chr01	863166	863396	intergenic	NA	NA	47.16	5.5	41.58
Stu006	chr01	1721802	1722053	exon and intron	PGSC0003DMG400032156	2-oxoglutarate-dependent dioxygenase (Fe(II)-dependent)	93.52	0.24	0
Stu007	chr01	1848387	1848617	exon and intron	PGSC0003DMG400003478	2-oxoglutarate-dependent dioxygenase	156.04	0	0
Stu008	chr01	1867643	1867831	intergenic	NA	NA	25.96	0.24	0
Stu009	chr01	1924554	1924805	exon	PGSC0003DMG400021383	2-oxoglutarate-dependent dioxygenase (Fe(II)-dependent)	96.7	0.24	0
Stu010	chr01	4460526	4460757	exon	PGSC0003DMG400022699	TIR-NBS-LRR resistance protein	23.05	8.84	36.74
Stu011	chr01	18216603	18216854	exon	PGSC0003DMG400013085	TAS3a	20.13	133.37	84.59
Stu012	chr01	21774705	21774914	exon	PGSC0003DMG400024055	TIR-NBS-LRR resistance protein	244.26	30.12	405.85
Stu013	chr01	33510128	33510442	exon	PGSC0003DMG400011708	Receptor-like kinase, RLP	1481.97	179.26	43.86
Stu014	chr01	33510590	33510862	exon	PGSC0003DMG400011708	Receptor-like kinase, RLP	9446.86	701.26	127.31
Stu015	chr01	33933380	33933568	exon	PGSC0003DMG400016808	TIR-NBS-LRR resistance protein	38.68	5.5	5.98
Stu016	chr01	84272324	84272554	exon	PGSC0003DMG400002799	TIR-NBS-LRR resistance protein	26.49	14.1	8.54
Stu017	chr02	29476656	29476844	exon	PGSC0003DMG400013091	Disease resistance protein	40.8	0	0.28
Stu018	chr02	29505816	29506130	exon	PGSC0003DMG400013090	TIR-NBS-LRR resistance protein	26.76	19.6	35.89
Stu019	chr02	30912915	30913187	exon	PGSC0003DMG400012918	Disease resistance protein (NBS-LRR)	183.86	18.64	44.14
Stu020	chr02	38991556	38991828	exon	PGSC0003DMG400021477	Cc-nbs-lrr resistance protein	417.78	219.17	367.11
Stu021	chr02	39760011	39760199	exon	PGSC0003DMG400012650	TIR-NBS-LRR resistance protein	28.35	7.65	2.85
Stu022	chr02	49013538	49013747	exon	PGSC0003DMG400010444	Ankyrin repeat-containing protein	2.91	0.96	4.27
Stu023	chr02	50976544	50976984	exon	PGSC0003DMG400021098	Disease resistance protein (NBS-LRR)	32.59	21.75	94.56
Stu024	chr02	51406808	51406996	exon	PGSC0003DMG400008292	Disease resistance protein (NBS-LRR)	8.48	14.1	22.78
Stu025	chr02	67477792	67477980	intergenic	NA	NA	0	5.5	0
Stu026	chr03	4801714	4801902	exon	PGSC0003DMG400005046	Cc-nbs-lrr resistance protein	21.46	4.06	22.78
Stu027	chr03	35126496	35126684	exon	PGSC0003DMG400012024	Methyltransferase, putative	36.56	1.91	0
Stu028	chr04	174954	175436	exon	PGSC0003DMG400002820	Cc-nbs-lrr resistance protein	222	235.43	476.48
Stu029	chr04	181999	182187	intergenic	NA	NA	16.96	3.11	9.4
Stu030	chr04	182210	182419	intergenic	NA	NA	51.39	18.4	54.11
Stu031	chr04	597426	597614	intergenic	NA	NA	4.5	2.63	10.82
Stu032	chr04	745545	745733	exon	PGSC0003DMG402015877	Disease resistance protein (NBS-LRR)	3.71	4.78	13.39
Stu033	chr04	3005043	3005231	exon	PGSC0003DMG400006531	Disease resistance protein	2.91	0	6.55
Stu034	chr04	3774373	3774561	exon	PGSC0003DMG400011527	Disease resistance protein	10.6	2.39	13.96
Stu035	chr04	3789111	3789299	exon	PGSC0003DMG400011524	Disease resistance protein	11.92	5.02	3.7
Stu036	chr04	3810601	3810810	exon	PGSC0003DMG400011521	Disease resistance protein	16.96	2.15	6.84
Stu037	chr04	3829235	3829486	intergenic	NA	NA	1.32	0.24	15.38
Stu038	chr04	3835657	3835845	exon and intron	PGSC0003DMG400011518	Triosephosphate isomerase	10.6	2.87	15.95
Stu039	chr04	3856712	3856921	intergenic	NA	NA	14.04	1.67	43.01
Stu040	chr04	3874437	3874625	exon	PGSC0003DMG400032582	Disease resistance protein	11.13	2.39	15.66
Stu041	chr04	3880915	3881103	intergenic	NA	NA	13.78	5.98	12.25
Stu042	chr04	3893215	3893403	exon	PGSC0003DMG400032578	Disease resistance protein	0.26	0.24	9.4
Stu043	chr04	3897803	3898117	exon	PGSC0003DMG402032547	Disease resistance protein	10.6	2.39	37.88
Stu044	chr04	3999434	3999622	exon	PGSC0003DMG400032573	Disease resistance protein	14.31	0.96	1.99
Stu045	chr04	6149764	6150171	intergenic	NA	NA	32.85	17.45	10.25
Stu046	chr04	13832320	13832508	exon	PGSC0003DMG401012694	Glucosyltransferase (UDP-)	2.38	0.48	0.28
Stu047	chr04	13834580	13834768	exon	PGSC0003DMG402012694	Glucosyltransferase (UDP-)	19.34	1.43	3.7
Stu048	chr04	42119063	42119272	exon	PGSC0003DMG401016933	Cc-nbs-lrr resistance protein	95.9	30.12	56.39
Stu049	chr04	47978101	47978331	exon and intron	PGSC0003DMG400023022	NA	0	47.09	0
Stu050	chr04	51433799	51433987	exon	PGSC0003DMG400038897	Laccase 15	0	102.77	0
Stu051	chr05	1503681	1503995	exon	PGSC0003DMG400025099	Disease resistance protein	4.77	2.63	40.16
Stu052	chr05	2070519	2070728	exon	PGSC0003DMG400000816	Disease resistance protein	0.79	0.24	9.97
Stu053	chr05	2189103	2189291	intergenic	NA	NA	13.51	9.8	51.83
Stu054	chr05	2220491	2220679	intergenic	NA	TAS4	215.38	247.14	1612.85
Stu055	chr05	4052476	4052664	exon	PGSC0003DMG400030498	Disease resistance protein	6.09	1.43	11.68
Stu056	chr05	4055663	4055851	exon	PGSC0003DMG400030497	Disease resistance protein	7.42	1.91	12.53
Stu057	chr05	4060539	4060727	exon	PGSC0003DMG400030496	Disease resistance protein	9.27	2.15	12.53
Stu058	chr05	4371883	4372071	exon	PGSC0003DMG400018428	Disease resistance protein	28.35	14.1	19.65
Stu059	chr05	8211694	8211903	exon	PGSC0003DMG400013506	Disease resistance protein	59.87	13.15	1.99
Stu060	chr05	10445609	10445797	exon	PGSC0003DMG400017969	Receptor-like kinase, RLP	47.95	3.11	14.81
Stu061	chr05	54543413	54543601	intergenic	NA	NA	7.15	0.96	6.55
Stu062	chr05	55156602	55156853	exon	PGSC0003DMG402014608	Receptor-like protein 53	211.94	87.48	426.07
Stu063	chr05	58714315	58714503	exon	PGSC0003DMG400008449	Disease resistance protein (NBS-LRR)	7.95	14.1	21.36
Stu064	chr05	60273989	60274282	exon	PGSC0003DMG402023368	Histone-lysine N-methyltransferase	284.53	82.7	5.41
Stu065	chr06	2660393	2660623	exon	PGSC0003DMG402025507	Receptor-like kinase, RLP	7.68	0	4.27
Stu066	chr06	2772785	2773015	exon	PGSC0003DMG400025511	Disease resistance protein	7.15	2.39	0.28
Stu067	chr06	2828354	2828584	exon	PGSC0003DMG400010895	Disease resistance protein	11.39	1.91	3.13
Stu068	chr06	4079958	4080146	exon	PGSC0003DMG400014718	Receptor-like kinase, RLP	3.71	0	0
Stu069	chr06	4108800	4108988	exon	PGSC0003DMG400014720	Disease resistance protein (Hcr2-p5)	9.27	0	2.85
Stu070	chr06	6993875	6994315	exon	PGSC0003DMG400008697	Disease resistance protein (NBS-LRR)	2302.97	2524.19	4893.23
Stu071	chr06	14371212	14371484	exon	PGSC0003DMG402002428	TIR-NBS-LRR resistance protein	7.42	24.86	10.54
Stu072	chr06	14419962	14420192	exon	PGSC0003DMG400002426	TIR-NBS-LRR resistance protein	9.01	5.26	9.4
Stu073	chr06	16705803	16706033	exon	PGSC0003DMG401025689	Methyltransferase	42.39	2.15	0
Stu074	chr06	20667651	20667839	intergenic	NA	NA	8.48	5.02	12.82
Stu075	chr06	20670478	20670708	intergenic	NA	NA	28.08	21.03	65.51
Stu076	chr06	36934913	36935122	exon and intron	PGSC0003DMG400030758	zinc finger protein (CCCH-type)	19.34	12.67	21.36
Stu077	chr06	39350409	39350597	intergenic	NA	NA	3.97	2.63	5.98
Stu078	chr06	39351219	39351407	intergenic	NA	NA	21.19	2.87	8.26
Stu079	chr06	39386674	39386925	exon	PGSC0003DMG400031318	TIR-NBS-LRR resistance protein	18.81	3.35	7.12
Stu080	chr06	43344704	43344976	intergenic	NA	NA	5.83	2.15	5.13
Stu081	chr06	43803240	43803428	intergenic	NA	NA	3.18	3.11	6.27
Stu082	chr07	692240	692428	intergenic	NA	NA	0	4.3	0.28
Stu083	chr07	1376392	1376790	exon	PGSC0003DMG400038020	Disease resistance protein	506	154.88	113.92
Stu084	chr07	6098042	6098230	intergenic	NA	NA	23.84	0.48	1.42
Stu085	chr07	6517894	6518165	exon and intron	PGSC0003DMG400022980	purple acid phosphatase 27	47.16	25.1	22.21
Stu086	chr07	9673973	9674308	exon and intron	PGSC0003DMG402029961	Cc-nbs-lrr resistance protein	788.94	157.99	527.74
Stu087	chr07	37993432	37993662	exon	PGSC0003DMG400035666	Glycosyltransferase (UDP-) 1	5.83	1.91	12.82
Stu088	chr07	38352438	38352774	exon	PGSC0003DMG400013543	TIR-NBS-LRR resistance protein	40.8	12.91	33.32
Stu089	chr07	40489105	40489356	exon	PGSC0003DMG402000927	Disease resistance protein (NBS-LRR)	35.5	36.09	23.07
Stu090	chr07	40489400	40489588	exon	PGSC0003DMG402000927	Disease resistance protein (NBS-LRR)	12.72	11.71	21.36
Stu091	chr08	3731367	3731730	exon	PGSC0003DMG400018462	Disease resistance protein	6.09	2.15	18.23
Stu092	chr08	14236539	14236727	exon	PGSC0003DMG400030125	Ankyrin repeat-containing protein	22.52	15.06	47.56
Stu093	chr08	14236813	14237043	exon	PGSC0003DMG400030125	Ankyrin repeat-containing protein	19.87	9.08	63.23
Stu094	chr08	29939713	29939901	exon	PGSC0003DMG400029590	Disease resistance protein (NBS-LRR)	664.16	308.32	380.78
Stu095	chr08	30949703	30950103	exon	PGSC0003DMG400033632	Receptor-like kinase, RLP	98.82	16.49	82.88
Stu096	chr08	31922128	31922505	exon	PGSC0003DMG400010844	Unknown protein	237.11	21.03	150.95
Stu097	chr08	35075747	35075935	exon	PGSC0003DMG402030883	Disease resistance protein (NBS-LRR)	17.22	9.8	16.52
Stu098	chr08	36432803	36433012	exon	PGSC0003DMG400009324	Disease resistance protein (NBS-LRR)	649.59	304.98	369.11
Stu099	chr08	36441303	36441491	exon	PGSC0003DMG401009305	Disease resistance protein (NBS-LRR)	1.32	1.67	6.55
Stu100	chr08	36511533	36511721	exon	PGSC0003DMG400017061	Disease resistance protein (NBS-LRR)	3.71	3.11	1.14
Stu101	chr08	36680557	36681060	exon	PGSC0003DMG400024229	Unknown protein	1708.22	832.71	1027.01
Stu102	chr08	42221897	42222085	intergenic	NA	NA	3.71	20.08	30.19
Stu103	chr08	42228008	42228196	intergenic	NA	NA	11.39	5.02	9.4
Stu104	chr09	9460932	9461120	exon	PGSC0003DMG400006268	Receptor-like kinase, RLP	6.89	0	0
Stu105	chr09	22442157	22442660	exon	PGSC0003DMG400008588	Disease resistance protein (NBS-LRR)	1073.99	528.69	724.54
Stu106	chr09	24686767	24687081	exon	PGSC0003DMG400004413	Disease resistance protein (Tm-2^2)	120.27	49	178.86
Stu107	chr09	36614405	36614614	intron	PGSC0003DMG400018954	Disease resistance protein (NBS-LRR)	10.07	14.58	23.64
Stu108	chr09	44426305	44426703	exon	PGSC0003DMG400011353	F-box family protein	130.61	54.02	24.78
Stu109	chr09	50953304	50953534	exon	PGSC0003DMG401020585	Disease resistance protein (NB-ARC/LRR)	11.13	2.15	20.79
Stu110	chr09	50976845	50977033	exon	PGSC0003DMG403020585	Disease resistance protein (Tm-2^2)	8.48	0.96	25.63
Stu111	chr09	51006462	51006692	exon	PGSC0003DMG400024365	Disease resistance protein (Tm-2)	11.13	2.15	20.79
Stu112	chr09	51119003	51119191	exon	PGSC0003DMG401026432	Disease resistance protein (NB-ARC/LRR)	6.36	2.63	7.69
Stu113	chr09	52477097	52477369	exon	PGSC0003DMG400011898	Disease resistance protein	18.28	8.6	19.94
Stu114	chr09	52492423	52492653	exon	PGSC0003DMG400006581	Disease resistance protein	21.72	9.8	21.36
Stu115	chr09	52515543	52515773	intergenic	NA	NA	21.72	9.8	21.36
Stu116	chr09	52561675	52561905	exon	PGSC0003DMG400006570	Disease resistance protein	0.53	0.72	9.4
Stu117	chr10	1504396	1504584	exon	PGSC0003DMG400015107	Histone-lysine N-methyltransferase	13.51	2.15	1.71
Stu118	chr10	3490208	3490396	exon	PGSC0003DMG400021863	Disease resistance protein	9.8	0.72	12.25
Stu119	chr10	36849618	36850080	exon	PGSC0003DMG400014047	Cc-nbs-lrr resistance protein	32.85	17.69	45.85
Stu120	chr10	39864706	39865189	exon	PGSC0003DMG400016823	Disease resistance protein (NBS-LRR)	46.36	51.87	101.68
Stu121	chr10	39865253	39865441	exon	PGSC0003DMG400016823	Disease resistance protein (NBS-LRR)	16.16	22.94	39.02
Stu122	chr10	45962981	45963169	exon	PGSC0003DMG400008393	Disease resistance protein (NBS-LRR)	3.18	0.72	9.11
Stu123	chr10	46391813	46392001	exon	PGSC0003DMG400011111	Disease resistance protein (NBS-LRR)	3.71	0.48	7.69
Stu124	chr10	52162865	52163053	exon	PGSC0003DMG400008596	Cc-nbs-lrr resistance protein	3.44	0.96	6.55
Stu125	chr11	2935759	2936052	exon	PGSC0003DMG403016979	TIR-NBS-LRR resistance protein	22.25	13.62	7.4
Stu126	chr11	3020042	3020335	exon	PGSC0003DMG403016981	TIR-NBS-LRR resistance protein	18.54	7.41	14.53
Stu127	chr11	3235589	3235861	exon	PGSC0003DMG401015682	TIR-NBS-LRR resistance protein	26.49	28.2	23.92
Stu128	chr11	3455549	3455821	exon	PGSC0003DMG400015693	TIR-NBS-LRR resistance protein	32.85	6.69	22.78
Stu129	chr11	4346606	4346794	intergenic	NA	NA	3.18	0.96	4.84
Stu130	chr11	4869888	4870076	intergenic	NA	NA	21.46	19.12	52.97
Stu131	chr11	4870244	4870432	intergenic	NA	NA	20.66	20.32	57.82
Stu132	chr11	4887802	4887990	intergenic	NA	NA	38.41	21.27	89.14
Stu133	chr11	5847682	5847870	exon	PGSC0003DMG401001984	Disease resistance protein (BS2)	14.04	2.39	13.67
Stu134	chr11	5862475	5862916	exon	PGSC0003DMG400001983	Disease resistance protein	602.7	61.9	245.5
Stu135	chr11	5871524	5871712	exon	PGSC0003DMG400001981	Disease resistance protein	8.48	1.91	11.39
Stu136	chr11	5885300	5885534	intergenic	NA	NA	65.97	17.93	76.9
Stu137	chr11	5895653	5895841	intergenic	NA	NA	25.96	3.59	48.99
Stu138	chr11	5895979	5896209	intergenic	NA	NA	58.28	4.78	73.76
Stu139	chr11	5985404	5985697	exon	PGSC0003DMG400001996	Disease resistance protein	229.95	35.61	257.75
Stu140	chr11	9015777	9016218	exon	PGSC0003DMG400030207	Disease resistance protein (TMV resistance protein N)	2601.54	1426.17	2794.5
Stu141	chr11	12531548	12531799	exon	PGSC0003DMG400013938	Unknown protein	136.96	16.49	219.3
Stu142	chr11	14153833	14154063	exon	PGSC0003DMG400022881	Ankyrin repeat-containing protein	2.38	4.06	63.8
Stu143	chr11	27174241	27174429	intergenic	NA	NA	1.06	0.96	5.13
Stu144	chr11	35389067	35389318	exon	PGSC0003DMG400007344	Disease resistance protein (NBS-LRR)	29.67	55.21	55.25
Stu145	chr11	37507992	37508223	exon	PGSC0003DMG400019627	Disease resistance protein	32.32	1.91	70.92
Stu146	chr11	39222585	39222794	intergenic	NA	NA	60.93	71.7	27.91
Stu147	chr11	39899675	39899863	exon	PGSC0003DMG400018570	Cc-nbs-lrr resistance protein	63.58	22.71	54.4
Stu148	chr11	39912409	39912597	exon	PGSC0003DMG400018572	Disease resistance protein	6.89	3.11	17.09
Stu149	chr11	39939144	39939332	exon	PGSC0003DMG402018576	Disease resistance protein (I2)	27.29	13.38	43.86
Stu150	chr11	39947562	39947750	intergenic	NA	NA	5.03	4.06	14.24
Stu151	chr11	39989659	39989847	intergenic	NA	NA	16.69	8.84	28.48
Stu152	chr11	40695306	40695494	exon	PGSC0003DMG400002980	Disease resistance protein (NBS-LRR)	3.97	0.48	1.99
Stu153	chr11	41295197	41295385	exon	PGSC0003DMG402027371	Disease resistance protein	2.38	1.67	31.9
Stu154	chr12	744767	744955	exon	PGSC0003DMG400015348	NA	2.65	0.96	2.28
Stu155	chr12	1730340	1730528	exon	PGSC0003DMG400007870	Disease resistance protein (NBS-LRR)	15.37	0.72	5.41
Stu156	chr12	2657805	2657993	exon and intron	PGSC0003DMG401002909	Disease resistance protein (Cf2.1)	4.24	0	0.85
Stu157	chr12	2863293	2863584	exon	PGSC0003DMG400002885	Receptor-like kinase, RLP	547.86	73.85	1620.82
Stu158	chr12	6255415	6255603	exon	PGSC0003DMG400004296	Disease resistance protein	45.04	6.45	13.67
Stu159	chr12	6264969	6265199	exon	PGSC0003DMG400004295	Disease resistance protein	64.38	26.29	80.88
Stu160	chr12	6283250	6283438	exon	PGSC0003DMG400013898	Receptor-like kinase, RLP	10.33	0.24	6.27
Stu161	chr12	6871339	6871527	exon	PGSC0003DMG400013736	Cc-nbs-lrr resistance protein	11.39	0.72	8.83
Stu162	chr12	8086728	8086916	exon	PGSC0003DMG400027867	Disease resistance protein (NBS-LRR)	3.97	5.74	1.99
Stu163	chr12	9571092	9571280	exon	PGSC0003DMG400018903	Cc-nbs-lrr resistance protein	59.34	41.35	35.6
Stu164	chr12	31426933	31427395	intergenic	NA	NA	144.65	38.72	146.39
Stu165	chr12	56860488	56860824	exon	PGSC0003DMG401007575	Cc-nbs-lrr resistance protein	120.27	63.34	152.66
Stu166	chr12	63923411	63923599	exon	PGSC0003DMG400029415	TIR-NBS-LRR resistance protein	3.18	0.48	14.81
Stu167	chr12	65254308	65254496	intergenic	NA	NA	3.44	0.96	11.11
Stu168	chr12	65260294	65260482	intergenic	NA	NA	5.83	1.67	13.1
Stu169	chr12	65303323	65303553	intergenic	NA	NA	4.5	1.43	31.04
Stu170	chr12	65487427	65487615	intergenic	NA	NA	5.83	1.67	17.66
Stu171	chr12	65497897	65498169	intergenic	NA	NA	8.48	2.87	30.19
Stu172	chr12	67163993	67164181	exon	PGSC0003DMG400005542	Receptor-like kinase, RLP	3.44	0.24	0.85
Stu173	chr12	67177168	67177356	intergenic	NA	NA	5.3	0.24	1.42
Stu174	chr12	67731456	67731644	exon	PGSC0003DMG400004284	Receptor-like kinase, RLP	7.68	0.72	7.97
Stu175	PGSC0003DMT400005012	1120	1308	exon	PGSC0003DMT400005012	Disease resistance protein	4.24	0.24	7.69
Stu176	PGSC0003DMT400005012	1516	1704	exon	PGSC0003DMT400005012	Disease resistance protein	19.87	4.3	31.61
Stu177	PGSC0003DMT400005013	494	787	exon	PGSC0003DMT400005013	Disease resistance protein	328.77	36.09	125.31
Stu178	PGSC0003DMT400007707	644	832	exon	PGSC0003DMT400007707	Disease resistance protein (NBS-LRR)	17.22	15.54	33.04
Stu179	PGSC0003DMT400015396	1027	1215	exon	PGSC0003DMT400015396	TIR-NBS-LRR resistance protein	5.83	0	3.7
Stu180	PGSC0003DMT400018940	709	918	exon	PGSC0003DMT400018940	Disease resistance protein (R3a)	86.36	93.69	64.08
Stu181	PGSC0003DMT400020355	881	1069	exon	PGSC0003DMT400020355	Disease resistance protein	4.77	2.15	5.98
Stu182	PGSC0003DMT400028843	789	977	exon	PGSC0003DMT400028843	Cc-nbs-lrr resistance protein	1.85	0.48	3.13
Stu183	PGSC0003DMT400029711	707	1021	exon	PGSC0003DMT400029711	Cc-nbs-lrr resistance protein	12.19	8.6	15.95
Stu184	PGSC0003DMT400029711	1220	1450	exon	PGSC0003DMT400029711	Cc-nbs-lrr resistance protein	25.7	13.62	16.8
Stu185	PGSC0003DMT400035098	535	765	exon	PGSC0003DMT400035098	Kinase, putative	2.65	2.39	26.49
Stu186	PGSC0003DMT400036467	872	1060	exon	PGSC0003DMT400036467	Disease resistance protein (R3a)	38.94	27.49	70.06
Stu187	PGSC0003DMT400037873	2060	2311	exon	PGSC0003DMT400037873	Adenylyltransferase and sulfurtransferase MOCS3	211.94	87.24	425.21
Stu188	PGSC0003DMT400038169	1560	1790	exon	PGSC0003DMT400038169	Disease resistance protein (Hcr2-2A)	10.86	0	1.42
Stu189	PGSC0003DMT400042754	760	948	exon	PGSC0003DMT400042754	Cc-nbs-lrr resistance protein	1.06	0.48	3.99
Stu190	PGSC0003DMT400043300	1138	1326	exon	PGSC0003DMT400043300	TIR-NBS-LRR resistance protein	38.68	5.5	5.98
Stu191	PGSC0003DMT400047772	793	981	exon	PGSC0003DMT400047772	Disease resistance protein (NBS-LRR)	18.81	37.29	40.16
Stu192	PGSC0003DMT400047774	527	715	exon	PGSC0003DMT400047774	Disease resistance protein (I2)	60.4	70.03	28.77
Stu193	PGSC0003DMT400047775	2143	2331	exon	PGSC0003DMT400047775	Cc-nbs-lrr resistance protein	4.77	2.63	7.12
Stu194	PGSC0003DMT400050639	678	866	exon	PGSC0003DMT400050639	Cc-nbs-lrr resistance protein	20.93	24.62	16.52
Stu195	PGSC0003DMT400050639	1178	1366	exon	PGSC0003DMT400050639	Cc-nbs-lrr resistance protein	3.44	5.26	14.24
Stu196	PGSC0003DMT400050640	613	801	exon	PGSC0003DMT400050640	Cc-nbs-lrr resistance protein	20.93	12.91	34.18
Stu197	PGSC0003DMT400050640	1263	1493	exon	PGSC0003DMT400050640	Cc-nbs-lrr resistance protein	8.48	11.23	27.91
Stu198	PGSC0003DMT400051415	117	368	exon	PGSC0003DMT400051415	Disease resistance protein (NB-ARC/LRR)	203.99	77.68	180.57
Stu199	PGSC0003DMT400053053	719	907	exon	PGSC0003DMT400053053	Disease resistance protein (NB-ARC/LRR)	9.27	2.15	20.51
Stu200	PGSC0003DMT400053436	2471	2659	exon	PGSC0003DMT400053436	Disease resistance protein (NBS-LRR)	0.53	0	2.85
Stu201	PGSC0003DMT400062366	676	906	exon	PGSC0003DMT400062366	Disease resistance protein (PSH-RGH6)	3.71	1.2	3.99
Stu202	PGSC0003DMT400065650	155	343	exon	PGSC0003DMT400065650	Pectinacetylesterase	0	389.59	0
Stu203	PGSC0003DMT400070399	299	487	exon	PGSC0003DMT400070399	Disease resistance protein (I2)	2.38	1.67	31.9
Stu204	PGSC0003DMT400070533	311	520	exon	PGSC0003DMT400070533	Sentrin-specific protease	10.33	4.3	25.63
Stu205	PGSC0003DMT400075774	1456	1644	exon	PGSC0003DMT400075774	Disease resistance protein (NBS-LRR)	0	0.72	4.56
Stu206	PGSC0003DMT400076092	1304	1492	exon	PGSC0003DMT400076092	Disease resistance protein (NBS-LRR)	12.72	4.3	16.52
Stu207	PGSC0003DMT400077030	58	435	exon	PGSC0003DMT400077030	Disease resistance protein (NBS-LRR)	888.28	257.65	600.37
Stu208	PGSC0003DMT400079272	694	882	exon	PGSC0003DMT400079272	Disease resistance protein (NBS-LRR)	11.39	6.21	7.12
Stu209	PGSC0003DMT400082495	1366	1554	exon	PGSC0003DMT400082495	Disease resistance protein (NB-ARC/LRR)	9.54	3.35	8.26
Stu210	PGSC0003DMT400082496	1245	1433	exon	PGSC0003DMT400082496	Disease resistance protein (NBS-LRR)	6.09	3.82	3.7
Solanum lycopersicum (tomato)
PHAS ID	Reference ID	Start	End	Region	Gene ID	Annotation	Leaf	Flower	Fruit	Experimental evidence for protein existence
Sly001	SL2.40ch01	11691314	11691544	exon and intron	Solyc01g014140.2	Disease resistance protein (Cf9-9D)	1761.87	4.82	1.15
Sly002	SL2.40ch01	15581775	15581984	exon	Solyc01g014840.2	TIR-NBS-LRR resistance protein	7.51	0.23	0
Sly003	SL2.40ch01	3821659	3822120	intergenic	NA	NA	8196.81	1312.9	7.84
Sly004	SL2.40ch01	3974427	3974615	exon	Solyc01g009690.1	Receptor-like kinase, RLP	204.59	0.92	0.23
Sly005	SL2.40ch01	3980795	3980983	exon	Solyc01g009700.1	Receptor-like kinase, RLP	32.69	0	0
Sly006	SL2.40ch01	4522228	4522416	intron	Solyc01g009930.1	Receptor-like kinase, RLP	6.54	0.23	0
Sly007	SL2.40ch01	487846	488034	exon	Solyc01g005720.2	Receptor-like kinase, RLP	1.69	2.98	0
Sly008	SL2.40ch01	502721	502930	exon	Solyc01g005780.1	Receptor-like kinase, RLP	5.81	0.46	0.23
Sly009	SL2.40ch01	58042970	58043242	exon	Solyc01g058100.2	TAS3a	6.78	269.41	1.85
Sly010	SL2.40ch01	583510	583740	exon	Solyc01g005870.1	Receptor-like kinase, RLP	9.2	2.52	0.23
Sly011	SL2.40ch01	65282808	65283059	exon	Solyc01g066020.1	TIR-NBS-LRR resistance protein	7.75	8.94	1.85
Sly012	SL2.40ch01	72071991	72072221	exon	Solyc01g080340.2	Bromodomain (BSD) Containing Protein1	6.29	8.48	12.23
Sly013	SL2.40ch01	73514540	73514749	exon	Solyc01g086810.2	Cc-nbs-lrr resistance protein	30.99	2.52	3.69
Sly014	SL2.40ch01	73891246	73891434	exon	Solyc01g087200.2	Cc-nbs-lrr resistance protein	14.28	1.61	0.69
Sly015	SL2.40ch01	79186434	79186622	intron	Solyc01g096350.2	calcium-dependent protein kinase	151.56	56.4	41.52
Sly016	SL2.40ch01	82438767	82438955	exon	Solyc01g100720.2	Importin alpha-1b subunit	0.24	2.06	19.15
Sly017	SL2.40ch01	86483461	86483649	exon	Solyc01g107070.2	N-hydroxycinnamoyl/benzoyltransferase-like protein	0	6.19	0
Sly018	SL2.40ch01	88844671	88844859	exon	Solyc01g110360.2	Fructose-bisphosphate aldolase	4.36	0.46	0.46
Sly019	SL2.40ch01	88907958	88908188	exon	Solyc01g110430.2	Unknown Protein	0	2.75	1.15
Sly020	SL2.40ch02	12820384	12820572	intergenic	NA	NA	38.01	13.53	39.68
Sly021	SL2.40ch02	18712206	18712500	intron	Solyc02g032200.2	TIR-NBS-LRR resistance protein	51.09	13.99	34.83
Sly022	SL2.40ch02	19615105	19615377	exon	Solyc02g032650.2	Disease resistance protein (NBS-LRR)	363.9	40.58	14.3
Sly023	SL2.40ch02	21186653	21187366	exon	Solyc02g036270.2	Cc-nbs-lrr resistance protein	2014.88	1099.43	1000.25
Sly024	SL2.40ch02	38384345	38384533	exon	Solyc02g079190.2	AUXIN SIGNALING F-BOX 5	9.2	13.76	0.92
Sly025	SL2.40ch03	58160330	58160518	exon	Solyc03g114060.2	Os02g0742100 protein homolog; Bromo adjacent region	0.73	3.44	0.23
Sly026	SL2.40ch04	1797856	1798044	exon	Solyc04g008120.1	Cc-nbs-lrr resistance protein	0.48	0	4.38
Sly027	SL2.40ch04	24630922	24631110	exon and intron	Solyc04g026110.2	Cc-nbs-lrr resistance protein	3.63	11.69	5.08
Sly028	SL2.40ch04	2647747	2647935	exon and intron	Solyc04g009130.2	Cc-nbs-lrr resistance protein	7.51	0.46	0.23
Sly029	SL2.40ch04	2672195	2672383	exon	Solyc04g009170.1	RING/U-box superfamily protein	4.36	0.92	1.15
Sly030	SL2.40ch04	356019	356606	exon	Solyc04g005540.2	Cc-nbs-lrr resistance protein	1785.84	1772.62	2548.6
Sly031	SL2.40ch04	363125	363334	exon	Solyc04g005550.1	Cc-nbs-lrr resistance protein	115.25	5.73	5.31
Sly032	SL2.40ch04	363891	364121	exon	Solyc04g005550.1	Cc-nbs-lrr resistance protein	113.07	4.82	3.92
Sly033	SL2.40ch04	4349586	4349774	exon	Solyc04g012010.2	Cc-nbs-lrr resistance protein	1.69	0.69	1.85
Sly034	SL2.40ch04	57636402	57636590	exon	Solyc04g074030.2	Receptor-like kinase, RLK	3.87	0.23	0
Sly035	SL2.40ch04	57665342	57665530	exon	Solyc04g074050.2	Receptor-like kinase, RLK	3.63	0.23	0
Sly036	SL2.40ch05	2501055	2501390	exon	Solyc05g008070.2	Cc-nbs-lrr resistance protein	1477.87	174.72	71.74
Sly037	SL2.40ch05	2501645	2501833	exon	Solyc05g008070.2	Cc-nbs-lrr resistance protein	903.09	96.99	40.6
Sly038	SL2.40ch05	264381	264737	exon	Solyc05g005330.2	Cc-nbs-lrr resistance protein	216.94	117.4	27.45
Sly039	SL2.40ch05	26995358	26995546	intergenic	NA	NA	42.13	4.13	1.15
Sly040	SL2.40ch05	3809800	3810009	intergenic	NA	TAS4	215	184.35	18.69
Sly041	SL2.40ch05	3823093	3823302	intron	Solyc05g009630.2	Disease resistance protein	10.65	7.34	6.46
Sly042	SL2.40ch05	3823930	3824139	intron	Solyc05g009630.2	Disease resistance protein	93.7	104.1	41.75
Sly043	SL2.40ch05	6035968	6036156	exon	Solyc05g012890.1	Cc-nbs-lrr resistance protein	7.26	0.46	0.69
Sly044	SL2.40ch05	63126555	63126743	exon	Solyc05g053990.2	Cc-nbs-lrr resistance protein	8.23	2.75	12.69
Sly045	SL2.40ch05	63134875	63135105	exon	Solyc05g054010.2	Cc-nbs-lrr resistance protein	41.64	4.59	29.07
Sly046	SL2.40ch05	64526831	64527124	exon	Solyc05g055960.1	Unknown Protein	8.47	22.47	19.38
Sly047	SL2.40ch05	990346	990597	exon	Solyc05g006340.2	WD40 repeat-like superfamily protein	23.97	2.75	3.92
Sly048	SL2.40ch06	2162043	2162252	exon	Solyc06g008300.2	Receptor-like kinase, RLP	45.76	3.44	2.77
Sly049	SL2.40ch06	2375763	2375951	exon	Solyc06g008480.1	Cc-nbs-lrr resistance protein	1.21	0.23	4.38
Sly050	SL2.40ch06	2704876	2705064	exon and intron	Solyc06g008770.1	Cc-nbs-lrr resistance protein	2.42	2.29	7.38
Sly051	SL2.40ch06	28562445	28562633	exon and intron	Solyc06g048960.2	Ribonuclease 3-like protein 3	19.85	7.34	11.53
Sly052	SL2.40ch06	33825064	33825399	exon and intron	Solyc06g054620.2	zinc finger protein (CCCH-type)	236.3	157.52	186.62
Sly053	SL2.40ch06	35782193	35782381	exon	Solyc06g062440.2	Cc-nbs-lrr resistance protein	23.73	2.06	2.31
Sly054	SL2.40ch06	35782811	35782999	intron	Solyc06g062440.2	Cc-nbs-lrr resistance protein	25.42	2.52	1.38
Sly055	SL2.40ch06	39868870	39869058	exon and intron	Solyc06g069830.1	Unknown Protein	2.66	0	0.69
Sly056	SL2.40ch06	40413179	40413367	exon and intron	Solyc06g071500.2	Boron transporter	0	2.98	0
Sly057	SL2.40ch06	422402	422905	exon	Solyc06g005410.2	Unknown Protein	489.56	574.6	485.36
Sly058	SL2.40ch06	423755	424111	intergenic	NA	NA	4383.5	3884.36	3617.13
Sly059	SL2.40ch07	1534171	1534359	exon	Solyc07g006680.1	Hydroxycinnamoyl CoA quinate transferase	11.62	2.98	4.84
Sly060	SL2.40ch07	3097071	3097280	exon and intron	Solyc07g008320.2	Calcium-transporting ATPase 1	82.08	16.97	1.38	[26]
Sly061	SL2.40ch07	4197823	4198011	intron	Solyc07g009150.2	Uncharacterized aarF domain-containing protein kinase 1	5.81	0.46	0.23
Sly062	SL2.40ch07	4236524	4236712	exon	Solyc07g009180.1	Cc-nbs-lrr resistance protein	13.07	1.83	7.84
Sly063	SL2.40ch07	55161251	55161481	exon and intron	Solyc07g044800.2	Disease resistance protein (NBS-LRR)	47.94	33.25	55.83
Sly064	SL2.40ch07	57128605	57128793	intergenic	NA	NA	5.33	5.5	0
Sly065	SL2.40ch07	57378537	57378809	exon	Solyc07g049700.1	Cc-nbs-lrr resistance protein	69	8.48	3.92
Sly066	SL2.40ch07	59835180	59835389	exon	Solyc07g054140.2	Syntaxin 32; t-SNARE	1.21	0.46	4.15
Sly067	SL2.40ch07	61773819	61774007	intergenic	NA	NA	4.12	0.46	0
Sly068	SL2.40ch07	627923	628217	exon and intron	Solyc07g005770.2	Cc-nbs-lrr resistance protein	31.23	14.67	14.99
Sly069	SL2.40ch08	2162274	2162525	exon	Solyc08g007630.1	Cc-nbs-lrr resistance protein	295.62	126.57	151.79
Sly070	SL2.40ch08	2163128	2163316	exon	Solyc08g007630.1	Cc-nbs-lrr resistance protein	21.79	8.94	11.53
Sly071	SL2.40ch08	54940206	54940394	exon	Solyc08g068600.2	Pyridoxal phosphate-dependent decarboxylase	1.94	0.92	0.69
Sly072	SL2.40ch08	56933422	56933610	exon	Solyc08g075630.2	Cc-nbs-lrr resistance protein	10.17	0.46	0.23
Sly073	SL2.40ch08	57230469	57230888	exon	Solyc08g076000.2	Cc-nbs-lrr resistance protein	32.93	24.76	13.15
Sly074	SL2.40ch08	58262834	58263694	exon	Solyc08g077190.1	Unknown Protein	16189.8	6208.42	6274.15
Sly075	SL2.40ch08	62333070	62333279	intergenic	NA	NA	90.79	27.06	64.13
Sly076	SL2.40ch09	1259844	1260032	exon	Solyc09g007710.2	TIR-NBS-LRR resistance protein	3.39	0.23	0.69
Sly077	SL2.40ch09	13623002	13623232	exon	Solyc09g018220.1	Cc-nbs-lrr resistance protein	29.05	11.69	2.54
Sly078	SL2.40ch09	13623234	13623422	exon	Solyc09g018220.1	Cc-nbs-lrr resistance protein	30.26	16.28	2.31
Sly079	SL2.40ch09	3967023	3967211	exon	Solyc09g010630.2	Heat shock protein 70	1.45	0.46	4.38
Sly080	SL2.40ch09	57525214	57525402	exon	Solyc09g064610.2	Cc-nbs-lrr resistance protein	13.56	11.01	4.15
Sly081	SL2.40ch09	61831253	61831651	exon	Solyc09g074520.2	AUXIN SIGNALING F-BOX 5	656.62	140.78	34.83
Sly082	SL2.40ch09	67304144	67304374	exon	Solyc09g098130.1	Cc-nbs-lrr resistance protein	9.93	5.27	6.69
Sly083	SL2.40ch09	67304398	67304607	exon	Solyc09g098130.1	Cc-nbs-lrr resistance protein	13.8	4.82	10.61
Sly084	SL2.40ch10	2340948	2341199	exon	Solyc10g008230.1	Cc-nbs-lrr resistance protein	61.26	4.82	4.61
Sly085	SL2.40ch10	2347176	2347385	exon	Solyc10g008240.2	Cc-nbs-lrr resistance protein	67.07	3.44	3.46
Sly086	SL2.40ch10	46933076	46933600	exon	Solyc10g051050.1	Disease resistance protein (NBS-LRR)	2478.78	411.57	145.1
Sly087	SL2.40ch10	63952247	63952477	exon	Solyc10g085460.1	Cc-nbs-lrr resistance protein	4.84	3.21	7.38
Sly088	SL2.40ch11	10138594	10139223	exon	Solyc11g020100.1	Cc-nbs-lrr resistance protein	985.89	48.84	128.95
Sly089	SL2.40ch11	1183644	1183874	exon	Solyc11g006520.1	Cc-nbs-lrr resistance protein	46	7.8	18.22
Sly090	SL2.40ch11	1188991	1189179	exon	Solyc11g006530.1	Cc-nbs-lrr resistance protein	173.6	38.52	7.84
Sly091	SL2.40ch11	1243511	1243762	exon	Solyc11g006640.1	Cc-nbs-lrr resistance protein	99.99	10.78	16.61
Sly092	SL2.40ch11	2407878	2408066	exon	Solyc11g008140.1	Pectate lyase/Amb allergen	4.36	0.92	0.46
Sly093	SL2.40ch11	2700198	2700449	exon and intron	Solyc11g008530.1	Ribonuclease 3-like protein 3	79.17	21.78	152.02
Sly094	SL2.40ch11	2714883	2715113	intergenic	NA	NA	10.17	13.99	10.15
Sly095	SL2.40ch11	2715128	2715358	exon	Solyc11g008540.1	Ribonuclease 3-like protein 3	109.19	66.72	162.4
Sly096	SL2.40ch11	3158361	3158549	exon	Solyc11g009010.1	Hydrolase (Alpha/beta fold-1)	18.64	7.34	257.21
Sly097	SL2.40ch11	3828889	3829077	exon	Solyc11g010810.1	Glucosyltransferase (UDP-)	2.42	1.61	1.85
Sly098	SL2.40ch11	4396178	4396429	exon	Solyc11g011350.1	TIR-NBS-LRR resistance protein	11.14	11.01	2.08
Sly099	SL2.40ch11	48467937	48468483	exon and intron	Solyc11g065790.1	Disease resistance protein (NBS-LRR)	3309.96	2065.42	2269.7
Sly100	SL2.40ch11	50193221	50193409	exon	Solyc11g068360.1	Cc-nbs-lrr resistance protein	4.12	4.36	4.61
Sly101	SL2.40ch11	50665175	50665363	exon	Solyc11g069020.1	Cc-nbs-lrr resistance protein	35.83	3.67	2.54
Sly102	SL2.40ch11	51346901	51347173	exon	Solyc11g069620.1	Cc-nbs-lrr resistance protein	197.08	110.29	80.05
Sly103	SL2.40ch11	51373755	51373985	exon	Solyc11g069660.1	Disease resistance protein (NBS-LRR)	60.77	41.04	20.76
Sly104	SL2.40ch11	51613763	51613993	intron	Solyc11g069930.1	Disease resistance protein (R3a)	43.82	27.51	10.61
Sly105	SL2.40ch11	51664059	51664373	exon	Solyc11g070000.1	Disease resistance protein (NBS-LRR)	216.94	62.37	125.03
Sly106	SL2.40ch11	51980167	51980477	intron	Solyc11g071410.1	Disease resistance protein (R3a)	339.2	176.55	207.62
Sly107	SL2.40ch11	51986538	51986747	exon	Solyc11g071420.1	Cc-nbs-lrr resistance protein	219.6	80.02	153.17
Sly108	SL2.40ch11	51994233	51994421	exon and intron	Solyc11g071430.1	Cc-nbs-lrr resistance protein	14.28	5.04	9.92
Sly109	SL2.40ch11	52383175	52383446	intron	Solyc11g072000.1	Disease resistance protein (R3a)	222.75	99.97	153.87
Sly110	SL2.40ch11	7149578	7150249	intron	Solyc11g013770.1	Unknown Protein	1041.82	363.42	571.64
Sly111	SL2.40ch12	2778871	2779332	exon and intron	Solyc12g009520.1	Receptor-like kinase, RLP	2204.7	38.06	179.93
Sly112	SL2.40ch12	2959420	2959608	exon	Solyc12g009730.1	Receptor-like kinase, RLP	4.12	0	0.23
Sly113	SL2.40ch12	2973202	2973390	exon	Solyc12g009750.1	Receptor-like kinase, RLP	4.12	0	0.23
Sly114	SL2.40ch12	575664	575852	intergenic	NA	TAS3b	5.33	216.68	2.54
Sly115	SL2.40ch12	624505	624798	exon	Solyc12g006020.1	Receptor-like kinase, RLP	32.93	4.82	0.23
Sly116	SL2.40ch12	634517	634705	exon	Solyc12g006040.1	Disease resistance protein (NBS-LRR)	288.36	49.53	478.67
Sly117	SL2.40ch12	6403565	6403882	exon	Solyc12g016220.1	Cc-nbs-lrr resistance protein	111.37	61.45	106.11
Sly118	SL2.40ch12	65261486	65261674	exon	Solyc12g100010.1	Receptor-like kinase, RLP	19.13	0.23	0.69
Sly119	SL2.40ch12	7413607	7413795	exon	Solyc12g017800.1	Cc-nbs-lrr resistance protein	21.79	4.59	3.46
Sly120	Solyc00g102400.2.1	1668	1856	exon	Solyc00g102400.2.1	Cc-nbs-lrr resistance protein	3.15	1.83	9.92
Sly121	Solyc01g006550.2.1	1738	1989	exon	Solyc01g006550.2.1	Receptor-like kinase, RLP	256.64	1.15	0
Sly122	Solyc01g086810.2.1	1541	1729	exon	Solyc01g086810.2.1	Cc-nbs-lrr resistance protein	20.82	1.38	3.69
Sly123	Solyc04g009080.1.1	23	253	exon	Solyc04g009080.1.1	Disease resistance protein (NBS-LRR)	0.73	4.59	3.23
Sly124	Solyc06g005410.2.1	305	493	exon	Solyc06g005410.2.1	Unknown Protein	24.7	22.24	19.15
Sly125	Solyc06g008400.1.1	1761	1949	exon	Solyc06g008400.1.1	Cc-nbs-lrr resistance protein	3.87	0.69	5.31
Sly126	Solyc06g008800.1.1	1668	1856	exon	Solyc06g008800.1.1	Cc-nbs-lrr resistance protein	3.15	1.83	9.92
Sly127	Solyc06g048960.2.1	175	552	exon	Solyc06g048960.2.1	Ribonuclease 3-like protein 3	229.53	125.65	270.36
Sly128	Solyc07g017680.1.1	593	781	exon	Solyc07g017680.1.1	Lysine ketoglutarate reductase/saccharopine dehydrogenase	12.59	2.06	6.46
Sly129	Solyc08g075640.2.1	1115	1303	exon	Solyc08g075640.2.1	Cc-nbs-lrr resistance protein	5.08	4.36	2.08
Sly130	Solyc09g064610.2.1	1080	1352	exon	Solyc09g064610.2.1	Cc-nbs-lrr resistance protein	23.24	21.78	8.3
Sly131	Solyc10g051050.1.1	13	222	exon	Solyc10g051050.1.1	Disease resistance protein (NBS-LRR)	2147.08	344.16	127.11
Sly132	Solyc11g008540.1.1	5	319	exon	Solyc11g008540.1.1	Ribonuclease 3-like protein 3	188.85	133.45	396.55
Sly133	Solyc11g064770.1.1	554	742	exon	Solyc11g064770.1.1	Cc-nbs-lrr resistance protein	51.57	39.21	30.91
Sly134	Solyc11g065800.1.1	320	508	exon	Solyc11g065800.1.1	Cc-nbs-lrr resistance protein	56.17	23.39	26.3
Sly135	Solyc11g069990.1.1	193	381	exon	Solyc11g069990.1.1	Disease resistance protein (NBS-LRR)	90.31	33.02	60.44
Sly136	Solyc11g069990.1.1	594	803	exon	Solyc11g069990.1.1	Disease resistance protein (NBS-LRR)	16.46	7.34	10.61
Sly137	Solyc12g009770.1.1	872	1060	exon	Solyc12g009770.1.1	Receptor-like kinase, RLP	31.47	0.23	0.46
Mimulus guttatus (monkey flower)
PHAS ID	Reference ID	Start	End	Region	Gene ID	Annotation	Leaf	Flower	Fruit
Mgu001	mgv1a001090m	1835	2044	exon	mgv1a001090m	Disease resistance protein (NB-ARC/LRR)	25.43	1.06	7.24
Mgu002	mgv1a009417m	316	504	exon	mgv1a009417m	Disease resistance protein	4.75	0.26	0.26
Mgu003	mgv1a018432m	1424	1612	exon	mgv1a018432m	Disease resistance protein	10.85	2.38	0
Mgu004	mgv1a019841m	707	895	exon	mgv1a019841m	Cc-nbs-lrr resistance protein	10.17	2.11	0.26
Mgu005	mgv1a024460m	79	267	exon	mgv1a024460m	Unknown protein	6.78	1.06	0.78
Mgu006	mgv1a026954m	3176	3364	exon	mgv1a026954m	Disease resistance protein (NB-ARC/LRR)	7.8	1.32	0.52
Mgu007	scaffold_106	805690	805878	exon and intron	mgv1a017163m.g	NA	201.78	866.63	14.74
Mgu008	scaffold_109	246350	246622	intergenic	NA	NA	189.91	51.21	34.66
Mgu009	scaffold_109	259601	259894	intergenic	NA	NA	1568.09	307.27	351.76
Mgu010	scaffold_14	65172	65360	intergenic	NA	NA	30.18	1.85	0.52
Mgu011	scaffold_14	96783	96971	intergenic	NA	NA	3.39	0	0
Mgu012	scaffold_14	137873	138061	intergenic	NA	NA	31.2	1.85	0.52
Mgu013	scaffold_14	269242	269430	intergenic	NA	NA	4.07	0.26	0.26
Mgu014	scaffold_14	287883	288071	intergenic	NA	NA	15.6	0.53	0.26
Mgu015	scaffold_14	373515	373703	intergenic	NA	NA	15.6	0.53	0.26
Mgu016	scaffold_150	393489	393677	exon	mgv1a018316m.g	Disease resistance protein	9.5	0.53	0
Mgu017	scaffold_17	1952009	1952281	intergenic	NA	NA	848.48	123.01	61.56
Mgu018	scaffold_17	1955369	1955557	intergenic	NA	NA	7.12	0.53	0
Mgu019	scaffold_17	1956949	1957137	intergenic	NA	NA	94.61	6.34	1.55
Mgu020	scaffold_181	259096	259284	intergenic	NA	NA	102.75	17.16	0.78
Mgu021	scaffold_21	472171	472359	intergenic	NA	NA	3.73	0.79	0.78
Mgu022	scaffold_270	124932	125141	exon	mgv1a003473m.g	F-box family protein (LRR domain-containing)	34.93	2.11	1.55
Mgu023	scaffold_29	472562	472750	intergenic	NA	NA	4.75	0.26	0
Mgu024	scaffold_32	97085	97273	intergenic	NA	TAS4	716.9	107.97	0
Mgu025	scaffold_32	1141512	1141700	exon and intron	mgv1a018270m.g	Disease resistance protein	17.63	2.64	0.78
Mgu026	scaffold_40	40715	40903	intergenic	NA	NA	6.1	6.86	0
Mgu027	scaffold_483	5426	5635	exon	mgv1a023806m.g	Disease resistance protein (NB-ARC/LRR)	12.21	0.79	5.43
Mgu028	scaffold_57	1399036	1399224	exon	mgv1a024774m.g	Cc-nbs-lrr resistance protein	17.3	1.58	0
Mgu029	scaffold_65	901040	901228	intergenic	NA	NA	95.29	6.6	1.81
Mgu030	scaffold_65	941048	941278	intergenic	NA	NA	210.25	16.89	11.64
Mgu031	scaffold_68	999390	999578	exon	mgv1a000545m.g	ARGONAUTE 1	7.8	0.79	6.72
Mgu032	scaffold_7	3502705	3502893	exon	mgv1a026162m.g	Disease resistance protein	15.94	1.32	0.52
Mgu033	scaffold_7	3582082	3582270	exon	mgv1a021514m.g	Disease resistance protein	25.77	6.6	0.78
Mgu034	scaffold_7	3589302	3589490	exon	mgv1a001107m.g	Disease resistance protein	22.04	6.6	0.52
Mgu035	scaffold_8	1032411	1032620	intergenic	NA	NA	15.6	1.06	6.98
Mgu036	scaffold_9	1174996	1175184	intergenic	NA	NA	11.53	5.28	0.26
Mgu037	scaffold_90	499039	499227	intergenic	NA	NA	828.47	24.29	100.87
Mgu038	scaffold_96	326353	326562	exon	mgv1a025955m.g	Disease resistance protein (NB-ARC/LRR)	16.96	1.06	5.17
Mgu039	scaffold_96	440524	440712	intergenic	NA	NA	10.85	7.66	1.03
Mgu040	scaffold_96	545498	545686	exon	mgv1a001240m.g	Disease resistance protein	32.89	0.53	1.03
Musa acuminata (banana)
PHAS ID	Reference ID	Start	End	Region	Gene ID	Annotation	Leaf	Flower	Fruit
Mac001	chr1	6618002	6618232	exon	GSMUA_Achr1G08690_001	Disease resistance protein (NBS-LRR)	3.28	7.74	13.92
Mac002	chr1	11762220	11762450	exon	GSMUA_Achr1G15683_001	NA	0.36	18.52	0
Mac003	chr10	21185001	21185189	exon	GSMUA_Achr10G12000_001	AUXIN SIGNALING F-BOX 2	9.1	6.91	6.63
Mac004	chr11	3699316	3699589	intergenic	NA	NA	61064.3	378.19	2149.44
Mac005	chr11	5825928	5826179	exon	GSMUA_Achr11G07440_001	NA	2.55	0.55	13.92
Mac006	chr11	22866957	22867145	intergenic	NA	NA	185.35	115.83	210.5
Mac007	chr2	9261493	9261681	exon	GSMUA_Achr2G03610_001	NA	6.19	1.11	11.93
Mac008	chr2	18416593	18416928	exon	GSMUA_Achr2G17960_001	MYB domain protein	501.43	20.18	197.91
Mac009	chr3	5529946	5530260	exon	GSMUA_Achr3G07950_001	MYB domain protein	18.57	2.21	6.85
Mac010	chr3	24568922	24569110	exon	GSMUA_Achr3G23850_001	NA	4.73	1.38	2.43
Mac011	chr4	20826964	20827152	intergenic	NA	NA	0.73	103.39	4.42
Mac012	chr4	20832370	20832558	exon and intron	GSMUA_Achr4G20060_001	Multidrug resistance protein ABC transporter family	0.73	48.66	2.43
Mac013	chr5	338754	338942	exon and intron	GSMUA_Achr5G00590_001	Auxin response factor 18	9.83	0	0.44
Mac014	chr5	20274225	20274413	intergenic	NA	NA	30.59	17.97	33.13
Mac015	chr5	27324670	27324858	exon	GSMUA_Achr5G26580_001	Auxin response factor 6	6.19	1.94	0.22
Mac016	chr6	5365859	5366173	exon	GSMUA_Achr6G08000_001	F-box family protein	10.92	5.25	4.86
Mac017	chr6	15272210	15272440	exon and intron	GSMUA_Achr6G20580_001	AUXIN SIGNALING F-BOX 2	19.3	25.16	15.02
Mac018	chr6	31600127	31600441	exon	GSMUA_Achr6G32050_001	Cc-nbs-lrr resistance protein	36.78	8.02	23.86
Mac019	chr6	33585361	33585591	exon and intron	GSMUA_Achr6G35350_001	Unknown protein	293.87	142.1	325.81
Mac020	chr7	24189710	24189940	exon	GSMUA_Achr7G21400_001	Disease resistance protein (NBS-LRR)	4.01	8.29	26.73
Mac021	chr8	5392272	5392460	intergenic	NA	NA	5.83	0.55	2.87
Mac022	chr8	5397510	5397698	intergenic	NA	NA	21.12	8.02	8.17
Mac023	chr9	880608	880796	exon	GSMUA_Achr9G01140_001	AUXIN SIGNALING F-BOX 2	7.28	27.92	14.8
Mac024	chr9	11842244	11842665	exon	GSMUA_Achr9G17310_001	Disease resistance protein (NBS-LRR)	9.1	7.46	21.21
Mac025	chr9	26898930	26899118	exon and intron	GSMUA_Achr9G21750_001	Unknown protein	5.46	4.98	6.85
Mac026	chr9	28047958	28048272	exon	GSMUA_Achr9G23050_001	Cc-nbs-lrr resistance protein	20.76	14.38	22.97
Mac027	GSMUA_Achr3T22290_001	263	472	exon	GSMUA_Achr3T22290_001	Cc-nbs-lrr resistance protein	28.77	12.16	28.72
Mac028	GSMUA_AchrUn_randomT10710_001	1389	1577	exon	GSMUA_AchrUn_randomT10710_001	Transport inhibitor response1 (TIR1/Auxin F-box)	6.55	9.68	4.86
Mac029	GSMUA_AchrUn_randomT26110_001	263	667	exon	GSMUA_AchrUn_randomT26110_001	Disease resistance protein (NBS-LRR)	37.51	22.95	38.66
Oryza sativa L. ssp. japonica (rice)
PHAS ID	Reference ID	Start	End	Region	Gene ID	Annotation	Shoot	Mock for RDV	RDV-infected	Mock for RSV	RSV infected
Osaj001	Chr1	10960853	10961041	intergenic	NA	NA	12.07	21.84	25.2	10.25	22.31
Osaj002	Chr12	26345093	26345428	exon	LOC_Os12g42390	Expressed gene	572.01	2193.53	2207.34	1823.59	2680.93
Osaj003	Chr2	24021977	24022186	intergenic	NA	TAS3b-1	281.65	628.25	962.54	425.48	731.72
Osaj004	Chr3	4494918	4495106	intergenic	NA	NA	12.07	9.2	7.42	12.87	9.13
Osaj005	Chr3	11276257	11276466	intergenic	NA	NA	52.79	138.15	206.26	132.8	222.56
Osaj006	Chr4	24905399	24905587	intron	LOC_Os04g42050	TAS3b-2	46.61	74.31	65.88	133.06	44.85
Osaj007	Chr5	1900912	1901142	intergenic	NA	TAS3a-2	28.08	9.54	17.31	10.76	38.76
Osaj008	LOC_Os03g02240.1	2214	2402	exon	LOC_Os03g02240.1	Duplicated homeodomain-like superfamily protein	2.53	0.33	1.12	0.51	1.88
Osaj009	Chr1	934359	934547	exon	LOC_Os01g02720	Translation elongation factor EF1A/initiation factor IF2gamma family protein	1.12	2.34	4.39	10	3.12
Osaj010	Chr1	7657288	7657602	intergenic	NA	NA	43.81	17.32	52.64	38.85	60.64
Osaj011	Chr1	8546103	8546333	exon	LOC_Os01g15270	NA	0	1.26	0.72	0.13	0.07
Osaj012	Chr1	23172051	23172239	intergenic	NA	NA	3.09	0.33	0.48	1.15	0.8
Osaj013	Chr1	33115724	33115912	exon	LOC_Os01g57294	Pentatricopeptide repeat (PPR) superfamily protein	1.4	3.51	2.15	7.07	2.68
Osaj014	Chr1	33136352	33136540	exon	LOC_Os01g57324	Pentatricopeptide repeat (PPR) superfamily protein	1.4	3.51	2.15	7.07	2.68
Osaj015	Chr10	4842440	4842628	intergenic	NA	NA	0	10.21	12.12	28.73	16.37
Osaj016	Chr10	10812056	10812244	intron	LOC_Os10g21196	ribosomal protein S16	2.25	0.59	0.8	0.19	0.14
Osaj017	Chr10	21636340	21636591	exon	LOC_Os10g40390	GRAS family transcription factor	1.12	0.17	0.32	1.66	0.36
Osaj018	Chr10	21993024	21993212	exon	LOC_Os10g40934	2-oxoglutarate (2OG) and Fe(II)-dependent oxygenase superfamily protein	0	0.67	1.12	0.51	0.14
Osaj019	Chr11	5393612	5393800	intergenic	NA	NA	1.4	1.76	1.36	2.36	2.39
Osaj020	Chr12	3696060	3696248	exon and intron	LOC_Os12g07470	NA	0	1.59	1.52	2.04	4.13
Osaj021	Chr2	3492304	3492576	exon and intron	LOC_Os02g06910	auxin response factor 6	1.97	0.5	1.91	0.45	3.77
Osaj022	Chr2	21449708	21449938	exon	LOC_Os02g35690	sequence-specific DNA binding transcription factors	0	1.26	0.08	0	0
Osaj023	Chr2	22898505	22899029	intergenic	NA	NA	10.39	102.67	13.16	7.71	8.62
Osaj024	Chr3	752643	753083	exon	LOC_Os03g02240	Duplicated homeodomain-like superfamily protein	5.62	0.75	1.36	0.7	3.33
Osaj025	Chr3	2947432	2947620	exon	LOC_Os03g05870	chloroplast sulfur E	1.68	2.43	4.31	4.46	3.91
Osaj026	Chr3	3156914	3157228	intron	LOC_Os03g06290	Subtilisin-like serine endopeptidase family protein	0.28	2.51	1.04	2.29	2.17
Osaj027	Chr3	7799696	7799884	intergenic	NA	NA	0.84	0.42	2.47	1.97	2.97
Osaj028	Chr3	29333054	29333242	intron	LOC_Os03g51270	F-box/RNI-like superfamily protein	4.77	7.78	3.67	8.03	7.46
Osaj029	Chr4	20993239	20993427	intron	LOC_Os04g34699	P-loop containing nucleoside triphosphate hydrolases superfamily protein	0	0.08	0.24	0.19	0.87
Osaj030	Chr4	24998543	24998731	exon	LOC_Os04g42250	hydroxycinnamoyl-CoA shikimate/quinate hydroxycinnamoyl transferase	0	1	0.08	0	0.07
Osaj031	Chr4	27138636	27138824	exon	LOC_Os04g45834	Protein of unknown function, DUF584	0	0	0.32	0	0.8
Osaj032	Chr5	2132710	2132898	exon and intron	LOC_Os05g04570	F-box family protein with a domain of unknown function (DUF295)	0	0.75	0.64	0.89	0.65
Osaj033	Chr5	18107368	18107577	exon	LOC_Os05g31140	Glycosyl hydrolase superfamily protein	0.84	0.59	0.4	0.19	1.3
Osaj034	Chr6	10035027	10035215	intergenic	NA	NA	7.58	11.46	12.28	14.14	13.48
Osaj035	Chr6	10035879	10036067	intergenic	NA	NA	3.93	7.78	7.82	11.27	8.62
Osaj036	Chr6	11629570	11629758	intergenic	NA	NA	0.28	0	0.48	0.06	0.65
Osaj037	Chr6	21881728	21881916	intergenic	NA	NA	0.84	0.08	0.16	0.64	0.29
Osaj038	Chr6	28158756	28158944	exon	LOC_Os06g46410	auxin response factor 8	0.56	0.33	0.8	0.25	1.01
Osaj039	Chr6	29342749	29342937	exon	LOC_Os06g48500	NA	0	0.84	0.56	0.06	0.29
Osaj040	Chr7	9554654	9554842	intergenic	NA	NA	0	0.17	0.08	0.7	0.29
Osaj041	Chr7	13742361	13742549	exon	LOC_Os07g24190	cellulose synthase 6	0.28	1.51	0	0	0
Osaj042	Chr7	28702293	28702481	intergenic	NA	NA	2.25	0.92	1.52	4.01	4.42
Osaj043	Chr8	5990373	5990561	intergenic	NA	NA	5.62	5.27	7.42	6.56	7.24
Osaj044	Chr8	10371498	10371686	intergenic	NA	NA	0.84	0.42	1.28	1.4	1.59
Osaj045	Chr9	13238205	13238393	intergenic	NA	NA	0.28	0.25	0.16	0.89	0.22
Osaj046	Chr9	13623025	13623340	intergenic	NA	NA	4.49	2.93	3.51	3.82	5.51
Osaj047	Chr9	13987774	13988004	exon	LOC_Os09g23540	elicitor-activated gene 3-1	0	37.91	25.52	25.8	32.17
Osaj048	Chr9	13995461	13995750	exon	LOC_Os09g23550	elicitor-activated gene 3-1	0	44.35	29.11	30.45	37.46
Osaj049	Chr9	14001786	14001974	exon	LOC_Os09g23560	elicitor-activated gene 3-1	0	16.23	8.06	9.49	7.82
Osaj050	Chr9	15046637	15046825	intergenic	NA	NA	4.49	5.44	4.07	7.9	7.97
Osaj051	Chr9	19389654	19389842	exon and intron	LOC_Os09g32480	NA	7.02	1.67	3.19	2.04	4.13
Osaj052	LOC_Os02g51050.1	194	382	exon	LOC_Os02g51050.1	Leucine-rich receptor-like protein kinase family protein	0.84	0.75	1.52	5.03	1.52
Osaj053	LOC_Os03g51490.1	234	422	exon	LOC_Os03g51490.1	NA	0.28	1.09	0.72	6.82	1.38
Osaj054	LOC_Os05g07250.1	215	403	exon	LOC_Os05g07250.1	translocase inner membrane subunit 17-2	0.84	0.75	1.2	4.01	0.8
Osaj055	LOC_Os06g45780.1	12	200	exon	LOC_Os06g45780.1	NA	0.84	0.42	0.72	0.64	0.94
Osaj056	LOC_Os07g48100.1	1782	1970	exon	LOC_Os07g48100.1	SOS3-interacting protein 1	0	1.17	0.08	0.13	0
Osaj057	LOC_Os09g23540.1	421	630	exon	LOC_Os09g23540.1	elicitor-activated gene 3-1	0	39.91	26.8	27.64	33.83
Osaj058	LOC_Os10g21800.1	150	359	exon	LOC_Os10g21800.1	EF-TU receptor	5.34	4.35	2.95	9.24	4.85
Oryza sativa L. ssp. indica (rice)
PHAS ID	Reference ID	Start	End	Region	Gene ID	Annotation	Shoot
Osai001	9311_chr01	782641	782871	exon	9311_GLEAN_10035530	Unknown protein	32.03
Osai002	9311_chr01	11616324	11616554	exon	9311_GLEAN_10036870	Unknown protein	24.88
Osai003	9311_chr02	21630643	21630831	intron	9311_GLEAN_10025697	NAD(P)-binding Rossmann-fold superfamily protein (LOC_Os02g35039)	10.58
Osai004	9311_chr02	24595542	24595793	intergenic	NA	TAS3b-1	561.13
Osai005	9311_chr03	11988276	11988527	intron	9311_GLEAN_10032517	Neutral invertase	292.29
Osai006	9311_chr03	12009567	12009818	intergenic	9311_GLEAN_10032519	Unknown protein	237.66
Osai007	9311_chr04	25233749	25233958	intron	9311_GLEAN_10029447	TAS3b-2	140.14
Osai008	9311_chr05	2055267	2055497	intergenic	NA	TAS3a-2	142.71
Osai009	9311_chr05	23220960	23221169	exon	9311_GLEAN_10016853	laccase 17	11.73
Osai010	9311_chr05	23245801	23245989	exon and intron	9311_GLEAN_10016855	laccase 17	4.58
Osai011	9311_chr06	1185568	1185756	exon and intron	9311_GLEAN_10020772	Protease (Ulp1 family)	18.02
Osai012	9311_chr07	21543565	21543753	exon	9311_GLEAN_10011347	Unknown protein	14.59
Osai013	9311_chr09	16263453	16263641	intergenic	NA	NA	31.17
Osai014	9311_chr12	7005601	7005789	intergenic	NA	NA	6.29
Osai015	9311_chr12	24938753	24938941	exon	9311_GLEAN_10009240	Unknown protein	372.94
Osai016	9311_chr12	24944248	24944520	exon	9311_GLEAN_10009241	Unknown protein	2145.27
Oryza rufipogon (wild rice)
PHAS ID	Reference ID	Start	End	Region	Gene ID	Annotation	Shoot	Root	Seed
Oru001	c035500057.Contig1	9590	9778	intron	9311_GLEAN_10040332	Unknown protein	0	0.00	3.80
Oru002	c069400083.Contig1	16225	16413	intergenic	NA	NA	1.98	1.15	0.28
Oru003	c087900101.Contig1	8936	9166	exon	LOC_Os01g24460	nuclear factor Y, subunit C4	0	0.00	556.43
Oru004	c089400136.Contig1	5117	5326	intron	9311_GLEAN_10032517	Neutral invertase	5.12	135.45	20.50
Oru005	c092900094.Contig1	19290	19604	exon	LOC_Os12g42390	NA	723.32	198.33	147.36
Oru006	c107200091.Contig1	10723	10911	intron	LOC_Os09g17730	proton pump interactor 1	8.91	5.75	2.69
Oru007	c112400121.Contig1	11112	11342	intergenic	NA	TAS3b-1	43.25	0.33	23.18
Oru008	c117900058.Contig1	797	1006	intergenic	NA	TAS3b-2	0.58	1.31	2.78
Oru009	c126800058.Contig1	4103	4291	exon	LOC_Os08g30910	SU(VAR)3-9 homolog 5	5.86	0.16	0.00
Oru010	c146300118.Contig1	6913	7101	intergenic	NA	NA	94.58	70.10	14.65
Oru011	c157600025.Contig1	5234	5443	exon	LOC_Os12g38590	pumilio-family RNA binding repeat containing protein, expressed	0	0.00	9.46
Oru012	c163200007.Contig1	6732	6920	exon	LOC_Os08g37350	Ubiquitin carboxyl-terminal hydrolase	0	0.00	1.85
Oru013	contig_1320_000000573	5486	5758	exon and intron	9311_GLEAN_10005852	Phosphoinositide phosphatase family protein	0	0.00	857.65
Panicum virgatum (switchgrass)
PHAS ID	Reference ID	Start	End	Region	Gene ID	Annotation	Control leaf	Flower	Drought-treated leaf
Pvi001	Pavirv00054624m	649	837	exon	Pavirv00054624m	Disease resistance protein (NBS-LRR)	8.03	12.05	13.21
Pvi002	Pavirv00055642m	889	1077	exon	Pavirv00055642m	Disease resistance protein (NBS-LRR)	8.03	12.05	13.21
Pvi003	Pavirv00067923m	706	894	exon	Pavirv00067923m	Disease resistance protein (NBS-LRR)	8.03	11.69	13.21
Pvi004	Pavirv00069229m	2062	2250	exon	Pavirv00069229m	Cytochrome P450 CYP4/CYP19/CYP26 subfamilies	3.21	2.83	9.19
Pvi005	sg0.contig01555	7414	7665	intergenic	NA	NA	0.8	55.98	0.57
Pvi006	sg0.contig02748	1546	1734	exon	Pavirv00022754m.g	MYB domain protein	8.03	1.06	14.36
Pvi007	sg0.contig06163	7999	8187	exon	Pavirv00030456m.g	cysteine protease 1	4.01	0	2.3
Pvi008	sg0.contig06685	9423	9611	intergenic	NA	NA	8.03	2.83	10.34
Pvi009	sg0.contig08160	862	1050	exon	Pavirv00069232m.g	INOSINE-5-MONOPHOSPHATE DEHYDROGENASE RELATED	3.61	3.54	9.76
Pvi010	sg0.contig120156	845	1033	exon	Pavirv00065363m.g	NA	6.42	6.38	1.72
Pvi011	sg0.contig128385	2193	2528	intergenic	NA	NA	46.55	182.1	9.76
Pvi012	sg0.contig163407	742	930	intergenic	NA	NA	23.68	1.06	25.84
Pvi013	sg0.contig16791	2662	2871	exon	Pavirv00042857m.g	Unknown protein	3.61	173.24	2.3
Pvi014	sg0.contig168921	1654	1842	intergenic	NA	NA	0	0	71.78
Pvi015	sg0.contig243741	1552	1740	exon	Pavirv00026129m.g	FAE1/Type III polyketide synthase-like protein	73.44	329.84	80.4
Pvi016	sg0.contig270164	349	558	intergenic	NA	NA	0	0	132.66
Pvi017	sg0.contig279582	327	536	intergenic	NA	NA	0	0	132.08
Pvi018	sg0.contig28677	7415	7603	intergenic	NA	NA	0	0	16.65
Pvi019	sg0.contig31377	5106	5357	intergenic	NA	TAS3b	659.78	3246.29	155.63
Pvi020	sg0.contig32864	5165	5395	intergenic	NA	NA	627.68	1647.41	168.26
Pvi021	sg0.contig33790	3275	3484	intergenic	NA	NA	695.9	1917.02	190.08
Pvi022	sg0.contig346546	982	1170	intergenic	NA	NA	111.97	4.96	192.95
Pvi023	sg0.contig44369	5664	5852	intergenic	NA	NA	41.34	461.98	9.19
Pvi024	sg0.contig54128	2825	3034	intergenic	NA	TAS3b	82.27	266.77	12.06
Setaria italica (foxtail millet)
PHAS ID	Reference ID	Start	End	Region	Gene ID	Annotation	Leaf	Flower	Root
Sit001	scaffold_1	8695639	8695890	intergenic	NA	NA	0	35.62	0.29
Sit002	scaffold_1	8697426	8697740	intergenic	NA	NA	0	18.4	0
Sit003	scaffold_1	8699041	8699229	intergenic	NA	NA	0	22.36	0
Sit004	scaffold_1	8710806	8711036	intergenic	NA	NA	0	17.61	0
Sit005	scaffold_1	8722838	8723047	intergenic	NA	NA	0	52.05	0.29
Sit006	scaffold_1	8725831	8726082	intergenic	NA	NA	0	31.27	0.29
Sit007	scaffold_1	8731488	8731760	intergenic	NA	NA	0	12.67	0
Sit008	scaffold_1	8732928	8733368	intergenic	NA	NA	0	59.57	0.29
Sit009	scaffold_1	8734765	8735079	intergenic	NA	NA	0	11.68	0.29
Sit010	scaffold_1	8739552	8739761	intergenic	NA	NA	0	19.39	0.58
Sit011	scaffold_1	11472390	11472578	intergenic	NA	NA	0	3.17	0
Sit012	scaffold_1	11486041	11486229	intergenic	NA	NA	0	19	0.29
Sit013	scaffold_1	11488606	11488815	intergenic	NA	NA	0	63.72	1.44
Sit014	scaffold_1	11490460	11490732	intergenic	NA	NA	0	48.09	0.29
Sit015	scaffold_1	11492305	11492535	intergenic	NA	NA	0	16.62	0
Sit016	scaffold_1	11518824	11519117	intergenic	NA	NA	0	10.29	0
Sit017	scaffold_1	11547435	11547623	intergenic	NA	NA	0	6.53	0
Sit018	scaffold_1	11560441	11560713	intergenic	NA	NA	0.33	91.43	0.58
Sit019	scaffold_1	11573596	11573889	intergenic	NA	NA	0	15.83	0
Sit020	scaffold_1	11575135	11575323	intergenic	NA	NA	0	14.45	0.29
Sit021	scaffold_1	12799467	12799802	intergenic	NA	NA	0	15.44	0
Sit022	scaffold_1	22720722	22720973	intergenic	NA	NA	0	18.21	0
Sit023	scaffold_1	22744636	22744845	intergenic	NA	NA	0	93.21	1.15
Sit024	scaffold_1	22762850	22763080	intergenic	NA	NA	0	142.29	2.02
Sit025	scaffold_1	22767909	22768202	intergenic	NA	NA	0	69.46	0.29
Sit026	scaffold_1	26950955	26951227	intergenic	NA	NA	0	42.35	0
Sit027	scaffold_1	26983802	26984179	intergenic	NA	NA	0	38.99	0.29
Sit028	scaffold_1	26985538	26985810	intergenic	NA	NA	0	28.5	0
Sit029	scaffold_1	26987932	26988225	intergenic	NA	NA	0	97.96	0
Sit030	scaffold_1	29380972	29381433	intergenic	NA	NA	0	120.32	1.15
Sit031	scaffold_1	29386951	29387391	intergenic	NA	NA	0	79.75	0.29
Sit032	scaffold_1	29393164	29393352	intergenic	NA	NA	0	35.23	0
Sit033	scaffold_1	29410683	29410871	intergenic	NA	NA	0	12.86	0.58
Sit034	scaffold_1	29411494	29411682	intergenic	NA	NA	0	337.81	0.87
Sit035	scaffold_1	29435907	29436221	intergenic	NA	NA	0	26.32	0.29
Sit036	scaffold_1	29438586	29438879	intergenic	NA	NA	0	16.43	0
Sit037	scaffold_1	29440626	29440898	intergenic	NA	NA	0	10.49	0.29
Sit038	scaffold_1	29441482	29441670	intergenic	NA	NA	0	14.05	0
Sit039	scaffold_1	29442517	29442768	intergenic	NA	NA	0	57.19	0
Sit040	scaffold_1	29444970	29445326	intergenic	NA	NA	0	48.68	0
Sit041	scaffold_1	30572775	30573047	intergenic	NA	TAS3b	5258.53	8974.1	81.89
Sit042	scaffold_123	507	695	intergenic	NA	NA	0	371.46	1.15
Sit043	scaffold_123	1412	1600	intergenic	NA	NA	0	810.2	8.07
Sit044	scaffold_123	3646	3834	intergenic	NA	NA	0	100.14	1.15
Sit045	scaffold_2	2226608	2227006	intergenic	NA	NA	0	144.47	1.15
Sit046	scaffold_2	2229370	2229726	intergenic	NA	NA	0	91.03	1.15
Sit047	scaffold_2	2234777	2235007	intergenic	NA	NA	0	18.01	0.29
Sit048	scaffold_2	2237072	2237302	intergenic	NA	NA	0	95.78	0.87
Sit049	scaffold_2	2240054	2240242	intergenic	NA	NA	0	10.88	0.29
Sit050	scaffold_2	2245240	2245533	intergenic	NA	NA	0	32.46	0.29
Sit051	scaffold_2	2247906	2248115	intergenic	NA	NA	0	31.86	0
Sit052	scaffold_2	2248607	2248795	intergenic	NA	NA	0	15.44	0
Sit053	scaffold_2	2249305	2249493	intergenic	NA	NA	0	51.26	0.29
Sit054	scaffold_2	2252234	2252422	intergenic	NA	NA	0	12.07	0.29
Sit055	scaffold_2	2254127	2254420	intergenic	NA	NA	0	17.61	0.58
Sit056	scaffold_2	2255224	2255412	intergenic	NA	NA	0	24.74	0
Sit057	scaffold_2	2260247	2260456	intergenic	NA	NA	0	13.85	0
Sit058	scaffold_2	2263595	2263783	intergenic	NA	NA	0	542.04	4.33
Sit059	scaffold_2	2264595	2264825	intergenic	NA	NA	0	54.82	0.29
Sit060	scaffold_2	2267157	2267429	intergenic	NA	NA	0	41.76	0
Sit061	scaffold_2	2275635	2275844	intergenic	NA	NA	0	31.47	0
Sit062	scaffold_2	2277778	2278050	intergenic	NA	NA	0	28.5	0
Sit063	scaffold_2	2935747	2935977	intergenic	NA	NA	0	28.5	0.58
Sit064	scaffold_2	2938424	2938654	intergenic	NA	NA	0	27.9	0
Sit065	scaffold_2	2946250	2946627	intergenic	NA	NA	0	65.31	0
Sit066	scaffold_2	2952855	2953106	intergenic	NA	NA	0	223.03	0.87
Sit067	scaffold_2	2954324	2954596	intergenic	NA	NA	0	17.42	0.29
Sit068	scaffold_2	2959640	2959933	intergenic	NA	NA	0	21.57	0
Sit069	scaffold_2	3003986	3004258	intergenic	NA	NA	0	63.92	0.29
Sit070	scaffold_2	3006730	3006918	intergenic	NA	NA	0	11.87	0
Sit071	scaffold_2	3007735	3007986	intergenic	NA	NA	0	60.95	0
Sit072	scaffold_2	3011780	3011968	intergenic	NA	NA	0	4.95	0
Sit073	scaffold_2	3025581	3026021	intergenic	NA	NA	0	101.72	0.29
Sit074	scaffold_2	3028241	3028597	intergenic	NA	NA	0	125.27	0
Sit075	scaffold_2	3030570	3030947	intergenic	NA	NA	0	105.88	1.73
Sit076	scaffold_2	3031779	3032093	intergenic	NA	NA	0	7.12	0
Sit077	scaffold_2	3055366	3055617	intergenic	NA	NA	0	26.72	0
Sit078	scaffold_2	3058088	3058402	intergenic	NA	NA	0	117.95	0.87
Sit079	scaffold_2	3059093	3059344	intergenic	NA	NA	0	37.01	0.29
Sit080	scaffold_2	3059812	3060084	exon	Si031682m.g	Unknown protein	0	13.26	0
Sit081	scaffold_2	3060918	3061106	intergenic	NA	NA	0	207.6	1.73
Sit082	scaffold_2	3061525	3061713	intergenic	NA	NA	0	15.44	0.29
Sit083	scaffold_2	3064275	3064547	intergenic	NA	NA	0	114.19	0.87
Sit084	scaffold_2	3715833	3716021	intergenic	NA	NA	0	15.24	0
Sit085	scaffold_2	3718693	3718965	intergenic	NA	NA	0	45.12	0.29
Sit086	scaffold_2	3720144	3720437	intergenic	NA	NA	0	59.77	0
Sit087	scaffold_2	3729906	3730157	exon	Si031795m.g	Unknown protein	0	48.68	0
Sit088	scaffold_2	3732462	3732713	intergenic	NA	NA	0	98.16	0.87
Sit089	scaffold_2	3737879	3738067	intergenic	NA	NA	0	21.97	0.29
Sit090	scaffold_2	3739141	3739392	intergenic	NA	NA	0	11.87	0.29
Sit091	scaffold_2	3740319	3740528	intergenic	NA	NA	0	18.8	0
Sit092	scaffold_2	3741469	3741783	intergenic	NA	NA	0	186.62	0.58
Sit093	scaffold_2	3743300	3743488	intergenic	NA	NA	0	25.53	0
Sit094	scaffold_2	3744406	3744594	intergenic	NA	NA	0	5.94	0
Sit095	scaffold_2	3745327	3745599	intergenic	NA	NA	0	17.02	0.87
Sit096	scaffold_2	4364629	4364817	intergenic	NA	NA	0	22.96	0.58
Sit097	scaffold_2	4364991	4365179	intergenic	NA	NA	0	8.51	0
Sit098	scaffold_2	4366857	4367129	intergenic	NA	NA	0	23.75	0.29
Sit099	scaffold_2	4369595	4369846	intergenic	NA	NA	0	11.48	0
Sit100	scaffold_2	4381730	4381918	intergenic	NA	NA	0	8.31	0.29
Sit101	scaffold_2	4393802	4394179	intergenic	NA	NA	0	35.82	0
Sit102	scaffold_2	4394981	4395253	intergenic	NA	NA	0	79.16	0.58
Sit103	scaffold_2	4401977	4402207	intergenic	NA	NA	0	13.06	0
Sit104	scaffold_2	4403716	4403904	intergenic	NA	NA	0	34.04	0.58
Sit105	scaffold_2	4404657	4405034	intergenic	NA	NA	0	247.57	1.44
Sit106	scaffold_2	4408475	4408915	intergenic	NA	NA	0	240.05	1.15
Sit107	scaffold_2	4420721	4420972	intergenic	NA	NA	0	143.28	0.29
Sit108	scaffold_2	4427007	4427363	intergenic	NA	NA	0	181.08	2.02
Sit109	scaffold_2	4429317	4429589	intergenic	NA	NA	0	61.55	1.15
Sit110	scaffold_2	4431766	4432227	intergenic	NA	NA	0	19	0
Sit111	scaffold_2	4443400	4443693	intergenic	NA	NA	0	16.03	0.29
Sit112	scaffold_2	4446112	4446447	intergenic	NA	NA	0	145.06	0
Sit113	scaffold_2	4452789	4453166	intergenic	NA	NA	0	68.47	0
Sit114	scaffold_2	4454792	4455169	intergenic	NA	NA	0	45.12	0
Sit115	scaffold_2	4457032	4457262	intergenic	NA	NA	0	87.47	0
Sit116	scaffold_2	4458038	4458352	intergenic	NA	NA	0	226.59	2.88
Sit117	scaffold_2	4459191	4459442	intergenic	NA	NA	0	10.69	0
Sit118	scaffold_2	4461734	4462069	intergenic	NA	NA	0	172.96	0.58
Sit119	scaffold_2	4464182	4464559	intergenic	NA	NA	0	16.62	0.58
Sit120	scaffold_2	4505769	4506083	intergenic	NA	NA	0	57.39	1.15
Sit121	scaffold_2	4517991	4518200	intergenic	NA	NA	0	8.11	0
Sit122	scaffold_2	4521073	4521366	intergenic	NA	NA	0	21.18	0.58
Sit123	scaffold_2	4522448	4522720	intergenic	NA	NA	0	32.65	0
Sit124	scaffold_2	4524101	4524310	intergenic	NA	NA	0	94.2	0.58
Sit125	scaffold_2	4528407	4528658	intergenic	NA	NA	0	19.99	0
Sit126	scaffold_2	4531691	4532005	intergenic	NA	NA	0	27.51	0
Sit127	scaffold_2	6558909	6559286	intergenic	NA	NA	0	256.67	2.6
Sit128	scaffold_2	6560210	6560545	intergenic	NA	NA	0	45.71	0
Sit129	scaffold_2	6566461	6566670	intergenic	NA	NA	0	27.11	0
Sit130	scaffold_2	6572761	6572949	intergenic	NA	NA	0	12.67	0.58
Sit131	scaffold_2	6576278	6576466	intergenic	NA	NA	0	25.92	0
Sit132	scaffold_2	6578028	6578279	intergenic	NA	NA	0	10.69	0
Sit133	scaffold_2	6589863	6590156	intergenic	NA	NA	0	38.59	0
Sit134	scaffold_2	6591001	6591189	intergenic	NA	NA	0	9.3	0.29
Sit135	scaffold_2	6591862	6592050	intergenic	NA	NA	0	63.53	0.58
Sit136	scaffold_2	6633015	6633224	intergenic	NA	NA	0	36.02	0
Sit137	scaffold_2	6636929	6637117	intergenic	NA	NA	0	114.58	0.58
Sit138	scaffold_2	6644849	6645289	intergenic	NA	NA	0	38.59	0.58
Sit139	scaffold_2	6646011	6646199	intergenic	NA	NA	0	32.85	0
Sit140	scaffold_2	6659763	6660077	intergenic	NA	NA	0	15.04	0
Sit141	scaffold_2	6662644	6662937	intergenic	NA	NA	0	92.22	0.58
Sit142	scaffold_2	6676912	6677121	intergenic	NA	NA	0	14.25	0
Sit143	scaffold_2	6678746	6679207	intergenic	NA	NA	0	139.12	1.15
Sit144	scaffold_2	6707248	6707583	intergenic	NA	NA	0	40.77	0
Sit145	scaffold_2	6714225	6714560	intergenic	NA	NA	0	79.75	0
Sit146	scaffold_2	6716005	6716235	intergenic	NA	NA	0	35.82	0.29
Sit147	scaffold_2	6717056	6717286	intergenic	NA	NA	0	10.09	0.29
Sit148	scaffold_2	6748782	6749012	intergenic	NA	NA	0	29.09	0
Sit149	scaffold_2	6762344	6762595	intergenic	NA	NA	0	51.85	0
Sit150	scaffold_2	6763034	6763243	intergenic	NA	NA	0	39.78	0.87
Sit151	scaffold_2	6765830	6766018	intergenic	NA	NA	0	102.12	0.29
Sit152	scaffold_2	6783327	6783515	intergenic	NA	NA	0	35.42	0.87
Sit153	scaffold_2	6789926	6790114	intergenic	NA	NA	0	9.7	0
Sit154	scaffold_2	6805375	6805605	intergenic	NA	NA	0	39.58	0.87
Sit155	scaffold_2	6810415	6810666	intergenic	NA	NA	0	39.98	0.29
Sit156	scaffold_2	6814869	6815099	intergenic	NA	NA	0	15.44	0
Sit157	scaffold_2	6817185	6817373	intergenic	NA	NA	0	17.61	0.29
Sit158	scaffold_2	6817817	6818047	intergenic	NA	NA	0	12.86	0.29
[truncated: 1,550 more rows]
