# Supplementary material for: A dynamic evolutionary and functional landscape of plant phased small interfering RNAs
Source: BMC Biol. 2015 May 16;13:32. doi: 10.1186/s12915-015-0142-4 (PMC4457045; doi:10.1186/s12915-015-0142-4)
Supplement: Supplementary file 6 — List of phasiRNA-generating TAS4 loci. [file 12915_2015_142_MOESM6_ESM.xlsx]

## Sheet: S6
Additional file 6. List of phasiRNA-generating TAS4 loci. The purple shade indicates a positive TAS4.
Species	ID	position of TAS4			sRNA density (RPM)			Trigger (5'- or 3'- trigger)	Target sequence	Score	Trigger sRNA expression (RPM)
		RefID	Start	End	Leaf	Flower	Fruit/Pod/tuber
Populus trichocarpa	TAS4	Chr06	23378467	23378697	99.44	NA	NA
Citrus sinensis	TAS4-1	chr6	13973575	13973763	94.74	352.47	16.25	UUGGUUGAUGUGCUGCUGUGG (5'-)	AACCAACUACAAGAUCAAACC	7	115
								AGUUAAUAAGAGAAUUAAAAA (3'-)	UAAAUUGUUUUCUUAAUUUAU	4.5	39.46
	TAS4-2	chr6	18772551	18772739	94.74	352.47	16.25	UUGGUUGAUGUGCUGCUGUGG (5'-)	AACCAACUACAAGAUCAAACC	7	115
								AGUUAAUAAGAGAAUUAAAAA (3'-)	UAAAUUGUUUUCUUAAUUUAU	4.5	39.46
Vitis vinifera	TAS4-1	chr14	21607834	21608106	82998	39408.5	1218.56	UCGAGACAACAAAAAGAAAAA (5'-)	AGUCCUUUUCUUUUUCUUUUU	4.5	48.17
	TAS4-2	chr14	21534505	21534924	14818.3	17945	2564.99	UUGUUGUUAGAUUUACUUUGU (3'-)	AAUAACAAUCAAAAUGAAAUA	3.5	71.13
	TAS4-3	chr1	2961352	2961666	128.55	6.52	0.7	AUUGUUAUUGUUUUUAUAUAU (5'-)	UAAAAAUAUAAAAAAUAAAUA	4	18.45
Nicotiana tabacum	TAS4-1	Niben044Scf00049233	1012	1200	0	109.37	0
	TAS4-2	Niben044Scf00006732	45822	46010	0	69.06	0
Solanum tuberosum	TAS4	chr05	2220491	2220679	215.38	247.14	1612.85	UUGAGAUUGAAAGAACGAGUU (3'-)	AACUCUAACUUUCUUGCUCAA	0	60.04
Solanum lycopersicum	TAS4	chr05	3809800	3810009	215	184.35	18.69	AUCGAGCAGUUAUUAAGAGUA (3'-)	UUUCUCAUCAAUAAUUCUUAU	4	38.09
Mimulus guttatus	TAS4	scaffold_32	97085	97273	716.9	107.97	NA
Amborella trichopoda	TAS4	AmTr_v1.0_scaffold00048	4051459	4051710	14.23	NA	NA	UGAUACUCAUUUCAGCAAGCAA (5'-)	CUUUUUGCUCAAAUGAGUAUUC	5	81.46
