# Supplementary material for: A dynamic evolutionary and functional landscape of plant phased small interfering RNAs
Source: BMC Biol. 2015 May 16;13:32. doi: 10.1186/s12915-015-0142-4 (PMC4457045; doi:10.1186/s12915-015-0142-4)
Supplement: Supplementary file 8 — List of previously reported gene families that generate phasiRNAs. [file 12915_2015_142_MOESM8_ESM.xlsx]

## Sheet: S8
Additional file 8. List of previously reported gene families that generate phasiRNAs.
functional categories of protein-coding PHAS loci	species [reference]
Cc-nbs-lrr resistance protein	Glycine max [16]; Prunus persica [23]; Medicago truncatula [15]; Solanum tuberosum [15,17]; Solanum lycopersicum [17,18]; Nicotiana tabacum [17]
TIR-NBS-LRR resistance protein	Glycine max [16]; Prunus persica [23]; Medicago truncatula [15]; Glycine max [15]; Solanum tuberosum [15,17]; Solanum lycopersicum [17,18]; Nicotiana tabacum [17]; Arabidopsis thaliana [24]
Other Disease resistance protein	Glycine max [16]; Prunus persica [23]; Medicago truncatula [15]; Glycine max [15]; Solanum tuberosum [15,17]; Solanum lycopersicum [17,18]; Nicotiana tabacum [22]
Auxin response factor	Glycine max [16]; Prunus persica [23]
Auxin signaling F-box	Glycine max [16]; Prunus persica [23]; Medicago truncatula [15]; Arabidopsis thaliana [22,24]
Ethylene-responsive transcription factor	Medicago truncatula [15]
Transport inhibitor response1 (TIR1/Auxin F-box)	Glycine max [16]; Prunus persica [23]; Medicago truncatula [15]; Arabidopsis thaliana [18]
Pentatricopeptide repeat-containing protein (PPR)	Glycine max [16]; Prunus persica [23]; Glycine max [15]; Arabidopsis thaliana [22,24]
Suppressor of gene silencing 3 (SGS3)	Glycine max [16]; Prunus persica [23]; Glycine max [15]
ARGONAUTE	Glycine max [16]; Prunus persica [23]; Arabidopsis thaliana [22]
Dicer-like protein	Glycine max [16]; Prunus persica [23]; Medicago truncatula [15]
Myb domain protein	Glycine max [16]; Prunus persica [23]; Medicago truncatula [15]; Malus domestica [20]
Basic helix-loop-helix (BHLH) family transcription factor	Glycine max [16]; Prunus persica [23]; Arabidopsis thaliana [22]
NAC domain protein	Glycine max [16]; Prunus persica [23]; Glycine max [15]
RD22; nutrient reservoir	Prunus persica [23]
No apical meristem (NAM) protein	Glycine max [16]; Prunus persica [23]
Glucosyltransferase	Glycine max [16]; Prunus persica [23]
UDP-xylosyltransferase	Prunus persica [23]
Other kinases	Glycine max [16]; Prunus persica [23]; Medicago truncatula [15]
receptor-like kinase	Glycine max [16]; Prunus persica [23]; Medicago truncatula [15]
cation binding / hydrolase	Prunus persica [23]
ATP binding protein	Glycine max [16]; Prunus persica [23]
zinc finger protein	Glycine max [16]; Prunus persica [23]; Medicago truncatula [15]
Calcium-transporting ATPase	Glycine max [16]; Prunus persica [23]; Solanum lycopersicum [26]; Solanum tuberosum [26]
Laccase	Prunus persica [23]
ETT (ETTIN); DNA binding / transcription factor	Glycine max [16]; Prunus persica [23]
epoxide hydrolase	Prunus persica [23]
Multidrug resistance protein ABC transporter family	Prunus persica [23]
Ammonium transporter	Prunus persica [23]
Reductase	Glycine max [16]; Prunus persica [23]
Exo70 exocyst complex subunit	Glycine max [16]; Prunus persica [23]
C2 domain-containing protein	Glycine max [16]; Prunus persica [23]
CYCLIC NUCLEOTIDE GATED CHANNEL 1	Prunus persica [23]
COPT1 (copper transporter 1)	Prunus persica [23]
electron carrier/ heme binding /monooxygenase	Glycine max [16]; Prunus persica [23]
Bromodomain (BSD) Containing Protein	Prunus persica [23]
F-box family protein	Glycine max [16]; Prunus persica [23]
GCN5-related N-acetyltransferase (GNAT) family protein	Prunus persica [23]
glycosyl hydrolase	Glycine max [16]; Prunus persica [23]
heavy-metal-associated domain-containing protein / copper chaperone (CCH)-related	Prunus persica [23]
Kelch repeat-containing protein	Prunus persica [23]
LTP3 (LIPID TRANSFER PROTEIN 3); lipid binding	Prunus persica [23]
Phosphatase	Glycine max [16]; Prunus persica [23]; Medicago truncatula [15]
ubiquitin-protein ligase	Prunus persica [23]
RNA binding	Glycine max [16]; Prunus persica [23]
Rho guanyl-nucleotide exchange factor/ protein binding	Prunus persica [23]
transferase family protein	Glycine max [16]; Prunus persica [23]
universal stress protein (USP) family protein	Prunus persica [23]
Zinc transporter	Glycine max [16]; Prunus persica [23]
chloroplast nucleoid DNA-binding protein	Prunus persica [23]
Endonuclease-reverse transcriptase	Medicago truncatula [15]
Plasma membrane H+ ATPase	Medicago truncatula [15]
NADH:ubiquinone oxidoreductase subunit	Medicago truncatula [15]
SNARE	Medicago truncatula [15]
Aldo/keto reductase subgroup	Medicago truncatula [15]
AAA-type ATPase family protein	Medicago truncatula [15]
ATP-NAD/AcoX kinase like	Medicago truncatula [15]
Pol polyprotein; Chloroplast protein import component Toc86/159	Medicago truncatula [15]
Esterase/Lipase	Glycine max [16]; Medicago truncatula [15]
ADR1-like 2 nucleoside-triphosphatase/ nucleotide binding/ protein binding; Transcription factor, CBFA/NFYB, DNA topoisomerase	Medicago truncatula [15]
ATP binding/ protein binding/ transmembrane receptor; RNA polymerase sigma factor	Medicago truncatula [15]
Elongation factor Ts	Glycine max [16]; Medicago truncatula [15]
AtHB31 HOMEOBOX PROTEIN DNA binding / transcription factor	Medicago truncatula [15]
zinc ion binding	Glycine max [16]; Medicago truncatula [15]
Chalcone Synthase	Petunia hybrida [61]
CATION/H+ EXCHANGER 18	Arabidopsis thaliana [24]
Curculin-like (mannose-binding) lectin family protein	Arabidopsis thaliana [22]
Heat shock protein	Glycine max [16]
BURP domain protein	Glycine max [16]
scarecrow-like transcription factor	Glycine max [16]
TCP transcription factor	Glycine max [16]
nuclear factor Y, subunit C4	Glycine max [16]
Leucine-rich repeat-containing protein (others)	Glycine max [16]
AP2 domain transcription factor	Glycine max [16]
Transcription reuglator	Glycine max [16]
homeodomain-containing protein	Glycine max [16]
Squamosa promoter-binding protein	Glycine max [16]
UDP-glucuronate 5-epimerase	Glycine max [16]
copper amine oxidase	Glycine max [16]
Boron transporter	Glycine max [16]
Pyridoxal phosphate-dependent decarboxylase	Glycine max [16]
Exo70 exocyst complex subunit	Glycine max [16]
F-box family protein	Glycine max [16]
WD40 repeat-like superfamily protein	Glycine max [16]
Nuclease	Glycine max [16]
shikimatede hydrogenase	Glycine max [16]
arogenate dehydrogenase	Glycine max [16]
heat shock protein binding	Glycine max [16]
PIN3 (PIN-FORMED 3); auxin:hydrogen symporter/ transporter	Glycine max [16]
long-chain-fatty-acid--CoA ligase	Glycine max [16]
SIZ1; DNA binding / SUMO ligase	Glycine max [16]
GAI (GIBBERELLIC ACID INSENSITIVE); transcription factor	Glycine max [16]
trihelix DNA-binding protein	Glycine max [16]
cation efflux family protein	Glycine max [16]
(+)-abscisic acid 8'-hydroxylase/ oxygen binding	Glycine max [16]
phototropic-responsive NPH3 family protein	Glycine max [16]
electron carrier/ heme binding /monooxygenase	Glycine max [16]
arginine decarboxylase	Glycine max [16]
endopeptidase	Glycine max [16]
1-aminocyclopropane-1-carboxylate synthase	Glycine max [16]
endomembrane protein 70	Glycine max [16]
exostosin family protein	Glycine max [16]
aspartyl protease family protein	Glycine max [16]
armadillo/beta-catenin repeat family protein	Glycine max [16]
RGL2 (RGA-LIKE 2); transcription factor	Glycine max [16]
NTMC2T5	Glycine max [16]
MATE efflux family protein	Glycine max [16]
aldehyde dehydrogenase (NAD)	Glycine max [16]
glycolate oxidase/ short chain alpha-hydroxy acid oxidase	Glycine max [16]
FED A/ electron carrier/ iron-sulfur cluster binding	Glycine max [16]
peptidase	Glycine max [16]
TIC (TIME FOR COFFEE)	Glycine max [16]
allene oxide synthase	Glycine max [16]
ACYL ACTIVATING ENZYME 12	Glycine max [16]
C2 domain-containing protein	Glycine max [16]
alcohol dehydrogenase	Glycine max [16]
1-deoxy-D-xylulose-5-phosphate synthase	Glycine max [16]
AT-GTL1 (GT2-LIKE 1) DNA binding / transcription factor	Glycine max [16]
benzoate-CoA ligase	Glycine max [16]
