# Supplementary material for: A dynamic evolutionary and functional landscape of plant phased small interfering RNAs
Source: BMC Biol. 2015 May 16;13:32. doi: 10.1186/s12915-015-0142-4 (PMC4457045; doi:10.1186/s12915-015-0142-4)
Supplement: Supplementary file 9 — Summary of PHAS loci identified in each small RNA library. [file 12915_2015_142_MOESM9_ESM.xlsx]

## Sheet: S9
Additional file 9. Summary of PHAS loci identified in each small RNA library.
Library ID	No. PHAS loci identified using 21-nt sRNAs					No. PHAS loci identified using 24-nt sRNAs
	genome		transcriptome	shared	total	genome		transcriptome	shared	total
	gene region	intergentic	gene region			gene region	intergentic	gene region
poplar-leaf	86	6	82	75	99	0	0	0	0	0
poplar-xylem	75	4	74	62	91	0	0	0	0	0
poplar-mechanically-treated-xylem	63	5	57	54	71	0	0	0	0	0
orange-leaf	147	48	97	83	209	0	0	0	0	0
orange-flower	135	49	75	68	191	0	0	0	0	0
orange-fruit	177	63	113	100	253	0	0	0	0	0
A.lyrata-flower1	12	8	11	8	23	0	0	0	0	0
A.lyrata-flower2	9	7	9	8	17	0	0	0	0	0
A.lyrata-leaf	14	13	15	9	33	0	0	0	0	0
A.thaliana-leaf-mock	20	5	25	18	32	0	0	0	0	0
A.thaliana-leaf-TuMV infected	25	12	33	23	47	0	0	0	0	0
A.thaliana-bolting	16	5	24	15	30	0	0	0	0	0
papaya-leaf	26	10	26	19	43	0	0	0	0	0
papaya-flower	29	12	25	21	45	0	0	0	0	0
papaya-virus-infected-leaf	76	21	56	46	107	0	0	0	0	0
grape-leaf	171	83	143	121	276	0	0	0	0	0
grape-flower	64	23	47	37	97	0	0	0	0	0
grape-fruit	102	61	80	62	181	0	0	0	0	0
tobacco-leaf	7	3	4	4	10	0	0	0	0	0
tobacco-flower	8	3	8	6	13	0	0	0	0	0
tobacco-pod	8	1	9	6	12	0	0	0	0	0
potato-leaf	82	19	72	60	113	0	0	0	0	0
potato-flower	39	8	41	32	56	0	0	0	0	0
potato-stolon	78	30	84	65	127	0	0	0	0	0
tomato-leaf	66	9	51	45	81	0	0	0	0	0
tomato-flower	44	4	35	29	54	0	0	0	0	0
tomato-fruit	43	5	34	26	56	0	0	0	0	0
monkeyflower-leaf	43	5	34	26	56	0	0	0	0	0
monkeyflower-flower	0	1	1	0	2	0	0	0	0	0
monkeyflower-root	1	0	1	1	1	0	0	0	0	0
banana-leaf	11	2	8	8	13	0	0	0	0	0
banana-flower	7	4	8	6	13	0	0	0	0	0
banana-fruit	11	3	12	10	16	0	0	0	0	0
rice (indica)-shoot	11	5	6	6	16	0	0	0	0	0
rice (japonica)-shoot	2	5	2	1	8	0	0	0	0	0
rice (japonica)-seedling-mock for RDV infection	10	10	7	7	20	0	0	0	0	0
rice (japonica)-seedling-RDV infected	13	9	10	8	24	0	0	0	0	0
rice (japonica)-seedling-mock for RSV infection	9	7	7	5	18	0	0	0	0	0
rice (japonica)-seedling-RSV infected	7	11	7	4	21	0	0	0	0	0
wildrice-leaf	2	4	2	2	6	1	6	0	1	7
wildrice-root	3	0	1	1	3	1	2	0	1	3
wildrice-seed	7	2	6	5	10	0	0	0	0	0
switchgrass-leaf	1	7	4	1	11	0	0	0	0	0
switchgrass-flower	2	7	1	1	9	0	0	0	0	0
switchgrass-drought-treated-leaf	3	8	3	2	12	0	0	0	0	0
foxtailmillet-leaf	0	3	0	0	3	0	0	0	0	0
foxtailmillet-flower	15	894	12	10	911	0	23	0	0	23
foxtailmillet-root	0	3	1	0	4	0	0	0	0	0
maize-leaf	2	1	3	1	5	0	0	0	0	0
maize-ear	14	99	13	10	116	0	0	0	0	0
maize-tassel	22	232	20	18	256	0	0	0	0	0
sorghum-leaf	0	4	0	0	4	0	0	0	0	0
sorghum-flower	0	4	0	0	4	0	3	0	0	3
sorghum-panicle	32	17	38	21	66	0	0	0	0	0
Amborella-leaf	24	44	21	20	69	0	0	0	0	0
cycas-leaf	NA	NA	7	NA	7	0	0	0	0	0
cycas-female-cone	NA	NA	9	NA	9	0	0	0	0	0
cycas-male-cone	NA	NA	8	NA	8	0	0	0	0	0
Ginkgo-leaf	NA	NA	18	NA	18	0	0	0	0	0
Ginkgo-female-cone	NA	NA	18	NA	18	0	0	0	0	0
Ginkgo-male-cone	NA	NA	19	NA	19	0	0	0	0	0
Physcomitrella-protonemata	NA	NA	NA	NA	NA	0	0	0	0	0
Physcomitrella-protonemata-gametophores	0	4	0	0	4	0	0	0	0	0
Physcomitrella-gamteophores-sporophytes	0	1	0	0	1	0	0	0	0	0
volvox-control	0	5	1	0	6	0	0	0	0	0
volvox-phosphate-starvation	4	14	3	2	19	0	0	0	0	0
volvox-sulfate-starvation	1	1	1	1	2	0	0	0	0	0
chlamy-control	76	14	47	37	100	0	0	0	0	0
chlamy-phosphate-starvation	102	35	68	50	155	0	0	0	0	0
chlamy-sulfate-starvation	121	46	78	64	181	0	0	0	0	0
