# Supplementary material for: A dynamic evolutionary and functional landscape of plant phased small interfering RNAs
Source: BMC Biol. 2015 May 16;13:32. doi: 10.1186/s12915-015-0142-4 (PMC4457045; doi:10.1186/s12915-015-0142-4)
Supplement: Supplementary file 10 — PHAS loci containing only intron-derived sRNAs. [file 12915_2015_142_MOESM10_ESM.xlsx]

## Sheet: S10
Additional file 10. PHAS loci containing only intron-derived sRNAs.
PHAS ID	Position of PHAS locus			Corresponding gene
	Reference ID	Start	End	Gene ID	Annotation
Ptc098	Chr18	15638187	15638375	Potri.018G136500	Disease resistance protein (NBS-LRR)
Ptc019	Chr03	10222248	10222436	Potri.003G073400	unknown protein
Ptc105	Chr19	12790839	12791048	Potri.019G097500	TIR-NBS-LRR resistance protein
Ptc161	scaffold_48	182686	182874	Potri.T052400	Disease resistance protein (NBS-LRR)
Aly050	scaffold_7	21308296	21308484	g891488	TIR-NBS-LRR resistance protein
Vvi072	chr13	20248268	20248456	GSVIVG01000635001	NBS-LRR disease resistance-like protein
Vvi076	chr13	20465538	20465726	GSVIVG01000656001	Cc-nbs-lrr resistance protein
Vvi079	chr13	20552213	20552401	GSVIVG01000665001	Disease resistance protein (NBS-LRR)
Vvi084	chr13	21319871	21320059	GSVIVG01001469001	Cc-nbs-lrr resistance protein
Vvi019	chr11	1760398	1760586	GSVIVG01015198001	Kinase (Serine/threonine protein kinase like)
Vvi304	chr9	3485315	3485503	GSVIVG01017020001	Cc-nbs-lrr resistance protein
Vvi309	chr9	3689932	3690120	GSVIVG01017038001	Unknown protein
Vvi252	chr5	6034330	6034518	GSVIVG01018063001	Calcium-transporting ATPase 1
Vvi153	chr15	9394653	9394841	GSVIVG01018415001	Cc-nbs-lrr resistance protein
Vvi214	chr19	22023463	22023651	GSVIVG01020273001	Disease resistance protein
Vvi010	chr10	1463825	1464013	GSVIVG01021101001	Unknown protein
Vvi247	chr5	229384	229572	GSVIVG01034933001	Stress responsive alpha-beta barrel domain protein
Vvi066	chr13	19271045	19271233	GSVIVG01036616001	Nuclear matrix protein, putative
Vvi248	chr5	2019514	2019744	GSVIVG01017613001	Serologically defined colon cancer antigen-like protein
Vvi040	chr12	17799679	17799909	GSVIVG01022939001	Cc-nbs-lrr resistance protein
Vvi042	chr12	17879809	17879997	GSVIVG01022931001	Cc-nbs-lrr resistance protein
Vvi255	chr5	10804457	10804687	GSVIVG01029021001	TIR-NBS-LRR resistance protein
Vvi099	chr13	22094792	22095022	GSVIVG01032150001	Disease resistance protein (NBS-LRR)
Vvi124	chr13_random	2762034	2762285	GSVIVG01000840001	Cc-nbs-lrr resistance protein
Vvi167	chr17	4727005	4727256	GSVIVG01008201001	Disease resistance protein
Vvi048	chr12	19750554	19750847	GSVIVG01023324001	Cc-nbs-lrr resistance protein
Vvi149	chr15	5308737	5309051	GSVIVG01026711001	TIR-NBS-LRR resistance protein
Vvi121	chr13_random	2504453	2504809	GSVIVG01013535001	Cc-nbs-lrr resistance protein
Vvi035	chr12	17531663	17532019	GSVIVG01022962001	Cc-nbs-lrr resistance protein
Vvi274	chr6	2805158	2805535	GSVIVG01025241001	Ozone-responsive stress related protein
Vvi075	chr13	20361457	20361939	GSVIVG01000646001	Cc-nbs-lrr resistance protein
Vvi162	chr15	19542996	19543184	GSVIVG01026903001	Disease resistance protein (NBS-LRR)
Vvi174	chr18	20665288	20665581	GSVIVG01034480001	Unknown protein
Vvi016	chr10	13369292	13369480	GSVIVG01026170001	NA
Vvi091	chr13	21592565	21592753	GSVIVG01032201001	Cc-nbs-lrr resistance protein
Vvi087	chr13	21381704	21381934	GSVIVG01001473001	Disease resistance protein (NBS-LRR)
Vvi190	chr18	27321751	27321981	GSVIVG01025911001	Protein DA1-related 1
Stu156	chr12	2657805	2657993	PGSC0003DMG401002909	Disease resistance protein (Cf2.1)
Stu107	chr09	36614426	36614614	PGSC0003DMG400018954	NBS-LRR resistance protein-like protein
Sly006	SL2.40ch01	4522228	4522416	Solyc01g009930.1	Receptor-like kinase, RLP, (LRR receptor)
Sly015	SL2.40ch01	79186434	79186622	Solyc01g096350.2	Kinase (Calcium dependent protein kinase-like)
Sly021	SL2.40ch02	18712206	18712500	Solyc02g032200.2	TIR-NBS-LRR resistance protein
Sly041, Sly042	SL2.40ch05	3823093	3823302	Solyc05g009630.2	Disease resistance protein
Sly054	SL2.40ch06	35782811	35782999	Solyc06g062440.2	Cc-nbs-lrr resistance protein
Sly061	SL2.40ch07	4197823	4198011	Solyc07g009150.2	Multidrug resistance protein ABC transporter family
Sly104	SL2.40ch11	51613763	51613993	Solyc11g069930.1	Disease resistance protein (R3a-like)
Sly106	SL2.40ch11	51980167	51980477	Solyc11g071410.1	Disease resistance protein (R3a-like)
Sly109	SL2.40ch11	52383175	52383446	Solyc11g072000.1	Disease resistance protein (R3a-like)
Sly110	SL2.40ch11	7149578	7150249	Solyc11g013770.1	Unknown Protein
Osaj006	Chr4	24905399	24905587	LOC_Os04g42050	TAS3b-2
Osaj016	Chr10	10812056	10812244	LOC_Os10g21196	ribosomal protein S16
Osaj026	Chr3	3156914	3157228	LOC_Os03g06290	Subtilisin-like serine endopeptidase family protein
Osaj028	Chr3	29333054	29333242	LOC_Os03g51270	F-box/RNI-like superfamily protein
Osaj029	Chr4	20993239	20993427	LOC_Os04g34699	P-loop containing nucleoside triphosphate hydrolases superfamily protein
Osai003	9311_chr02	21630643	21630831	9311_GLEAN_10025697	NAD(P)-binding Rossmann-fold superfamily protein (LOC_Os02g35039)
Osai005	9311_chr03	11988276	11988527	9311_GLEAN_10032517	Neutral invertase
Osai007	9311_chr04	25233749	25233958	9311_GLEAN_10029447	TAS3b-2
Oru001	c035500057.Contig1	9590	9778	9311_GLEAN_10040332	Unknown protein
Oru004	c089400136.Contig1	5117	5326	9311_GLEAN_10032517	Neutral invertase
Oru006	c107200091.Contig1	10723	10911	LOC_Os09g17730	proton pump interactor 1
Sit308	scaffold_2	40073872	40074060	Si031670m.g	Unknown protein
Sbi035	chromosome_5	10522813	10523001	Sb05g006470	Terpene synthase
Sbi016	chromosome_2	1649847	1650203	Sb02g001725	Unknown protein
Atr008	AmTr_v1.0_scaffold00011	6001256	6001444	evm_27.TU.AmTr_v1.0_scaffold00011.146	Aquaporin
Atr009	AmTr_v1.0_scaffold00011	911058	911246	evm_27.TU.AmTr_v1.0_scaffold00011.16	unknown protein
Cre003	chromosome_1	2125323	2125511	Cre01.g011500	26s proteasome non-ATPase regulatory subunit
Cre005	chromosome_1	4254219	4254407	Cre01.g028500	unknown protein
Cre013	chromosome_1	7858199	7858408	g1255	Unknown protein
Cre016	chromosome_10	1118624	1118812	Cre10.g425600	Phosphatase YqaB
Cre017	chromosome_10	4432234	4432422	Cre10.g451600	C-type lectin 16
Cre018	chromosome_10	5871781	5871969	Cre10.g461850	Unknown protein
Cre040	chromosome_12	3684447	3684635	Cre12.g514450	Splicing factor 3B subunit, putative
Cre041	chromosome_12	4071854	4072042	Cre12.g517681	Transposase-like protein
Cre054	chromosome_12	9352023	9352211	g13764	ALPHA/BETA HYDROLASE RELATED
Cre064	chromosome_13	3482466	3482654	Cre13.g587700	Retinol dehydrogenase 13
Cre070	chromosome_13	4846182	4846370	g14603	Unknown protein
Cre074	chromosome_14	1191737	1191946	Cre14.g615950	Elongation factor EF-3
Cre080	chromosome_14	3218766	3218954	Cre14.g629200	Flagellar associated protein
Cre081	chromosome_14	3281716	3281904	Cre14.g629650	High-affinity nickel-transport family protein
Cre101	chromosome_16	4056073	4056387	Cre16.g670000	Unknown protein
Cre109	chromosome_17	2541119	2541370	Cre17.g716500	Kinase (Serine/threonine protein kinase 11)
Cre125	chromosome_17	7005460	7005648	g18045	Unknown protein
Cre128	chromosome_2	3047369	3047557	g1821	Unknown protein
Cre130	chromosome_2	5502566	5502775	Cre02.g108250	UPF0061 protein YdiU
Cre131	chromosome_2	6886091	6886279	Cre02.g119700	Beta-galactosidase
Cre136	chromosome_2	9101108	9101296	g2826	Unknown protein
Cre141	chromosome_3	891402	891653	g2997	Unknown protein
Cre159	chromosome_3	7376323	7376595	g4186	Unknown protein
Cre165	chromosome_4	585115	585303	g4569	Kelch repeat-containing protein
Cre166	chromosome_4	1804345	1804533	g4741	Exostosin-like glycosyltransferase
Cre167	chromosome_4	1974228	1974458	g4763	Unknown protein
Cre170	chromosome_4	3390083	3390376	Cre04.g227500	Lysyl oxidase like protein 4
Cre179	chromosome_5	910395	910604	Cre05.g247300	Tetratricopeptide repeat containing protein
Cre180	chromosome_5	935251	935502	Cre05.g247100	Spore coat protein CotH (Precursor)
Cre196	chromosome_6	3588376	3588564	g6267	BPI/LBP/CETP N-terminal domain protein
Cre206	chromosome_6	8059730	8059918	g7048	Unknown protein
Cre214	chromosome_7	3871180	3871368	Cre07.g338900	CWF19-like protein 1
Cre230	chromosome_8	2197449	2197721	g8661	Unknown protein
Cre231	chromosome_8	2436564	2436773	g8702	Unknown protein
Cre238	chromosome_9	613326	613514	Cre09.g403500	Ankyrin repeat-containing protein
Cre239	chromosome_9	893973	894392	Cre09.g401350	unknown protein
Cre242	chromosome_9	1866819	1867007	Cre09.g395600	GTPase obg
Cre243	chromosome_9	1966625	1966813	Cre09.g394850	LrgB-like protein
Cre250	chromosome_9	4853431	4853619	g9868	Protein kinase-like
Cre256	chromosome_9	6518981	6519169	g10105	Transcriptional activator (TenA family)
Cre258	chromosome_9	6560324	6560512	Cre09.g408050	Mitochondrial transcription termination factor family protein
Cre301	scaffold_21	18479	18667	g18162	NA
