# Supplementary material for: A dynamic evolutionary and functional landscape of plant phased small interfering RNAs
Source: BMC Biol. 2015 May 16;13:32. doi: 10.1186/s12915-015-0142-4 (PMC4457045; doi:10.1186/s12915-015-0142-4)
Supplement: Supplementary file 11 — PHAS loci containing both intron- and exon-derived sRNAs (i.e., at intron–exon junctions). [file 12915_2015_142_MOESM11_ESM.xlsx]

## Sheet: S11
Additional file 11. PHAS loci containing both intron- and exon-derived sRNAs (i.e., at intron-exon junctions).
PHAS ID	Position of PHAS locus			Corresponding gene
	Reference ID	Start	End	Gene ID	Annotation
Ptc004	Chr01	14215900	14216088	Potri.001G168900	Unknown protein
Ptc072	Chr14	5766810	5767187	Potri.014G071000	Unknown protein
Ptc143	scaffold_25	388454	388642	Potri.T014600	Disease resistance protein (NBS-LRR)
Ptc156	scaffold_42	100315	100545	Potri.T045000	Disease resistance protein (NBS-LRR)
Ptc160	scaffold_42	260327	260515	Potri.T046000	Disease resistance protein (NBS-LRR)
Ptc162	scaffold_48	194790	195020	Potri.T052600	Disease resistance protein (NBS-LRR)
Ptc167	scaffold_80	24731	24982	Potri.T073600	TIR-NBS-LRR resistance protein
Ptc133	scaffold_1726	4412	4600	Potri.T178100	Pentatricopeptide repeat-containing protein
Ptc020	Chr03	13428162	13428434	Potri.003G110800	GRAS family transcription factor
Ptc052	Chr08	1652816	1653151	Potri.008G030000	TIR-NBS-LRR resistance protein
Ptc138	scaffold_25	267772	268023	Potri.T013600	Disease resistance protein (NBS-LRR)
Ptc164	scaffold_48	238409	238597	Potri.T053000	Cc-nbs-lrr resistance protein
Ptc073	Chr14	6150479	6150667	Potri.014G075900	NAC domain protein
Ptc076	Chr14	6163734	6163922	Potri.014G076100	NAC domain protein
Ptc153	scaffold_30	399788	399976	Potri.T028000	Disease resistance protein (NB-ARC/LRR)
Cpa062	supercontig_165	126807	127121	evm.TU.supercontig_165.20	NA
Cpa129	supercontig_62	1031956	1032417	evm.TU.supercontig_62.165	AdoMet-dependent rRNA methyltransferase spb1
Cpa050	supercontig_14	2211484	2211672	evm.TU.supercontig_14.202	Mitochondrial substrate carrier family protein
Cpa110	supercontig_48	542144	542332	evm.TU.supercontig_48.93	Rubber elongation factor protein (REF)
Cpa121	supercontig_53	1021905	1022093	evm.TU.supercontig_53.121	NA
Vvi148	chr14	27708246	27708434	GSVIVG01032467001	Myb domain protein 66
Vvi223	chr2	2098541	2098729	GSVIVG01019630001	Kinase, putative
Vvi222	chr19	22847981	22848169	GSVIVG01036764001	Unknown protein
Vvi193	chr18	28295389	28295577	GSVIVG01037177001	Unknown protein
Vvi036	chr12	17549689	17550003	GSVIVG01022961001	Disease resistance protein (NBS-LRR)
Vvi023	chr11	17604492	17604680	GSVIVG01029283001	Calcium-transporting ATPase 1
Vvi246	chr4	23621780	23621968	GSVIVG01026440001	Elongation factor EF-2
Vvi069	chr13	19948394	19948708	GSVIVG01036660001	Cc-nbs-lrr resistance protein
Vvi350	chrUn	29806890	29807246	GSVIVG01007029001	Cc-nbs-lrr resistance protein
Vvi242	chr4	10447618	10447806	GSVIVG01035205001	Auxin response factor
Vvi061	chr13	9275301	9275615	GSVIVG01011193001	Cc-nbs-lrr resistance protein
Vvi032	chr12	17317817	17318005	GSVIVG01022984001	TIR-NBS-LRR resistance protein
Vvi064	chr13	19254521	19254751	GSVIVG01036614001	Disease resistance protein (NBS-LRR)
Vvi097	chr13	21868474	21868662	GSVIVG01032169001	Disease resistance protein (NBS-LRR)
Vvi096	chr13	21842478	21842666	GSVIVG01032171001	Disease resistance protein (NBS-LRR)
Vvi025	chr12	1746880	1747068	GSVIVG01020805001	Auxin response factor 3
Vvi063	chr13	19162733	19162963	GSVIVG01036610001	Disease resistance protein (NBS-LRR)
Vvi077	chr13	20532418	20532606	GSVIVG01000663001	Disease resistance protein (NBS-LRR)
Vvi251	chr5	5500251	5500439	GSVIVG01018015001	Pentatricopeptide repeat-containing protein, putative
Vvi113	chr13	24217994	24218371	GSVIVG01001399001	Kinase-like protein
Vvi092	chr13	21593565	21593753	GSVIVG01032201001	Cc-nbs-lrr resistance protein
Vvi094	chr13	21762091	21762279	GSVIVG01032183001	Cc-nbs-lrr resistance protein
Vvi110	chr13	24113185	24113415	GSVIVG01001382001	Cc-nbs-lrr resistance protein
Vvi108	chr13	23703130	23703402	GSVIVG01031992001	Cc-nbs-lrr resistance protein
Vvi050	chr12	19771190	19771399	GSVIVG01023319001	Cc-nbs-lrr resistance protein
Vvi228	chr2	14625768	14625956	GSVIVG01022680001	Protease (Sentrin-specific 2)
Vvi226	chr2	10510846	10511034	GSVIVG01012993001	Disease resistance protein (NB-ARC/LRR)
Vvi212	chr19	21873282	21873533	GSVIVG01020287001	Unknown protein
Vvi080	chr13	21106356	21106544	GSVIVG01001448001	Cc-nbs-lrr resistance protein
Vvi086	chr13	21366328	21366558	GSVIVG01001471001	Disease resistance protein (NBS-LRR)
Vvi119	chr13_random	839229	839480	GSVIVG01012443001	Cc-nbs-lrr resistance protein
Vvi340	chrUn	3171403	3171612	GSVIVG01000879001	Disease resistance protein (NBS-LRR)
Vvi165	chr15	19823963	19824235	GSVIVG01026863001	Unknown protein
Vvi170	chr18	2440432	2440620	GSVIVG01008819001	C2H2-like zinc finger protein
Vvi289	chr7	20483563	20483877	GSVIVG01000245001	SUPPRESSOR OF GENE SILENCING-like protein (SGS3)
Vvi281	chr7	1522102	1522479	GSVIVG01011107001	tRNA dimethylallyltransferase
Vvi114	chr13_random	518414	518602	GSVIVG01012406001	NA
Vvi107	chr13	23695991	23696200	GSVIVG01031993001	Disease resistance protein (NB-ARC/LRR)
Vvi105	chr13	23678889	23679329	GSVIVG01031998001	Disease resistance protein (NBS-LRR)
Vvi147	chr14	25059897	25060274	GSVIVG01033011001	AUXIN SIGNALING F-BOX
Vvi285	chr7	11129538	11129789	GSVIVG01028627001	Disease resistance protein (NBS-LRR)
Vvi028	chr12	8679934	8680206	GSVIVG01003099001	Actin
Vvi070	chr13	20221019	20221522	GSVIVG01000634001	Disease resistance protein (NBS-LRR)
Vvi117	chr13_random	741777	742028	GSVIVG01012435001	NA
Vvi349	chrUn	29788922	29789320	GSVIVG01007026001	Disease resistance protein (CC-NBS-LRR class) family
Vvi351	chrUn	31019742	31020098	GSVIVG01007238001	Cc-nbs-lrr resistance protein
Vvi073	chr13	20307179	20307472	GSVIVG01000641001	Transposon Ty1-H Gag-Pol polyprotein
Vvi095	chr13	21781368	21781871	GSVIVG01032180001	Disease resistance protein (NBS-LRR)
Vvi058	chr13	3641153	3641341	GSVIVG01016464001	Folylpolyglutamate synthase
Vvi049	chr12	19770348	19770536	GSVIVG01023320001	Disease resistance protein (NBS-LRR)
Vvi271	chr6	259138	259326	GSVIVG01025505001	RING/U-box superfamily protein
Vvi118	chr13_random	742143	742331	GSVIVG01012436001	Disease resistance protein (NB-ARC/LRR)
Vvi245	chr4	18941620	18941808	GSVIVG01018889001	Cc-nbs-lrr resistance protein
Vvi280	chr6	19332928	19333137	GSVIVG01031380001	Multidrug resistance protein ABC transporter family
Vvi120	chr13_random	2459111	2459320	GSVIVG01013533001	Cc-nbs-lrr resistance protein
Vvi027	chr12	6920302	6920595	GSVIVG01030586001	F-box and associated interaction domains-containing protein
Vvi236	chr3	2772921	2773109	GSVIVG01023876001	BROMODOMAIN (BSD) CONTAINING PROTEIN
Vvi068	chr13	19927265	19927453	GSVIVG01036657001	Cc-nbs-lrr resistance protein
Vvi256	chr5	15017531	15017719	GSVIVG01021032001	basic helix-loop-helix (bHLH) superfamily protein
Vvi270	chr5	23402232	23402483	GSVIVG01038090001	Plant regulator RWP-RK family protein
Vvi037	chr12	17721785	17721973	GSVIVG01022947001	Disease resistance protein (NBS-LRR)
Vvi111	chr13	24166863	24167051	GSVIVG01001391001	Unknown protein
Vvi292	chr7_random	622628	622837	GSVIVG01004064001	Cc-nbs-lrr resistance protein
Stu006	chr01	1721802	1722053	PGSC0003DMG400032156	2-oxoglutarate (2OG) oxygenase (and Fe(II)-dependent)
Stu086	chr07	9673973	9674266	PGSC0003DMG402029961	Cc-nbs-lrr resistance protein
Stu002	chr01	136698	136928	PGSC0003DMG400022785	Cc-nbs-lrr resistance protein
Stu007	chr01	1848387	1848617	PGSC0003DMG400003478	2-oxoglutarate-dependent dioxygenase
Stu076	chr06	36934913	36935101	PGSC0003DMG400030758	Zinc finger (CCCH type)
Stu085	chr07	6517977	6518165	PGSC0003DMG400022980	purple acid phosphatase 27
Stu038	chr04	3835657	3835845	PGSC0003DMG400011518	Triosephosphate isomerase
Sly001	SL2.40ch01	11691314	11691544	Solyc01g014140.2	Disease resistance protein (Hcr9-9D)
Sly027	SL2.40ch04	24630922	24631110	Solyc04g026110.2	Cc-nbs-lrr resistance protein
Sly028	SL2.40ch04	2647747	2647935	Solyc04g009130.2	Cc-nbs-lrr, resistance protein
Sly050	SL2.40ch06	2704876	2705064	Solyc06g008770.1	Cc-nbs-lrr, resistance protein
Sly052	SL2.40ch06	33825064	33825399	Solyc06g054620.2	Zinc finger (CCCH type)
Sly055	SL2.40ch06	39868870	39869058	Solyc06g069830.1	Unknown Protein
Sly060	SL2.40ch07	3097071	3097280	Solyc07g008320.2	Calcium-transporting ATPase 1
Sly063	SL2.40ch07	55161251	55161481	Solyc07g044800.2	Disease resistance protein (NBS-LRR)
Sly068	SL2.40ch07	627923	628217	Solyc07g005770.2	Cc-nbs-lrr resistance protein
Sly093	SL2.40ch11	2700198	2700449	Solyc11g008530.1	Ribonuclease 3-like protein 3
Sly099	SL2.40ch11	48467937	48468483	Solyc11g065790.1	Disease resistance protein (NBS-LRR)
Sly108	SL2.40ch11	51994233	51994421	Solyc11g071430.1	Cc-nbs-lrr resistance protein
Sly111	SL2.40ch12	2778871	2779332	Solyc12g009520.1	Receptor-like kinase, RLP, (LRR receptor)
Mgu025	scaffold_32	1141512	1141700	mgv1a018270m.g	Disease resistance protein
Mac019	chr6	33585361	33585570	GSMUA_Achr6G35350_001	Unknown protein
Mac012	chr4	20832370	20832558	GSMUA_Achr4G20060_001	NA
Mac017	chr6	15272210	15272440	GSMUA_Achr6G20580_001	Auxin signaling F-box 2
Sit802	scaffold_9	3870584	3870772	Si038150m.g	Unknown protein
Zma065	1	285060055	285060285	GRMZM2G361220	AP-1 complex subunit sigma-2
Sbi046	chromosome_9	6651265	6651453	Sb09g005195	Receptor-like kinase
Sbi025	chromosome_2	76717335	76717523	Sb02g042970	NA
Sbi020	chromosome_2	5469757	5469966	Sb02g004730	Histone H1
Sbi024	chromosome_2	75985697	75985927	Sb02g042300	Zinc finger transcription factor-like protein
Atr022	AmTr_v1.0_scaffold00045	3858498	3858686	evm_27.TU.AmTr_v1.0_scaffold00045.271	Unknown protein
Atr039	AmTr_v1.0_scaffold00078	1775165	1775731	evm_27.TU.AmTr_v1.0_scaffold00078.107	TIR-NBS-LRR resistance protein
Vca022	scaffold_80	99017	99205	Vocar20005265m.g	Unknown protein
Vca016	scaffold_43	254480	254668	Vocar20011143m.g	Fe-assimilating protein 1
Cre008	chromosome_1	5450037	5450330	Cre01.g038350	Unknown protein
Cre012	chromosome_1	7853996	7854184	g1254	NA
Cre014	chromosome_1	7858523	7858774	g1255	Unknown protein
Cre015	chromosome_1	7863161	7863370	g1256	Unknown protein
Cre033	chromosome_11	3649076	3649264	Cre11.g482400	Unknown protein
Cre042	chromosome_12	4109128	4109337	g12772	Unknown protein
Cre044	chromosome_12	4826808	4826996	Cre12.g524650	NAD-dependent protein deacetylase
Cre045	chromosome_12	6158451	6158681	Cre12.g536200	NA
Cre046	chromosome_12	6166846	6167034	g13188	NA
Cre047	chromosome_12	6177020	6177250	Cre12.g536350	NA
Cre059	chromosome_13	2012641	2012850	g14174	Chlorophyll A-B binding family protein
Cre062	chromosome_13	2574019	2574333	g14270	Unknown protein
Cre071	chromosome_13	4846475	4846789	g14603	Unknown protein
Cre072	chromosome_14	871747	871935	g14782	NA
Cre082	chromosome_14	3476326	3476514	g15193	Unknown protein
Cre085	chromosome_15	11986	12174	g15297	Unknown protein
Cre086	chromosome_15	25013	25201	Cre15.g634550	Unknown protein
Cre093	chromosome_16	859014	859202	g15682	DNA polymerase eta/iota
Cre095	chromosome_16	2401771	2402001	Cre16.g660331	Unknown protein
Cre102	chromosome_16	4147611	4147799	g16253	Unknown protein
Cre104	chromosome_16	4227183	4227371	Cre16.g668500	Unknown protein
Cre105	chromosome_16	4565821	4566093	Cre16.g688200	Unknown protein
Cre107	chromosome_16	7434890	7435099	g16830	Unknown protein
Cre108	chromosome_17	1131184	1131372	Cre17.g704250	Unknown protein
Cre111	chromosome_17	2561547	2561735	g17349	NA
Cre112	chromosome_17	3465467	3465655	g17530	Unknown protein
Cre115	chromosome_17	4987504	4987692	g17773	Unknown protein
Cre117	chromosome_17	5033749	5033937	g17778	Unknown protein
Cre122	chromosome_17	6146713	6146943	g17937	Unknown protein
Cre134	chromosome_2	8385704	8385934	g2718	Unknown protein
Cre143	chromosome_3	1999884	2000072	g3182	Crinkler (CRN) family protein, putative
Cre146	chromosome_3	4522869	4523204	g3646	Unknown protein
Cre157	chromosome_3	6839157	6839345	Cre03.g198250	Low-CO2-inducible protein
Cre158	chromosome_3	7375969	7376241	g4186	Unknown protein
Cre174	chromosome_5	500454	500642	g5128	Unknown protein
Cre186	chromosome_5	3274047	3274235	g5541	NA
Cre197	chromosome_6	3655237	3655425	g6278	NA
Cre207	chromosome_6	8059990	8060178	g7048	Unknown protein
Cre232	chromosome_8	3160713	3160901	g8794	Unknown protein
Cre300	scaffold_19	168346	168534	g18140	Low-CO2-inducible protein
