# Supplementary material for: A dynamic evolutionary and functional landscape of plant phased small interfering RNAs
Source: BMC Biol. 2015 May 16;13:32. doi: 10.1186/s12915-015-0142-4 (PMC4457045; doi:10.1186/s12915-015-0142-4)
Supplement: Supplementary file 12 — Developmentally controlled PHAS loci. [file 12915_2015_142_MOESM12_ESM.xlsx]

## Sheet: S12
Additional file 12. Developmentally controlled PHAS loci. The purple shade indicates a positive PHAS.
PHAS ID	Position of PHAS locus				Corresponding gene		21-nt sRNA abundance (RPM)
Citrus sinensis (sweet orange)
PHAS ID	Reference ID	Start	End	Region	Gene ID	Annotation	Leaf	Flower	Fruit
Csi001	chr1	220833	221126	exon	Cs1g01140	Disease resistance protein (RGA3)	6.81	0.38	54.61
Csi004	chr1	2087964	2088152	exon	Cs1g02820	Unknown protein	5.19	2.68	0
Csi005	chr1	4146816	4147025	exon	Cs1g04620	Cysteine/histidine-rich C1 domain-containing protein	9.41	0.38	0
Csi010	chr1	8710498	8710812	intergenic	NA	NA	0.65	1.53	186.4
Csi012	chr1	8900547	8900735	exon	Cs1g08330	Disease resistance protein (RFL1)	1.3	0.77	18.96
Csi013	chr1	10703257	10703865	exon	Cs1g09350	Disease resistance protein (RGA2)	236.86	48.6	244.62
Csi014	chr1	11167621	11167851	exon	Cs1g09575	NA	101.56	259.09	747.4
Csi015	chr1	11172515	11172787	exon	Cs1g09580	NA	2.92	7.27	97.04
Csi016	chr1	11185467	11185718	exon	Cs1g09600	NA	98.31	213.93	796.59
Csi017	chr1	11216757	11217166	exon and intron	Cs1g09635	NA	190.78	272.49	2028.26
Csi018	chr1	11223525	11223839	exon and intron	Cs1g09640	NAC domain protein	0.65	1.53	187.75
Csi020	chr1	11255827	11256173	exon and intron	Cs1g09665	NA	449.7	722.93	2651.99
Csi021	chr1	11261231	11261440	exon	Cs1g09670	NAC domain protein	1.95	2.68	45.58
Csi023	chr1	12278028	12278403	exon and intron	Cs1g10260	Vacuolar processing enzyme/asparaginyl endopeptidase, putative	2.27	35.21	47.84
Csi025	chr1	13866001	13866189	exon	Cs1g11320	Disease resistance protein	18.17	8.42	49.65
Csi029	chr1	13900424	13900697	intergenic	NA	NA	31.8	9.95	97.94
Csi057	chr1	17257239	17257679	exon	Cs1g14090	Disease resistance protein (RPS5)	10.06	4.59	29.79
Csi058	chr1	17274247	17274561	intergenic	NA	NA	4.54	26.79	20.76
Csi059	chr1	18714334	18714564	exon	Cs1g15550	Leucine-rich repeat-containing protein	124.27	93.76	300.58
Csi060	chr1	20211927	20212178	exon	Cs1g17000	Leucine-rich repeat-containing protein	5.84	2.3	18.05
Csi061	chr1	20747680	20747889	exon	Cs1g17590	MYB domain protein	16.55	41.71	0
Csi062	chr1	22165920	22166108	exon	Cs1g19000	Disease resistance protein (TMV resistance protein N)	8.11	10.33	2.26
Csi063	chr1	22935117	22935368	exon	Cs1g19720	Chaperone protein DnaJ	5.84	3.44	60.93
Csi064	chr1	22962046	22962255	exon	Cs1g19760	Chaperone protein DnaJ	5.19	3.06	47.39
Csi065	chr1	23351629	23351817	exon	Cs1g20250	NA	237.18	187.14	602.07
Csi066	chr1	27945833	27946021	exon	Cs1g25670	Hydrolase (alpha/beta fold)	0	227.71	1.81
Csi067	chr2	6919017	6919248	exon and intron	Cs2g09440	Auxin response factor 6	10.06	36.74	6.77
Csi068	chr2	7070845	7071033	exon and intron	Cs2g09590	Putative uncharacterized protein Sb05g003370	11.36	16.84	41.97
Csi069	chr2	9926388	9926639	intergenic	NA	NA	244.32	62.38	350.23
Csi070	chr2	9926682	9926870	intergenic	NA	NA	55.48	55.87	58.22
Csi071	chr2	9942528	9942716	intergenic	NA	NA	3.89	2.68	14.44
Csi072	chr2	9946630	9946902	exon	Cs2g13250	Alpha-glucan water dikinase 2	0.97	4.59	34.75
Csi078	chr2	17414365	17414700	intergenic	NA	NA	1007.45	109.07	12.19
Csi082	chr2	29897674	29898240	intergenic	NA	NA	41.86	113.28	397.17
Csi084	chr2	30084785	30084973	exon	Cs2g30790	Receptor-like protein 12	30.82	5.74	34.3
Csi085	chr2	30090100	30090330	exon	Cs2g30800	Receptor-like protein 12	6.49	1.15	7.22
Csi094	chr3	2491164	2491520	intergenic	NA	NA	4674.51	736.32	2158.24
Csi100	chr3	4585192	4585380	exon	Cs3g03980	Leucine-rich repeat-containing protein	0	0	12.64
Csi111	chr3	7663609	7664239	exon and intron	Cs3g05820	TIR-NBS-LRR resistance protein	208.63	132.03	908.52
Csi113	chr3	11314606	11314794	exon	Cs3g07960	Disease resistance protein (RFL1)	0.32	1.91	5.42
Csi114	chr3	11334152	11334340	exon	Cs3g07970	Disease resistance protein (RFL1)	1.95	0.77	6.32
Csi115	chr3	11389000	11389293	intergenic	NA	NA	0	384.62	0
Csi116	chr3	11687621	11687872	exon	Cs3g08210	Disease resistance protein	39.58	62.38	206.26
Csi118	chr3	15416542	15416730	exon	Cs3g11110	Disease resistance protein (R1-A)	1.62	1.15	5.87
Csi132	chr3	17544258	17544573	exon	Cs3g13160	Disease resistance protein (RFL1)	7.79	20.67	42.88
Csi133	chr3	17611789	17611998	exon	Cs3g13200	Disease resistance protein	2.6	3.44	16.25
Csi135	chr3	17624247	17624456	exon	Cs3g13210	Disease resistance protein (RFL1)	2.6	3.44	16.25
Csi137	chr3	17851480	17851710	exon	Cs3g13390	Disease resistance protein (RGA3)	9.08	4.21	78.53
Csi139	chr3	17879643	17879831	exon	Cs3g13430	Disease resistance protein (RFL1)	2.6	3.44	17.6
Csi141	chr3	18054424	18054675	exon	Cs3g13690	Disease resistance protein (RGA3)	21.41	8.04	75.82
Csi142	chr3	18056868	18057295	intergenic	NA	NA	113.24	29.47	491.49
Csi143	chr3	18101270	18101521	exon and intron	Cs3g13710	Disease resistance protein (RGA2)	11.68	3.06	99.29
Csi144	chr3	18129736	18130163	exon	Cs3g13730	Disease resistance protein (RGA1)	113.24	29.47	491.49
Csi146	chr3	18155218	18155511	exon	Cs3g13740	Disease resistance protein (RGA3)	8.11	7.65	111.48
Csi148	chr4	1237565	1237753	intergenic	orange1.1g034661m.g	TAS3c	4.22	78.84	1.35
Csi150	chr4	3472705	3472914	exon	Cs4g05660	Putative uncharacterized protein OJ1111_A10.1	0	11.48	0.9
Csi152	chr4	17755561	17755749	exon and intron	Cs4g18140	Blue copper protein (Precursor)	6.81	0.38	18.5
Csi153	chr4	17849844	17850095	exon	Cs4g18250	MYB domain protein	48.02	2.68	0
Csi156	chr5	2749634	2749864	intron	Cs5g04680	Transcription regulator (ANAC012/NST3/SND1)	5.84	30.62	147.58
Csi157	chr5	2758993	2759181	exon	Cs5g04690	NA	4.87	32.15	122.31
Csi158	chr5	4031652	4031945	exon	Cs5g06510	Receptor-like kinase, RLP	0	133.56	310.96
Csi159	chr5	5651043	5651294	exon	Cs5g08560	MYB domain protein	261.52	53.58	0
Csi160	chr5	7047328	7047579	exon	Cs5g10180	SPX domain-containing protein	0.97	9.18	40.17
Csi161	chr5	11701154	11701447	intergenic	NA	NA	0	383.85	0
Csi165	chr5	20176975	20177353	exon	Cs5g19430	Disease resistance protein (TMV resistance protein N)	13.63	74.63	18.05
Csi166	chr5	20188302	20188679	exon	Cs5g19440	TIR-NBS-LRR resistance protein	8.44	64.29	366.48
Csi167	chr5	20223119	20223422	exon	Cs5g19460	TIR-NBS-LRR resistance protein	6.16	57.02	13.99
Csi168	chr5	20339224	20339601	exon	Cs5g19570	Disease resistance protein (TMV resistance protein N)	0	18.37	216.64
Csi169	chr5	20835751	20835939	exon	Cs5g19850	Disease resistance protein	0	6.51	7.22
Csi170	chr5	20846774	20846962	intergenic	NA	NA	0	5.36	8.12
Csi174	chr5	21431267	21431497	exon	Cs5g20270	TIR-NBS-LRR resistance protein	2.27	15.69	54.16
Csi175	chr5	21523468	21523719	intergenic	NA	NA	6.81	98.74	47.39
Csi176	chr5	21547644	21547947	exon	Cs5g20360	TIR-NBS-LRR resistance protein	4.54	63.15	23.02
Csi177	chr5	21707926	21708135	exon	Cs5g20420	Glucosyltransferase (anthocyanin 5-O; UDP-)	4.54	2.3	27.53
Csi185	chr5	24516170	24516715	exon	Cs5g21975	Disease resistance protein (RGA4)	168.07	39.42	459.9
Csi191	chr5	24911111	24911299	exon	Cs5g22370	TIR-NBS-LRR resistance protein	0	1.15	7.22
Csi192	chr5	24922693	24922881	exon	Cs5g22380	Disease resistance protein (TMV resistance protein N)	0	1.15	7.22
Csi193	chr5	25392383	25392571	exon	Cs5g22710	Disease resistance protein (RPP13-like)	0.97	1.91	50.55
Csi194	chr5	25844799	25845071	intergenic	NA	NA	25.31	91.08	225.21
Csi195	chr5	27140507	27140737	intergenic	NA	NA	3.24	31.38	17.15
Csi196	chr5	27143426	27143656	intergenic	NA	NA	3.57	32.53	18.05
Csi204	chr6	184991	185252	exon	Cs6g01070	Disease resistance protein (RPP13-like)	4.54	28.32	18.96
Csi221	chr6	15788331	15788562	exon	Cs6g14690	Disease resistance protein (RPP13-like)	62.3	12.25	1.81
Csi224	chr7	2574941	2575129	exon and intron	Cs7g04970	Methyltransferase (tRNA cytosine(38)-C(5))	0.97	4.98	8.12
Csi229	chr7	20080570	20081073	exon	Cs7g22420	NAC domain protein	13.95	88.79	252.29
Csi230	chr7	20088147	20088356	exon	Cs7g22430	NAC domain protein	1.62	18.37	41.52
Csi231	chr7	20098271	20098480	exon	Cs7g22450	NAC domain protein	1.62	18.37	41.52
Csi236	chr7	20275304	20275555	exon and intron	Cs7g22540	NAC domain protein	7.14	4.59	41.52
Csi250	chr8	15909648	15909878	intergenic	NA	NA	8.76	492.92	5.42
Csi253	chr9	11295552	11295782	exon	Cs9g12780	Putative uncharacterized protein OJ1111_A10.1	0	12.63	0.9
Csi263	chrUn	29057084	29057387	exon	orange1.1t01840	TIR-NBS-LRR resistance protein	4.54	46.31	18.96
Csi264	chrUn	29140706	29140936	exon	orange1.1t01844	TIR-NBS-LRR resistance protein	6.81	86.49	34.75
Csi269	chrUn	32972093	32972386	exon	orange1.1t02132	Disease resistance protein (TMV resistance protein N)	3.57	266.36	7.67
Csi270	chrUn	33136459	33136678	exon	orange1.1t02140	TIR-NBS-LRR resistance protein	7.46	62	18.5
Csi276	chrUn	37826373	37826582	intergenic	NA	NA	2.92	2.68	15.35
Csi279	chrUn	38339469	38339762	exon	orange1.1t02518	Disease resistance protein (RGA3)	10.71	6.12	108.77
Csi280	chrUn	42231207	42231395	intergenic	NA	NA	20.12	1.91	9.93
Csi283	chrUn	48744850	48745101	exon	orange1.1t03137	Disease resistance protein (RPS5)	39.58	62.38	206.26
Csi285	chrUn	49452623	49452811	intergenic	NA	NA	23.04	4.59	7.67
Csi289	chrUn	53221543	53221773	exon and intron	orange1.1t03475	Feruloyl esterase A	2.92	1.15	92.07
Csi290	chrUn	53275387	53275764	exon	orange1.1t03481	Disease resistance protein (RPP13-like)	14.6	16.07	103.81
Csi291	chrUn	53332645	53332875	intergenic	NA	NA	11.03	19.52	108.32
Csi292	chrUn	53373973	53374791	exon	orange1.1t03486	Disease resistance protein (RPP13-like)	93.77	124.38	660.74
Csi293	chrUn	53387479	53387794	exon	orange1.1t03487	Disease resistance protein (RPP13-like)	9.08	26.79	60.03
Csi294	chrUn	53813496	53813684	exon	orange1.1t03509	Disease resistance protein (TMV resistance protein N)	0	0.77	6.32
Csi295	chrUn	53978055	53978243	exon	orange1.1t03523	Disease resistance protein (TMV resistance protein N)	0	0.77	6.32
Csi307	chrUn	56680510	56680740	exon	orange1.1t03701	Disease resistance protein	4.22	36.74	23.47
Csi308	chrUn	56744290	56744478	exon	orange1.1t03707	Disease resistance protein	0.65	1.15	11.28
Csi312	chrUn	57195243	57195809	exon	orange1.1t03732	Disease resistance protein (RGA3)	569.43	557.6	2845.16
Csi321	chrUn	62943023	62943211	exon	orange1.1t04055	AP2 domain transcription factor (APETALA 2)	1.3	87.64	3.61
Csi326	chrUn	63868125	63868334	exon	orange1.1t04123	Pentatricopeptide repeat-containing protein	10.38	6.12	31.59
Csi337	chrUn	71027500	71027772	exon and intron	orange1.1t04509	Disease resistance protein (RGA3)	3.89	19.9	0.9
Csi348	chrUn	72376890	72377267	intergenic	NA	NA	127.51	33.68	209.42
Csi349	chrUn	72377404	72377592	intergenic	NA	NA	94.09	17.22	170.6
Csi356	chrUn	78703061	78703249	exon and intron	orange1.1t04913	TIR-NBS-LRR resistance protein	0.32	12.63	6.77
Csi359	chrUn	81119077	81119286	exon	orange1.1t05028	NA	6.16	13.78	1.35
Csi363	chrUn	81847988	81848176	intergenic	NA	NA	1.62	2.68	20.76
Csi365	chrUn	83352830	83353018	exon	orange1.1t05139	Disease resistance protein (TMV resistance protein N)	3.57	17.6	17.6
Csi370	chrUn	85063962	85064150	intergenic	NA	NA	0.65	1.15	11.28
Csi371	chrUn	85113656	85113844	intergenic	NA	NA	1.62	1.15	5.87
Csi375	Cs1g01140.1	643	873	exon	Cs1g01140.1	Disease resistance protein (RGA3)	4.87	0.38	36.11
Csi377	Cs1g09590.1	347	577	exon	Cs1g09590.1	NA	0.65	0.77	9.03
Csi384	Cs1g12190.1	1024	1212	exon	Cs1g12190.1	Disease resistance protein	5.84	43.63	32.95
Csi391	Cs3g13340.1	702	890	exon	Cs3g13340.1	Disease resistance protein (RGA4)	1.95	0	26.18
Csi394	Cs5g25680.1	168	356	exon	Cs5g25680.1	Germin-like protein subfamily 1 member 17	0	0	9.48
Csi398	Cs8g08520.2	517	747	exon	Cs8g08520.2	Pentatricopeptide repeat-containing protein	131.08	29.09	169.25
Csi400	orange1.1t02416.1	952	1140	exon	orange1.1t02416.1	NA	18.82	30.62	0.45
Csi406	orange1.1t04526.1	1094	1282	exon	orange1.1t04526.1	Disease resistance protein	8.76	75.01	21.21
Arabidopsis lyrata
PHAS ID	Reference ID	Start	End	Region	Gene ID	Annotation	Leaf	Flower1	Flower2
Aly002	492894	465	695	exon	492894	Zinc transporter	0	363.93	295.88
Aly006	914883	268	456	exon	914883	TIR-NBS-LRR resistance protein	5.6	0.22	0.25
Aly009	945449	187	396	exon	945449	Inositol oxygenase	0	135.83	129.64
Aly010	scaffold_1	13187615	13187866	exon	g473204	Chlorophyll A-B binding protein	64.04	0.89	0.76
Aly011	scaffold_1	18150634	18150864	exon	g922794	Nitrate reductase	169.97	0	0.25
Aly015	scaffold_1	5126174	5126362	intergenic	NA	NA	8.81	0.67	0.25
Aly018	scaffold_2	1055639	1055827	intergenic	NA	NA	21.88	0.22	1.02
Aly019	scaffold_2	1082559	1082916	intergenic	NA	NA	135.55	7.11	5.85
Aly023	scaffold_2	1454156	1454344	intergenic	NA	NA	17.34	1.56	2.54
Aly028	scaffold_2	700615	700908	intergenic	NA	NA	463.47	5.34	3.81
Aly030	scaffold_2	7616768	7616998	exon and intron	g907740	TIR-NBS-LRR resistance protein	51.23	5.11	3.56
Aly033	scaffold_20	47957	48145	exon	g887645	TIR-NBS-LRR resistance protein	10.94	0	0
Aly035	scaffold_3	6283039	6283227	exon	g929286	TCP transcription factor	0	5.78	3.3
Aly037	scaffold_4	19240997	19241584	intergenic	NA	TAS2	10606.4	1047.98	973.05
Aly038	scaffold_4	22778437	22778625	exon	g483845	Zinc transporter/ Cation efflux family	0.27	2.89	1.78
Aly039	scaffold_4	955206	955562	exon	g481105	Basic-leucine zipper (bZIP) transcription factor family protein	1079.29	0	0.51
Aly040	scaffold_5	1230202	1230390	exon	g484193	ammonium transporter 1	3.74	0.67	0.51
Aly045	scaffold_6	5624388	5624682	exon	g940862	zinc induced facilitator 1	15.48	102.26	92.78
Aly047	scaffold_6	6832207	6832395	exon	g488523	Pentatricopeptide repeat-containing protein	8.54	1.11	1.53
Aly048	scaffold_7	10086866	10087096	exon and intron	g492894	Zinc transporter	0	355.48	284.44
Aly050	scaffold_7	21308296	21308484	intron	g891488	TIR-NBS-LRR resistance protein	10.14	0.22	0.25
Aly051	scaffold_7	21418704	21418935	exon	g947558	Cation/H(+) antiporter 19	0	12.67	12.2
Aly052	scaffold_7	21850632	21850820	exon	g891572	TIR-NBS-LRR resistance protein	14.94	1.78	0.76
Aly053	scaffold_7	21855925	21856134	exon	g891573	TIR-NBS-LRR resistance protein	44.29	4.67	2.03
Aly055	scaffold_7	884699	884887	exon and intron	g490793	Basic-leucine zipper (bZIP) transcription factor family protein	52.3	0	0
Carica papaya (papaya)
PHAS ID	Reference ID	Start	End	Region	Gene ID	Annotation	Healthy leaf	Flower
Cpa004	contig_47188	341	760	exon	evm.TU.contig_47188	Coat protein	4993.92	581.25
Cpa009	evm.model.supercontig_260.3	146	334	exon	evm.model.supercontig_260.3	Heat shock protein 70	0.79	6.47
Cpa010	evm.model.supercontig_27.148	1478	1729	exon	evm.model.supercontig_27.148	Leucine-rich repeat-containing protein	111.77	6.73
Cpa014	evm.model.supercontig_27.246	197	385	exon	evm.model.supercontig_27.246	Transcriptional adapter 2	105.22	9.31
Cpa016	evm.model.supercontig_27.250	155	343	exon	evm.model.supercontig_27.250	Transcriptional adapter 2	10.73	1.03
Cpa018	evm.model.supercontig_48.166	1572	1781	exon	evm.model.supercontig_48.166	zinc finger protein (HIT-type)	18.58	1.03
Cpa020	evm.model.supercontig_541.5	11	199	exon	evm.model.supercontig_541.5	Pollen Ole e 1 like	0.52	7.24
Cpa028	supercontig_104	264569	264757	exon	evm.TU.supercontig_104.37	Unknown protein	0.79	5.43
Cpa059	supercontig_16	1732081	1732269	exon	evm.TU.supercontig_16.112	NA	2.09	10.61
Cpa060	supercontig_16	2461528	2461758	exon	evm.TU.supercontig_16.163	NA	0.79	3.88
Cpa064	supercontig_17	614810	614998	exon	evm.TU.supercontig_17.52	Auxin response factor 3	4.45	0
Cpa072	supercontig_187	157148	157462	exon	evm.TU.supercontig_187.15	serine-rich protein-related	21.99	115.37
Cpa083	supercontig_26	423065	423253	exon	evm.TU.supercontig_26.46	Unknown protein	1.31	6.73
Cpa087	supercontig_27	1641569	1641757	exon	evm.TU.supercontig_27.147	Disease resistance protein (NB-ARC/LRR)	32.98	2.59
Cpa089	supercontig_27	1655181	1655411	exon	evm.TU.supercontig_27.152	Disease resistance protein (NB-ARC/LRR)	23.3	1.03
Cpa093	supercontig_3	577731	577919	exon	evm.TU.supercontig_3.77	Pectinesterase	0.52	3.62
Cpa094	supercontig_33	1803345	1803533	exon	evm.TU.supercontig_33.179	Calmodulin (EF hand-containing)	0.79	3.88
Cpa102	supercontig_4089	659	889	intergenic	NA	NA	19.11	0.26
Cpa112	supercontig_5	1622566	1622775	exon	evm.TU.supercontig_5.186	Unknown protein	1.57	13.97
Cpa129	supercontig_62	1031871	1032419	exon and intron	evm.TU.supercontig_62.165	Methyltransferase (spb1-like, AdoMet-dependent, for rRNA)	2004.74	282.22
Cpa142	supercontig_75	181697	181927	intergenic	NA	NA	0	28.71
Cpa159	supercontig_96	551546	551734	intergenic	NA	NA	0.26	2.85
Cpa161	supercontig_996	5824	6012	exon	evm.TU.supercontig_996.1	AP2 domain transcription factor	0.52	4.14
Vitis vinifera (grape)
PHAS ID	Reference ID	Start	End	Region	Gene ID	Annotation	Leaf	Flower	Fruit
Vvi001	chr1	901802	901990	exon	GSVIVG01012165001	Cc-nbs-lrr resistance protein	9.09	132.84	14.67
Vvi003	chr1	918087	918296	exon and intron	GSVIVG01012164001	VACUOLAR SORTING RECEPTOR 6	15.82	355.23	51.7
Vvi004	chr1	974419	974607	exon	GSVIVG01012157001	Disease resistance protein (NBS-LRR)	23.22	1.78	5.59
Vvi005	chr1	2961352	2961666	intergenic	NA	TAS4c	128.55	6.52	0.7
Vvi006	chr1	8079906	8080094	exon	GSVIVG01013735001	MYB domain protein	10.77	23.13	0
Vvi009	chr10	781074	781283	exon	GSVIVG01012697001	DNA repair protein rad16	0	0	29.35
Vvi013	chr10	13072813	13073043	exon	GSVIVG01026152001	Cc-nbs-lrr resistance protein	12.45	7.12	49.61
Vvi015	chr10	13235459	13235647	exon	GSVIVG01026162001	Cc-nbs-lrr resistance protein	9.42	4.74	34.94
Vvi016	chr10	13369292	13369480	intron	GSVIVG01026170001	NA	28.6	2.97	25.85
Vvi017	chr10	14211687	14211959	intergenic	NA	NA	0	0	1849.5
Vvi018	chr11	1508122	1508520	exon	GSVIVG01015167001	Disease resistance protein	310.27	45.66	24.46
Vvi019	chr11	1760398	1760586	intron	GSVIVG01015198001	Serine/threonine protein kinase like	8.75	0.59	0.7
Vvi025	chr12	1746880	1747068	exon and intron	GSVIVG01020805001	Auxin response factor 3	19.52	3.56	2.79
Vvi026	chr12	6340409	6340597	intergenic	NA	TAS3	4856.97	445.38	49.61
Vvi027	chr12	6920302	6920595	exon and intron	GSVIVG01030586001	F-box family protein	5.05	1.19	55.2
Vvi028	chr12	8679934	8680206	exon and intron	GSVIVG01003099001	Actin	17.84	14.83	1.4
Vvi031	chr12	11663280	11663615	exon	GSVIVG01013310001	Disease resistance protein (NBS-LRR)	417.96	42.7	178.87
Vvi032	chr12	17317817	17318005	exon and intron	GSVIVG01022984001	TIR-NBS-LRR resistance protein	6.73	0.59	18.17
Vvi033	chr12	17507375	17507773	exon	GSVIVG01022965001	Cc-nbs-lrr resistance protein	45.09	16.61	4.19
Vvi034	chr12	17515277	17515465	exon	GSVIVG01022963001	Cc-nbs-lrr resistance protein	79.42	7.12	27.25
Vvi036	chr12	17549689	17550003	exon and intron	GSVIVG01022961001	Disease resistance protein (NBS-LRR)	80.43	8.3	29.35
Vvi038	chr12	17722319	17722528	exon	GSVIVG01022947001	Disease resistance protein (NBS-LRR)	124.51	23.13	83.15
Vvi040	chr12	17799679	17799909	intron	GSVIVG01022939001	Cc-nbs-lrr resistance protein	76.73	14.23	32.14
Vvi041	chr12	17811955	17812143	exon	GSVIVG01022937001	Cc-nbs-lrr resistance protein	24.23	1.19	2.79
Vvi043	chr12	18227625	18227834	exon	GSVIVG01022892001	Cc-nbs-lrr resistance protein	12.11	4.15	0.7
Vvi044	chr12	18377468	18377677	exon	GSVIVG01022884001	Unknown protein	0	0	70.57
Vvi045	chr12	18904758	18904946	exon and intron	GSVIVG01022837001	Disease resistance protein (NB-ARC/LRR)	10.1	0	0.7
Vvi054	chr12	20918667	20918918	intergenic	NA	NA	30.62	1.78	1.4
Vvi055	chr12	21887952	21888161	exon	GSVIVG01023153001	Methyltransferase (Cytosine-specific)	0	0	1296.82
Vvi069	chr13	19948394	19948708	exon and intron	GSVIVG01036660001	Cc-nbs-lrr resistance protein	41.39	11.86	7.69
Vvi070	chr13	20220935	20221628	exon and intron	GSVIVG01000634001	Disease resistance protein (NBS-LRR)	354.35	49.82	199.13
Vvi073	chr13	20307179	20307472	exon and intron	GSVIVG01000641001	Transposon protein (Ty1-H Gag-Pol polyprotein)	41.39	6.52	26.55
Vvi075	chr13	20361457	20361939	intron	GSVIVG01000646001	Cc-nbs-lrr resistance protein	474.83	88.36	152.32
Vvi081	chr13	21288586	21288774	intergenic	NA	NA	5.72	0.59	0.7
Vvi082	chr13	21293057	21293434	intergenic	NA	NA	308.59	26.69	99.92
Vvi084	chr13	21319871	21320059	intron	GSVIVG01001469001	Cc-nbs-lrr resistance protein	33.99	1.78	6.29
Vvi090	chr13	21550651	21551427	intergenic	NA	NA	1500.87	227.14	312.33
Vvi092	chr13	21593565	21593753	exon and intron	GSVIVG01032201001	Cc-nbs-lrr resistance protein	267.87	46.85	95.72
Vvi093	chr13	21720325	21720702	exon	GSVIVG01032189001	Cc-nbs-lrr resistance protein	398.1	65.83	127.86
Vvi094	chr13	21762091	21762279	exon and intron	GSVIVG01032183001	Cc-nbs-lrr resistance protein	83.79	7.12	10.48
Vvi096	chr13	21842478	21842666	exon and intron	GSVIVG01032171001	Disease resistance protein (NBS-LRR)	38.03	6.52	12.58
Vvi097	chr13	21868474	21868662	exon and intron	GSVIVG01032169001	Disease resistance protein (NBS-LRR)	27.59	4.15	10.48
Vvi098	chr13	22093157	22093345	exon and intron	GSVIVG01032150001	Disease resistance protein (NBS-LRR)	11.44	0.59	6.99
Vvi099	chr13	22094792	22095022	intron	GSVIVG01032150001	Disease resistance protein (NBS-LRR)	11.44	1.78	5.59
Vvi100	chr13	22120990	22121199	intergenic	NA	NA	8.75	4.74	0
Vvi101	chr13	22241348	22241536	exon	GSVIVG01032141001	Disease resistance protein (NBS-LRR)	15.14	5.93	0.7
Vvi102	chr13	22626866	22627117	intergenic	NA	NA	7.74	1.19	1.4
Vvi103	chr13	22659338	22659526	intergenic	NA	NA	12.11	1.19	0
Vvi105	chr13	23678889	23679329	exon and intron	GSVIVG01031998001	Disease resistance protein (NBS-LRR)	75.72	12.45	30.74
Vvi120	chr13_random	2459111	2459320	exon and intron	GSVIVG01013533001	Cc-nbs-lrr resistance protein	51.49	7.71	39.13
Vvi122	chr13_random	2531765	2531953	intergenic	NA	NA	5.72	1.19	0
Vvi138	chr14	9704570	9704758	exon	GSVIVG01023557001	NA	12.45	1.78	8.38
Vvi139	chr14	9839144	9839395	intergenic	NA	NA	22.55	4.15	10.48
Vvi144	chr14	21534505	21534924	intergenic	NA	TAS4b	82998	39408.5	1218.56
Vvi145	chr14	21607834	21608106	intergenic	NA	TAS4a	14818.3	17945	2564.99
Vvi148	chr14	27708246	27708434	exon and intron	GSVIVG01032467001	MYB domain protein	173.64	392	30.04
Vvi151	chr15	5768198	5768428	intergenic	NA	NA	31.97	4.15	31.44
Vvi155	chr15	10444528	10444716	intergenic	NA	NA	0	10.67	554.78
Vvi156	chr15	10444802	10445032	intergenic	NA	NA	0	3.56	289.27
Vvi164	chr15	19673000	19673272	exon	GSVIVG01026881001	Pentatricopeptide repeat-containing protein	15.14	1.78	4.89
Vvi166	chr16	3971031	3971219	intergenic	NA	NA	0	0	81.75
Vvi167	chr17	4727005	4727256	intron	GSVIVG01008201001	Disease resistance protein	26.92	5.34	4.89
Vvi170	chr18	2440432	2440620	exon and intron	GSVIVG01008819001	zinc finger protein (C2H2-type)	208.31	103.19	37.73
Vvi172	chr18	4099952	4100161	exon	GSVIVG01008991001	acetyl-CoA carboxylase 1 like	7.74	0.59	1.4
Vvi175	chr18	21749841	21750113	intergenic	NA	NA	12.45	1.19	9.78
Vvi176	chr18	21751151	21751339	intergenic	NA	NA	23.56	4.15	57.29
Vvi177	chr18	21789465	21789758	intergenic	NA	NA	31.3	2.37	70.57
Vvi178	chr18	21791192	21791401	intergenic	NA	NA	2.02	0	30.04
Vvi179	chr18	21963324	21963533	exon	GSVIVG01034812001	TIR-NBS-LRR resistance protein	14.81	0.59	8.38
Vvi180	chr18	23149296	23149570	exon	GSVIVG01012796001	TIR-NBS-LRR resistance protein	26.58	1.78	14.67
Vvi182	chr18	24470271	24470711	intergenic	NA	NA	134.27	0.59	10.48
Vvi183	chr18	24579608	24579796	exon	GSVIVG01026101001	TIR-NBS-LRR resistance protein	51.15	3.56	53.1
Vvi184	chr18	25983625	25983876	exon	GSVIVG01026003001	TIR-NBS-LRR resistance protein	130.23	20.16	42.62
Vvi188	chr18	26467504	26467734	intergenic	NA	NA	7.4	0	3.49
Vvi194	chr18	28295368	28295577	exon and intron	GSVIVG01037177001	Unknown protein	119.46	17.79	22.36
Vvi197	chr18	28430568	28430777	intergenic	NA	NA	31.97	4.74	5.59
Vvi199	chr18_random	4631515	4631859	exon	GSVIVG01036400001	TIR-NBS-LRR resistance protein	558.96	93.7	150.22
Vvi204	chr19	5434361	5434549	exon	GSVIVG01014595001	Cc-nbs-lrr resistance protein	946.29	83.03	205.42
Vvi208	chr19	6371494	6371724	exon	GSVIVG01037631001	Cc-nbs-lrr resistance protein	31.3	4.15	8.38
Vvi209	chr19	7107824	7108012	exon	GSVIVG01037703001	GDP-D-glucose phosphorylase 1	7.74	0	0
Vvi210	chr19	20318694	20318924	intergenic	NA	NA	69.32	8.3	4.19
Vvi211	chr19	21138080	21138268	intergenic	NA	NA	10.77	0.59	4.19
Vvi213	chr19	22007459	22007647	intergenic	NA	NA	4.37	0.59	0.7
Vvi214	chr19	22023463	22023651	intron	GSVIVG01020273001	Disease resistance protein	4.37	0.59	0.7
Vvi215	chr19	22055514	22055702	intergenic	NA	NA	4.37	0.59	0.7
Vvi219	chr19	22802066	22802401	intergenic	NA	NA	197.54	36.77	53.8
Vvi221	chr19	22820528	22820821	intergenic	NA	NA	455.98	282.29	2013
Vvi223	chr2	2098541	2098729	exon and intron	GSVIVG01019630001	Kinase, putative	5.72	1.78	0.7
Vvi224	chr2	3928831	3929019	exon	GSVIVG01019860001	AP2 domain transcription factor	8.41	0.59	0.7
Vvi225	chr2	4083612	4083800	exon and intron	GSVIVG01019870001	SPX domain-containing protein	22.88	3.56	13.97
Vvi229	chr2	15290023	15290211	intergenic	NA	NA	0	0	18.87
Vvi230	chr2	15291103	15291291	intergenic	NA	NA	0	0	130.66
Vvi231	chr2	15634022	15634210	intergenic	NA	NA	0	0	161.4
Vvi232	chr2	15791823	15792011	intergenic	NA	NA	0	0	350.06
Vvi233	chr2	16461955	16462185	intergenic	NA	NA	0	0	274.6
Vvi235	chr3	2678934	2679122	exon	GSVIVG01023885001	Pentatricopeptide repeat-containing protein	10.43	0.59	1.4
Vvi236	chr3	2772921	2773109	exon and intron	GSVIVG01023876001	Bromodomain (BSD) Containing Protein	0	0	12.58
Vvi237	chr3	4819194	4819382	exon	GSVIVG01031844001	COSII_At2g15890-like protein	4.37	4.15	0
Vvi239	chr3	15519007	15519195	intergenic	NA	NA	23.22	0	2.79
Vvi240	chr3	16054701	16054994	intergenic	NA	NA	0	0	109.7
Vvi241	chr4	3368518	3368811	exon	GSVIVG01035690001	BURP domain protein	0	1129.16	1356.21
Vvi252	chr5	6034330	6034518	intron	GSVIVG01018063001	Calcium-transporting ATPase 1	26.92	1.78	1.4
Vvi253	chr5	10722832	10723041	exon	GSVIVG01029013001	TIR-NBS-LRR resistance protein	270.22	39.14	125.77
Vvi254	chr5	10723355	10723543	exon	GSVIVG01029013001	TIR-NBS-LRR resistance protein	75.38	2.97	29.35
Vvi255	chr5	10804457	10804687	intron	GSVIVG01029021001	TIR-NBS-LRR resistance protein	41.06	4.74	7.69
Vvi256	chr5	15017531	15017719	exon and intron	GSVIVG01021032001	basic helix-loop-helix (bHLH) protein	10.77	5.34	76.86
Vvi257	chr5	16037579	16037788	intergenic	NA	NA	77.74	11.27	11.18
Vvi258	chr5	16135564	16135794	intergenic	NA	NA	10.43	0	1.4
Vvi259	chr5	16230469	16230657	intergenic	NA	NA	6.06	0	0
Vvi260	chr5	16232157	16232345	intergenic	NA	NA	16.49	1.78	2.79
Vvi261	chr5	16241637	16241867	intergenic	NA	NA	10.43	0	2.1
Vvi262	chr5	16288987	16289217	exon	GSVIVG01020962001	TIR-NBS-LRR resistance protein	97.93	14.23	19.56
Vvi263	chr5	16683199	16683429	intergenic	NA	NA	50.48	6.52	8.38
Vvi264	chr5	17639315	17639503	exon and intron	GSVIVG01020895001	Ankyrin repeat-containing protein	29.28	3.56	1.4
Vvi265	chr5	18162433	18162663	intergenic	NA	NA	0	0	37.73
Vvi267	chr5	22551679	22551867	exon	GSVIVG01010783001	WD40 repeat-like superfamily protein	18.51	65.24	112.49
Vvi269	chr5	22579854	22580063	exon	GSVIVG01010787001	WD40 repeat-like superfamily protein	18.51	65.24	112.49
Vvi270	chr5	23402232	23402483	exon and intron	GSVIVG01038090001	Plant regulator RWP-RK family protein	0.67	2.37	62.88
Vvi274	chr6	2805158	2805535	intron	GSVIVG01025241001	Ozone-responsive stress related protein	970.86	268.65	169.09
Vvi276	chr6	13639300	13639509	exon	GSVIVG01037444001	Cc-nbs-lrr resistance protein	523.96	88.96	146.03
Vvi278	chr6	16765655	16765843	intergenic	NA	NA	25.24	10.67	4.19
Vvi283	chr7	3905585	3905794	exon and intron	GSVIVG01028113001	Histidine kinase	0	0	44.02
Vvi284	chr7	4363949	4364179	intergenic	NA	TAS3	3388.07	2567.89	134.15
Vvi287	chr7	17206761	17206991	exon	GSVIVG01022171001	Unknown protein	13.46	2.37	16.07
Vvi288	chr7	19018426	19018614	intergenic	NA	NA	0	0	48.91
Vvi293	chr8	3435582	3435770	intergenic	NA	NA	14.47	0	0
Vvi294	chr8	21905796	21905984	intergenic	NA	NA	2.69	2.37	59.39
Vvi297	chr8	22256927	22257284	intergenic	NA	NA	1022.68	178.51	324.2
Vvi304	chr9	3485315	3485503	intron	GSVIVG01017020001	Cc-nbs-lrr resistance protein	6.06	0.59	2.1
Vvi310	chr9	4487121	4487309	exon	GSVIVG01017134001	Disease resistance protein	12.79	1.19	6.29
Vvi317	chr9	5272038	5272226	exon	GSVIVG01017200001	Multidrug resistance protein ABC transporter family	0	204.6	4.89
Vvi318	chr9	5739113	5739533	exon	GSVIVG01017232001	Disease resistance protein	76.73	11.86	36.33
Vvi319	chr9	5979645	5979854	intergenic	NA	NA	24.9	4.74	16.77
Vvi320	chr9	6009995	6010183	intergenic	NA	NA	58.55	10.67	11.88
Vvi322	chr9	9890546	9890797	intergenic	NA	NA	84.8	8.3	8.38
Vvi330	chr9	12342534	12342722	intergenic	NA	NA	30.62	4.74	18.87
Vvi335	chr9	22643822	22644178	intergenic	NA	NA	4.37	13.05	742.04
Vvi336	chr9	22663078	22663266	intergenic	NA	NA	0.67	0	5.59
Vvi337	chr9	22663916	22664104	intergenic	NA	NA	0	1.19	11.88
Vvi338	chr9	22680131	22680445	intergenic	NA	NA	0.34	5.34	732.95
Vvi339	chr9_random	204698	205097	exon	NA	NA	116.77	21.94	71.97
Vvi342	chrUn	5115020	5115208	exon	GSVIVG01001489001	TIR-NBS-LRR resistance protein	6.73	0.59	1.4
Vvi343	chrUn	7279593	7279886	intergenic	NA	NA	1198.34	160.72	42.62
Vvi344	chrUn	16305464	16305652	exon	GSVIVG01004877001	TIR-NBS-LRR resistance protein	17.16	2.37	11.18
Vvi345	chrUn	24416649	24416921	exon	GSVIVG01006275001	MYB domain protein	149.75	84.21	4.19
Vvi346	chrUn	26050862	26051050	exon	GSVIVG01006445001	Unknown protein	0.67	1.19	80.35
Vvi350	chrUn	29806890	29807304	exon and intron	GSVIVG01007029001	Cc-nbs-lrr resistance protein	191.82	29.65	102.01
Vvi351	chrUn	31019742	31020098	exon and intron	GSVIVG01007238001	Cc-nbs-lrr resistance protein	50.14	4.15	13.97
Vvi353	chrUn	41768377	41768649	intergenic	NA	NA	58.22	7.71	34.94
Vvi354	chrUn	41793147	41793525	intergenic	NA	NA	70.67	10.08	48.21
Vvi355	GSVIVT01000779001	203	412	exon	GSVIVT01000779001	NA	0	0.59	252.24
Vvi358	GSVIVT01006243001	1137	1325	exon	GSVIVT01006243001	Disease resistance protein (NBS-LRR)	48.46	7.71	32.84
Vvi362	GSVIVT01012431001	120	308	exon	GSVIVT01012431001	NA	11.44	0.59	0
Vvi363	GSVIVT01012441001	298	486	exon	GSVIVT01012441001	zinc finger protein (HIT-type)	11.78	0.59	0
Vvi364	GSVIVT01014302001	261	449	exon	GSVIVT01014302001	Squamosa promoter-binding protein, putative	0	8.3	0
Vvi366	GSVIVT01015583001	687	896	exon	GSVIVT01015583001	Ubiquitin system component Cue protein	0.34	0	21.66
Vvi368	GSVIVT01017201001	3793	4002	exon	GSVIVT01017201001	Multidrug resistance protein ABC transporter family	0	109.71	1.4
Vvi376	GSVIVT01022103001	18	206	exon	GSVIVT01022103001	RING/U-box superfamily protein	0	0	18.17
Vvi379	GSVIVT01022988001	126	314	exon	GSVIVT01022988001	TIR-NBS-LRR resistance protein	1.35	1.19	11.18
Vvi382	GSVIVT01024699001	2311	2499	exon	GSVIVT01024699001	6-phosphofructo-2-kinase/fructose-2,6-bisphosphatase	13.46	0	2.1
Vvi383	GSVIVT01024980001	506	694	exon	GSVIVT01024980001	Actin 3	3.37	1.19	0
Vvi387	GSVIVT01025968001	113	301	exon	GSVIVT01025968001	TIR-NBS-LRR resistance protein	3.03	0	18.17
Vvi389	GSVIVT01029009001	2467	2697	exon	GSVIVT01029009001	TIR-NBS-LRR resistance protein	34.66	4.15	13.97
Vvi390	GSVIVT01029012001	451	639	exon	GSVIVT01029012001	TIR-NBS-LRR resistance protein	38.7	7.71	45.42
Vvi392	GSVIVT01031451001	2078	2287	exon	GSVIVT01031451001	RING/U-box superfamily protein (with Acyl-CoA N-acyltransferase activity)	0	0	45.42
Vvi396	GSVIVT01032602001	261	575	exon	GSVIVT01032602001	RING/U-box superfamily protein	0.34	0	7139.48
Vvi398	GSVIVT01036499001	1138	1347	exon	GSVIVT01036499001	CONSTANS-like protein	19.85	5.34	2.79
Vvi399	GSVIVT01037738001	421	630	exon	GSVIVT01037738001	Cell division protein ftsZ, putative	13.8	1.19	1.4
Vvi400	GSVIVT01038298001	1468	1656	exon	GSVIVT01038298001	Disease resistance protein (NBS-LRR)	48.8	7.71	30.74
Nicotiana tabacum (tobacco)
PHAS ID	Reference ID	Start	End	Region	Gene ID	Annotation	Leaf	Flower	Pod
Nta001	NbS00001268g0003.1	195	383	exon	NbS00001268g0003.1	NA	2.58	15.98	7.21
Nta002	NbS00001880g0003.1	2664	2852	exon	NbS00001880g0003.1	Helicase (DEAD box ATP dependent RNA helicase)	67.48	8.11	62.28
Nta003	NbS00002969g0004.1	1459	1689	exon	NbS00002969g0004.1	NA	1.29	8.6	41.96
Nta004	NbS00003586g0002.1	807	1058	exon	NbS00003586g0002.1	NA	1362.57	110.35	1368.86
Nta005	NbS00007454g0001.1	50	238	exon	NbS00007454g0001.1	NA	0.43	0.49	33.43
Nta008	NbS00025322g0006.1	6	194	exon	NbS00025322g0006.1	NA	2.58	18.43	1.31
Nta012	NbS00043675g0005.1	1570	1800	exon	NbS00043675g0005.1	NA	1.29	9.09	41.96
Nta014	Niben044Scf00001223	85308	85517	exon	NbS00001223g0007.1	Cc-nbs-lrr resistance protein	13.75	1.47	0.66
Nta015	Niben044Scf00003175	149515	149703	intergenic	NA	NA	15.04	0	2.62
Nta016	Niben044Scf00003803	2990	3178	exon	NbS00003803g0002.1	Pectinesterase/pectinesterase inhibitor PPE8B	0	0	200.61
Nta018	Niben044Scf00006732	45822	46010	intergenic	NA	TAS4	0	109.37	0
Nta019	Niben044Scf00008803	42968	43240	exon	NbS00008803g0010.1	Cc-nbs-lrr resistance protein (R1)	12.89	1.23	3.28
Nta020	Niben044Scf00010886	238358	238546	intergenic	NA	NA	9.03	0	0.66
Nta023	Niben044Scf00017755	38372	38581	intergenic	NA	NA	658.93	80.61	548.07
Nta025	Niben044Scf00028709	38351	38539	intergenic	NA	TAS3	30.09	177.45	175.04
Nta028	Niben044Scf00049233	1012	1200	intergenic	NA	TAS4	0	69.06	0
Solanum tuberosum (potato)
PHAS ID	Reference ID	Start	End	Region	Gene ID	Annotation	Leaf	Flower	Tuber
Stu005	chr01	863166	863396	intergenic	NA	NA	47.16	5.5	41.58
Stu006	chr01	1721802	1722053	exon and intron	PGSC0003DMG400032156	2-oxoglutarate-dependent dioxygenase (Fe(II)-dependent)	93.52	0.24	0
Stu007	chr01	1848387	1848617	exon and intron	PGSC0003DMG400003478	2-oxoglutarate-dependent dioxygenase	156.04	0	0
Stu008	chr01	1867643	1867831	intergenic	NA	NA	25.96	0.24	0
Stu009	chr01	1924554	1924805	exon	PGSC0003DMG400021383	2-oxoglutarate-dependent dioxygenase (Fe(II)-dependent)	96.7	0.24	0
Stu011	chr01	18216603	18216854	exon	PGSC0003DMG400013085	TAS3a	20.13	133.37	84.59
Stu012	chr01	21774705	21774914	exon	PGSC0003DMG400024055	TIR-NBS-LRR resistance protein	244.26	30.12	405.85
Stu013	chr01	33510128	33510442	exon	PGSC0003DMG400011708	Receptor-like kinase, RLP	1481.97	179.26	43.86
Stu015	chr01	33933380	33933568	exon	PGSC0003DMG400016808	TIR-NBS-LRR resistance protein	38.68	5.5	5.98
Stu017	chr02	29476656	29476844	exon	PGSC0003DMG400013091	Disease resistance protein	40.8	0	0.28
Stu019	chr02	30912915	30913187	exon	PGSC0003DMG400012918	Disease resistance protein (NBS-LRR)	183.86	18.64	44.14
Stu021	chr02	39760011	39760199	exon	PGSC0003DMG400012650	TIR-NBS-LRR resistance protein	28.35	7.65	2.85
Stu025	chr02	67477792	67477980	intergenic	NA	NA	0	5.5	0
Stu026	chr03	4801714	4801902	exon	PGSC0003DMG400005046	Cc-nbs-lrr resistance protein	21.46	4.06	22.78
Stu027	chr03	35126496	35126684	exon	PGSC0003DMG400012024	Methyltransferase, putative	36.56	1.91	0
Stu033	chr04	3005043	3005231	exon	PGSC0003DMG400006531	Disease resistance protein	2.91	0	6.55
Stu034	chr04	3774373	3774561	exon	PGSC0003DMG400011527	Disease resistance protein	10.6	2.39	13.96
Stu037	chr04	3829235	3829486	intergenic	NA	NA	1.32	0.24	15.38
Stu038	chr04	3835657	3835845	exon and intron	PGSC0003DMG400011518	Triosephosphate isomerase	10.6	2.87	15.95
Stu039	chr04	3856712	3856921	intergenic	NA	NA	14.04	1.67	43.01
Stu040	chr04	3874437	3874625	exon	PGSC0003DMG400032582	Disease resistance protein	11.13	2.39	15.66
Stu042	chr04	3893215	3893403	exon	PGSC0003DMG400032578	Disease resistance protein	0.26	0.24	9.4
Stu043	chr04	3897803	3898117	exon	PGSC0003DMG402032547	Disease resistance protein	10.6	2.39	37.88
Stu044	chr04	3999434	3999622	exon	PGSC0003DMG400032573	Disease resistance protein	14.31	0.96	1.99
Stu047	chr04	13834580	13834768	exon	PGSC0003DMG402012694	Glucosyltransferase (UDP-)	19.34	1.43	3.7
Stu049	chr04	47978101	47978331	exon and intron	PGSC0003DMG400023022	NA	0	47.09	0
Stu050	chr04	51433799	51433987	exon	PGSC0003DMG400038897	Laccase 15	0	102.77	0
Stu051	chr05	1503681	1503995	exon	PGSC0003DMG400025099	Disease resistance protein	4.77	2.63	40.16
Stu052	chr05	2070519	2070728	exon	PGSC0003DMG400000816	Disease resistance protein	0.79	0.24	9.97
Stu053	chr05	2189103	2189291	intergenic	NA	NA	13.51	9.8	51.83
Stu054	chr05	2220491	2220679	intergenic	NA	TAS4	215.38	247.14	1612.85
Stu055	chr05	4052476	4052664	exon	PGSC0003DMG400030498	Disease resistance protein	6.09	1.43	11.68
Stu056	chr05	4055663	4055851	exon	PGSC0003DMG400030497	Disease resistance protein	7.42	1.91	12.53
Stu057	chr05	4060539	4060727	exon	PGSC0003DMG400030496	Disease resistance protein	9.27	2.15	12.53
Stu059	chr05	8211694	8211903	exon	PGSC0003DMG400013506	Disease resistance protein	59.87	13.15	1.99
Stu060	chr05	10445609	10445797	exon	PGSC0003DMG400017969	Receptor-like kinase, RLP	47.95	3.11	14.81
Stu061	chr05	54543413	54543601	intergenic	NA	NA	7.15	0.96	6.55
Stu064	chr05	60273989	60274282	exon	PGSC0003DMG402023368	Histone-lysine N-methyltransferase	284.53	82.7	5.41
Stu065	chr06	2660393	2660623	exon	PGSC0003DMG402025507	Receptor-like kinase, RLP	7.68	0	4.27
Stu066	chr06	2772785	2773015	exon	PGSC0003DMG400025511	Disease resistance protein	7.15	2.39	0.28
Stu067	chr06	2828354	2828584	exon	PGSC0003DMG400010895	Disease resistance protein	11.39	1.91	3.13
Stu068	chr06	4079958	4080146	exon	PGSC0003DMG400014718	Receptor-like kinase, RLP	3.71	0	0
Stu069	chr06	4108800	4108988	exon	PGSC0003DMG400014720	Disease resistance protein (Hcr2-p5)	9.27	0	2.85
Stu073	chr06	16705803	16706033	exon	PGSC0003DMG401025689	Methyltransferase	42.39	2.15	0
Stu078	chr06	39351219	39351407	intergenic	NA	NA	21.19	2.87	8.26
Stu079	chr06	39386674	39386925	exon	PGSC0003DMG400031318	TIR-NBS-LRR resistance protein	18.81	3.35	7.12
Stu082	chr07	692240	692428	intergenic	NA	NA	0	4.3	0.28
Stu084	chr07	6098042	6098230	intergenic	NA	NA	23.84	0.48	1.42
Stu087	chr07	37993432	37993662	exon	PGSC0003DMG400035666	Glycosyltransferase (UDP-) 1	5.83	1.91	12.82
Stu091	chr08	3731367	3731730	exon	PGSC0003DMG400018462	Disease resistance protein	6.09	2.15	18.23
Stu093	chr08	14236813	14237043	exon	PGSC0003DMG400030125	Ankyrin repeat-containing protein	19.87	9.08	63.23
Stu095	chr08	30949703	30950103	exon	PGSC0003DMG400033632	Receptor-like kinase, RLP	98.82	16.49	82.88
Stu096	chr08	31922128	31922505	exon	PGSC0003DMG400010844	Unknown protein	237.11	21.03	150.95
Stu099	chr08	36441303	36441491	exon	PGSC0003DMG401009305	Disease resistance protein (NBS-LRR)	1.32	1.67	6.55
Stu102	chr08	42221897	42222085	intergenic	NA	NA	3.71	20.08	30.19
Stu104	chr09	9460932	9461120	exon	PGSC0003DMG400006268	Receptor-like kinase, RLP	6.89	0	0
Stu108	chr09	44426305	44426703	exon	PGSC0003DMG400011353	F-box family protein	130.61	54.02	24.78
Stu109	chr09	50953304	50953534	exon	PGSC0003DMG401020585	Disease resistance protein (NB-ARC/LRR)	11.13	2.15	20.79
Stu110	chr09	50976845	50977033	exon	PGSC0003DMG403020585	Disease resistance protein (Tm-2^2)	8.48	0.96	25.63
Stu111	chr09	51006462	51006692	exon	PGSC0003DMG400024365	Disease resistance protein (Tm-2)	11.13	2.15	20.79
Stu116	chr09	52561675	52561905	exon	PGSC0003DMG400006570	Disease resistance protein	0.53	0.72	9.4
Stu117	chr10	1504396	1504584	exon	PGSC0003DMG400015107	Histone-lysine N-methyltransferase	13.51	2.15	1.71
Stu118	chr10	3490208	3490396	exon	PGSC0003DMG400021863	Disease resistance protein	9.8	0.72	12.25
Stu123	chr10	46391813	46392001	exon	PGSC0003DMG400011111	Disease resistance protein (NBS-LRR)	3.71	0.48	7.69
Stu124	chr10	52162865	52163053	exon	PGSC0003DMG400008596	Cc-nbs-lrr resistance protein	3.44	0.96	6.55
Stu129	chr11	4346606	4346794	intergenic	NA	NA	3.18	0.96	4.84
Stu133	chr11	5847682	5847870	exon	PGSC0003DMG401001984	Disease resistance protein (BS2)	14.04	2.39	13.67
Stu137	chr11	5895653	5895841	intergenic	NA	NA	25.96	3.59	48.99
Stu138	chr11	5895979	5896209	intergenic	NA	NA	58.28	4.78	73.76
Stu139	chr11	5985404	5985697	exon	PGSC0003DMG400001996	Disease resistance protein	229.95	35.61	257.75
Stu141	chr11	12531548	12531799	exon	PGSC0003DMG400013938	Unknown protein	136.96	16.49	219.3
Stu142	chr11	14153833	14154063	exon	PGSC0003DMG400022881	Ankyrin repeat-containing protein	2.38	4.06	63.8
Stu143	chr11	27174241	27174429	intergenic	NA	NA	1.06	0.96	5.13
Stu145	chr11	37507992	37508223	exon	PGSC0003DMG400019627	Disease resistance protein	32.32	1.91	70.92
Stu152	chr11	40695306	40695494	exon	PGSC0003DMG400002980	Disease resistance protein (NBS-LRR)	3.97	0.48	1.99
Stu153	chr11	41295197	41295385	exon	PGSC0003DMG402027371	Disease resistance protein	2.38	1.67	31.9
Stu155	chr12	1730340	1730528	exon	PGSC0003DMG400007870	Disease resistance protein (NBS-LRR)	15.37	0.72	5.41
Stu156	chr12	2657805	2657993	exon and intron	PGSC0003DMG401002909	Disease resistance protein (Cf2.1)	4.24	0	0.85
Stu157	chr12	2863293	2863584	exon	PGSC0003DMG400002885	Receptor-like kinase, RLP	547.86	73.85	1620.82
Stu158	chr12	6255415	6255603	exon	PGSC0003DMG400004296	Disease resistance protein	45.04	6.45	13.67
Stu160	chr12	6283250	6283438	exon	PGSC0003DMG400013898	Receptor-like kinase, RLP	10.33	0.24	6.27
Stu161	chr12	6871339	6871527	exon	PGSC0003DMG400013736	Cc-nbs-lrr resistance protein	11.39	0.72	8.83
Stu166	chr12	63923411	63923599	exon	PGSC0003DMG400029415	TIR-NBS-LRR resistance protein	3.18	0.48	14.81
Stu167	chr12	65254308	65254496	intergenic	NA	NA	3.44	0.96	11.11
Stu168	chr12	65260294	65260482	intergenic	NA	NA	5.83	1.67	13.1
Stu169	chr12	65303323	65303553	intergenic	NA	NA	4.5	1.43	31.04
Stu170	chr12	65487427	65487615	intergenic	NA	NA	5.83	1.67	17.66
Stu171	chr12	65497897	65498169	intergenic	NA	NA	8.48	2.87	30.19
Stu172	chr12	67163993	67164181	exon	PGSC0003DMG400005542	Receptor-like kinase, RLP	3.44	0.24	0.85
Stu173	chr12	67177168	67177356	intergenic	NA	NA	5.3	0.24	1.42
Stu174	chr12	67731456	67731644	exon	PGSC0003DMG400004284	Receptor-like kinase, RLP	7.68	0.72	7.97
Stu175	PGSC0003DMT400005012	1120	1308	exon	PGSC0003DMT400005012	Disease resistance protein	4.24	0.24	7.69
Stu176	PGSC0003DMT400005012	1516	1704	exon	PGSC0003DMT400005012	Disease resistance protein	19.87	4.3	31.61
Stu177	PGSC0003DMT400005013	494	787	exon	PGSC0003DMT400005013	Disease resistance protein	328.77	36.09	125.31
Stu178	PGSC0003DMT400007707	644	832	exon	PGSC0003DMT400007707	Disease resistance protein (NBS-LRR)	17.22	15.54	33.04
Stu179	PGSC0003DMT400015396	1027	1215	exon	PGSC0003DMT400015396	TIR-NBS-LRR resistance protein	5.83	0	3.7
Stu182	PGSC0003DMT400028843	789	977	exon	PGSC0003DMT400028843	Cc-nbs-lrr resistance protein	1.85	0.48	3.13
Stu185	PGSC0003DMT400035098	535	765	exon	PGSC0003DMT400035098	Kinase, putative	2.65	2.39	26.49
Stu188	PGSC0003DMT400038169	1560	1790	exon	PGSC0003DMT400038169	Disease resistance protein (Hcr2-2A)	10.86	0	1.42
Stu189	PGSC0003DMT400042754	760	948	exon	PGSC0003DMT400042754	Cc-nbs-lrr resistance protein	1.06	0.48	3.99
Stu199	PGSC0003DMT400053053	719	907	exon	PGSC0003DMT400053053	Disease resistance protein (NB-ARC/LRR)	9.27	2.15	20.51
Stu200	PGSC0003DMT400053436	2471	2659	exon	PGSC0003DMT400053436	Disease resistance protein (NBS-LRR)	0.53	0	2.85
Stu202	PGSC0003DMT400065650	155	343	exon	PGSC0003DMT400065650	Pectinacetylesterase	0	389.59	0
Stu203	PGSC0003DMT400070399	299	487	exon	PGSC0003DMT400070399	Disease resistance protein (I2)	2.38	1.67	31.9
Stu205	PGSC0003DMT400075774	1456	1644	exon	PGSC0003DMT400075774	Disease resistance protein (NBS-LRR)	0	0.72	4.56
Solanum lycopersicum (tomato)
PHAS ID	Reference ID	Start	End	Region	Gene ID	Annotation	Leaf	Flower	Fruit
Sly001	SL2.40ch01	11691314	11691544	exon and intron	Solyc01g014140.2	Disease resistance protein (Cf9-9D)	1761.87	4.82	1.15
Sly002	SL2.40ch01	15581775	15581984	exon	Solyc01g014840.2	TIR-NBS-LRR resistance protein	7.51	0.23	0
Sly003	SL2.40ch01	3821659	3822120	intergenic	NA	NA	8196.81	1312.9	7.84
Sly004	SL2.40ch01	3974427	3974615	exon	Solyc01g009690.1	Receptor-like kinase, RLP	204.59	0.92	0.23
Sly005	SL2.40ch01	3980795	3980983	exon	Solyc01g009700.1	Receptor-like kinase, RLP	32.69	0	0
Sly006	SL2.40ch01	4522228	4522416	intron	Solyc01g009930.1	Receptor-like kinase, RLP	6.54	0.23	0
Sly007	SL2.40ch01	487846	488034	exon	Solyc01g005720.2	Receptor-like kinase, RLP	1.69	2.98	0
Sly008	SL2.40ch01	502721	502930	exon	Solyc01g005780.1	Receptor-like kinase, RLP	5.81	0.46	0.23
Sly009	SL2.40ch01	58042970	58043242	exon	Solyc01g058100.2	TAS3a	6.78	269.41	1.85
Sly010	SL2.40ch01	583510	583740	exon	Solyc01g005870.1	Receptor-like kinase, RLP	9.2	2.52	0.23
Sly013	SL2.40ch01	73514540	73514749	exon	Solyc01g086810.2	Cc-nbs-lrr resistance protein	30.99	2.52	3.69
Sly014	SL2.40ch01	73891246	73891434	exon	Solyc01g087200.2	Cc-nbs-lrr resistance protein	14.28	1.61	0.69
Sly016	SL2.40ch01	82438767	82438955	exon	Solyc01g100720.2	Importin alpha-1b subunit	0.24	2.06	19.15
Sly017	SL2.40ch01	86483461	86483649	exon	Solyc01g107070.2	N-hydroxycinnamoyl/benzoyltransferase-like protein	0	6.19	0
Sly018	SL2.40ch01	88844671	88844859	exon	Solyc01g110360.2	Fructose-bisphosphate aldolase	4.36	0.46	0.46
Sly019	SL2.40ch01	88907958	88908188	exon	Solyc01g110430.2	Unknown Protein	0	2.75	1.15
Sly022	SL2.40ch02	19615105	19615377	exon	Solyc02g032650.2	Disease resistance protein (NBS-LRR)	363.9	40.58	14.3
Sly024	SL2.40ch02	38384345	38384533	exon	Solyc02g079190.2	AUXIN SIGNALING F-BOX 5	9.2	13.76	0.92
Sly025	SL2.40ch03	58160330	58160518	exon	Solyc03g114060.2	Os02g0742100 protein homolog; Bromo adjacent region	0.73	3.44	0.23
Sly026	SL2.40ch04	1797856	1798044	exon	Solyc04g008120.1	Cc-nbs-lrr resistance protein	0.48	0	4.38
Sly028	SL2.40ch04	2647747	2647935	exon and intron	Solyc04g009130.2	Cc-nbs-lrr resistance protein	7.51	0.46	0.23
Sly031	SL2.40ch04	363125	363334	exon	Solyc04g005550.1	Cc-nbs-lrr resistance protein	115.25	5.73	5.31
Sly034	SL2.40ch04	57636402	57636590	exon	Solyc04g074030.2	Receptor-like kinase, RLK	3.87	0.23	0
Sly035	SL2.40ch04	57665342	57665530	exon	Solyc04g074050.2	Receptor-like kinase, RLK	3.63	0.23	0
Sly036	SL2.40ch05	2501055	2501390	exon	Solyc05g008070.2	Cc-nbs-lrr resistance protein	1477.87	174.72	71.74
Sly038	SL2.40ch05	264381	264737	exon	Solyc05g005330.2	Cc-nbs-lrr resistance protein	216.94	117.4	27.45
Sly039	SL2.40ch05	26995358	26995546	intergenic	NA	NA	42.13	4.13	1.15
Sly040	SL2.40ch05	3809800	3810009	intergenic	NA	TAS4	215	184.35	18.69
Sly043	SL2.40ch05	6035968	6036156	exon	Solyc05g012890.1	Cc-nbs-lrr resistance protein	7.26	0.46	0.69
Sly045	SL2.40ch05	63134875	63135105	exon	Solyc05g054010.2	Cc-nbs-lrr resistance protein	41.64	4.59	29.07
Sly047	SL2.40ch05	990346	990597	exon	Solyc05g006340.2	WD40 repeat-like superfamily protein	23.97	2.75	3.92
Sly048	SL2.40ch06	2162043	2162252	exon	Solyc06g008300.2	Receptor-like kinase, RLP	45.76	3.44	2.77
Sly049	SL2.40ch06	2375763	2375951	exon	Solyc06g008480.1	Cc-nbs-lrr resistance protein	1.21	0.23	4.38
Sly054	SL2.40ch06	35782811	35782999	intron	Solyc06g062440.2	Cc-nbs-lrr resistance protein	25.42	2.52	1.38
Sly055	SL2.40ch06	39868870	39869058	exon and intron	Solyc06g069830.1	Unknown Protein	2.66	0	0.69
Sly056	SL2.40ch06	40413179	40413367	exon and intron	Solyc06g071500.2	Boron transporter	0	2.98	0
Sly060	SL2.40ch07	3097071	3097280	exon and intron	Solyc07g008320.2	Calcium-transporting ATPase 1	82.08	16.97	1.38
Sly061	SL2.40ch07	4197823	4198011	intron	Solyc07g009150.2	Uncharacterized aarF domain-containing protein kinase 1	5.81	0.46	0.23
Sly062	SL2.40ch07	4236524	4236712	exon	Solyc07g009180.1	Cc-nbs-lrr resistance protein	13.07	1.83	7.84
Sly064	SL2.40ch07	57128605	57128793	intergenic	NA	NA	5.33	5.5	0
Sly065	SL2.40ch07	57378537	57378809	exon	Solyc07g049700.1	Cc-nbs-lrr resistance protein	69	8.48	3.92
Sly066	SL2.40ch07	59835180	59835389	exon	Solyc07g054140.2	Syntaxin 32; t-SNARE	1.21	0.46	4.15
Sly067	SL2.40ch07	61773819	61774007	intergenic	NA	NA	4.12	0.46	0
Sly072	SL2.40ch08	56933422	56933610	exon	Solyc08g075630.2	Cc-nbs-lrr resistance protein	10.17	0.46	0.23
Sly076	SL2.40ch09	1259844	1260032	exon	Solyc09g007710.2	TIR-NBS-LRR resistance protein	3.39	0.23	0.69
Sly077	SL2.40ch09	13623002	13623232	exon	Solyc09g018220.1	Cc-nbs-lrr resistance protein	29.05	11.69	2.54
Sly078	SL2.40ch09	13623234	13623422	exon	Solyc09g018220.1	Cc-nbs-lrr resistance protein	30.26	16.28	2.31
Sly079	SL2.40ch09	3967023	3967211	exon	Solyc09g010630.2	Heat shock protein 70	1.45	0.46	4.38
Sly081	SL2.40ch09	61831253	61831651	exon	Solyc09g074520.2	AUXIN SIGNALING F-BOX 5	656.62	140.78	34.83
Sly084	SL2.40ch10	2340948	2341199	exon	Solyc10g008230.1	Cc-nbs-lrr resistance protein	61.26	4.82	4.61
Sly085	SL2.40ch10	2347176	2347385	exon	Solyc10g008240.2	Cc-nbs-lrr resistance protein	67.07	3.44	3.46
Sly086	SL2.40ch10	46933076	46933600	exon	Solyc10g051050.1	Disease resistance protein (NBS-LRR)	2478.78	411.57	145.1
Sly088	SL2.40ch11	10138594	10139223	exon	Solyc11g020100.1	Cc-nbs-lrr resistance protein	985.89	48.84	128.95
Sly090	SL2.40ch11	1188991	1189179	exon	Solyc11g006530.1	Cc-nbs-lrr resistance protein	173.6	38.52	7.84
Sly091	SL2.40ch11	1243511	1243762	exon	Solyc11g006640.1	Cc-nbs-lrr resistance protein	99.99	10.78	16.61
Sly092	SL2.40ch11	2407878	2408066	exon	Solyc11g008140.1	Pectate lyase/Amb allergen	4.36	0.92	0.46
Sly096	SL2.40ch11	3158361	3158549	exon	Solyc11g009010.1	Hydrolase (Alpha/beta fold-1)	18.64	7.34	257.21
Sly098	SL2.40ch11	4396178	4396429	exon	Solyc11g011350.1	TIR-NBS-LRR resistance protein	11.14	11.01	2.08
Sly111	SL2.40ch12	2778871	2779332	exon and intron	Solyc12g009520.1	Receptor-like kinase, RLP	2204.7	38.06	179.93
Sly112	SL2.40ch12	2959420	2959608	exon	Solyc12g009730.1	Receptor-like kinase, RLP	4.12	0	0.23
Sly113	SL2.40ch12	2973202	2973390	exon	Solyc12g009750.1	Receptor-like kinase, RLP	4.12	0	0.23
Sly115	SL2.40ch12	624505	624798	exon	Solyc12g006020.1	Receptor-like kinase, RLP	32.93	4.82	0.23
Sly118	SL2.40ch12	65261486	65261674	exon	Solyc12g100010.1	Receptor-like kinase, RLP	19.13	0.23	0.69
Sly119	SL2.40ch12	7413607	7413795	exon	Solyc12g017800.1	Cc-nbs-lrr resistance protein	21.79	4.59	3.46
Sly120	Solyc00g102400.2.1	1668	1856	exon	Solyc00g102400.2.1	Cc-nbs-lrr resistance protein	3.15	1.83	9.92
Sly121	Solyc01g006550.2.1	1738	1989	exon	Solyc01g006550.2.1	Receptor-like kinase, RLP	256.64	1.15	0
Sly123	Solyc04g009080.1.1	23	253	exon	Solyc04g009080.1.1	Disease resistance protein (NBS-LRR)	0.73	4.59	3.23
Sly125	Solyc06g008400.1.1	1761	1949	exon	Solyc06g008400.1.1	Cc-nbs-lrr resistance protein	3.87	0.69	5.31
Sly126	Solyc06g008800.1.1	1668	1856	exon	Solyc06g008800.1.1	Cc-nbs-lrr resistance protein	3.15	1.83	9.92
Sly128	Solyc07g017680.1.1	593	781	exon	Solyc07g017680.1.1	Lysine ketoglutarate reductase/saccharopine dehydrogenase	12.59	2.06	6.46
Sly137	Solyc12g009770.1.1	872	1060	exon	Solyc12g009770.1.1	Receptor-like kinase, RLP	31.47	0.23	0.46
Mimulus guttatus (monkey flower)
PHAS ID	Reference ID	Start	End	Region	Gene ID	Annotation	Leaf	Flower	Fruit
Mgu001	mgv1a001090m	1835	2044	exon	mgv1a001090m	Disease resistance protein (NB-ARC/LRR)	25.43	1.06	7.24
Mgu002	mgv1a009417m	316	504	exon	mgv1a009417m	Disease resistance protein	4.75	0.26	0.26
Mgu003	mgv1a018432m	1424	1612	exon	mgv1a018432m	Disease resistance protein	10.85	2.38	0
Mgu004	mgv1a019841m	707	895	exon	mgv1a019841m	Cc-nbs-lrr resistance protein	10.17	2.11	0.26
Mgu005	mgv1a024460m	79	267	exon	mgv1a024460m	Unknown protein	6.78	1.06	0.78
Mgu006	mgv1a026954m	3176	3364	exon	mgv1a026954m	Disease resistance protein (NB-ARC/LRR)	7.8	1.32	0.52
Mgu007	scaffold_106	805690	805878	exon and intron	mgv1a017163m.g	NA	201.78	866.63	14.74
Mgu008	scaffold_109	246350	246622	intergenic	NA	NA	189.91	51.21	34.66
Mgu009	scaffold_109	259601	259894	intergenic	NA	NA	1568.09	307.27	351.76
Mgu010	scaffold_14	65172	65360	intergenic	NA	NA	30.18	1.85	0.52
Mgu011	scaffold_14	96783	96971	intergenic	NA	NA	3.39	0	0
Mgu012	scaffold_14	137873	138061	intergenic	NA	NA	31.2	1.85	0.52
Mgu013	scaffold_14	269242	269430	intergenic	NA	NA	4.07	0.26	0.26
Mgu014	scaffold_14	287883	288071	intergenic	NA	NA	15.6	0.53	0.26
Mgu015	scaffold_14	373515	373703	intergenic	NA	NA	15.6	0.53	0.26
Mgu016	scaffold_150	393489	393677	exon	mgv1a018316m.g	Disease resistance protein	9.5	0.53	0
Mgu017	scaffold_17	1952009	1952281	intergenic	NA	NA	848.48	123.01	61.56
Mgu018	scaffold_17	1955369	1955557	intergenic	NA	NA	7.12	0.53	0
Mgu019	scaffold_17	1956949	1957137	intergenic	NA	NA	94.61	6.34	1.55
Mgu020	scaffold_181	259096	259284	intergenic	NA	NA	102.75	17.16	0.78
Mgu022	scaffold_270	124932	125141	exon	mgv1a003473m.g	F-box family protein (LRR domain-containing)	34.93	2.11	1.55
Mgu023	scaffold_29	472562	472750	intergenic	NA	NA	4.75	0.26	0
Mgu024	scaffold_32	97085	97273	intergenic	NA	TAS4	716.9	107.97	0
Mgu025	scaffold_32	1141512	1141700	exon and intron	mgv1a018270m.g	Disease resistance protein	17.63	2.64	0.78
Mgu026	scaffold_40	40715	40903	intergenic	NA	NA	6.1	6.86	0
Mgu027	scaffold_483	5426	5635	exon	mgv1a023806m.g	Disease resistance protein (NB-ARC/LRR)	12.21	0.79	5.43
Mgu028	scaffold_57	1399036	1399224	exon	mgv1a024774m.g	Cc-nbs-lrr resistance protein	17.3	1.58	0
Mgu029	scaffold_65	901040	901228	intergenic	NA	NA	95.29	6.6	1.81
Mgu030	scaffold_65	941048	941278	intergenic	NA	NA	210.25	16.89	11.64
Mgu031	scaffold_68	999390	999578	exon	mgv1a000545m.g	ARGONAUTE 1	7.8	0.79	6.72
Mgu032	scaffold_7	3502705	3502893	exon	mgv1a026162m.g	Disease resistance protein	15.94	1.32	0.52
Mgu033	scaffold_7	3582082	3582270	exon	mgv1a021514m.g	Disease resistance protein	25.77	6.6	0.78
Mgu034	scaffold_7	3589302	3589490	exon	mgv1a001107m.g	Disease resistance protein	22.04	6.6	0.52
Mgu035	scaffold_8	1032411	1032620	intergenic	NA	NA	15.6	1.06	6.98
Mgu036	scaffold_9	1174996	1175184	intergenic	NA	NA	11.53	5.28	0.26
Mgu037	scaffold_90	499039	499227	intergenic	NA	NA	828.47	24.29	100.87
Mgu038	scaffold_96	326353	326562	exon	mgv1a025955m.g	Disease resistance protein (NB-ARC/LRR)	16.96	1.06	5.17
Mgu039	scaffold_96	440524	440712	intergenic	NA	NA	10.85	7.66	1.03
Mgu040	scaffold_96	545498	545686	exon	mgv1a001240m.g	Disease resistance protein	32.89	0.53	1.03
Musa acuminata (banana)
PHAS ID	Reference ID	Start	End	region	Gene ID	Annotation	Leaf	Flower	Fruit
Mac002	chr1	11762220	11762450	exon	GSMUA_Achr1G15683_001	NA	0.36	18.52	0
Mac004	chr11	3699316	3699589	intergenic	NA	NA	61064.3	378.19	2149.44
Mac005	chr11	5825928	5826179	exon	GSMUA_Achr11G07440_001	NA	2.55	0.55	13.92
Mac007	chr2	9261493	9261681	exon	GSMUA_Achr2G03610_001	NA	6.19	1.11	11.93
Mac008	chr2	18416593	18416928	exon	GSMUA_Achr2G17960_001	MYB domain protein	501.43	20.18	197.91
Mac009	chr3	5529946	5530260	exon	GSMUA_Achr3G07950_001	MYB domain protein	18.57	2.21	6.85
Mac011	chr4	20826964	20827152	intergenic	NA	NA	0.73	103.39	4.42
Mac012	chr4	20832370	20832558	exon and intron	GSMUA_Achr4G20060_001	Multidrug resistance protein ABC transporter family	0.73	48.66	2.43
Mac013	chr5	338754	338942	exon and intron	GSMUA_Achr5G00590_001	Auxin response factor 18	9.83	0	0.44
Mac015	chr5	27324670	27324858	exon	GSMUA_Achr5G26580_001	Auxin response factor 6	6.19	1.94	0.22
Mac020	chr7	24189710	24189940	exon	GSMUA_Achr7G21400_001	Disease resistance protein (NBS-LRR)	4.01	8.29	26.73
Mac021	chr8	5392272	5392460	intergenic	NA	NA	5.83	0.55	2.87
Oryza rufipogon (wild rice)
PHAS ID	Reference ID	Start	End	Region	Homologs in cultivated rice	Annotation	Shoot	Root	Seed
Oru001	c035500057.Contig1	9590	9778	intron	9311_GLEAN_10040332	Unknown protein	0	0.00	3.80
Oru002	c069400083.Contig1	16225	16413	intergenic	NA	NA	1.98	1.15	0.28
Oru003	c087900101.Contig1	8936	9166	exon	LOC_Os01g24460	nuclear factor Y, subunit C4	0	0.00	556.43
Oru007	c112400121.Contig1	11112	11342	intergenic	NA	TAS3b-1	43.25	0.33	23.18
Oru009	c126800058.Contig1	4103	4291	exon	LOC_Os08g30910	SU(VAR)3-9 homolog 5	5.86	0.16	0.00
Oru011	c157600025.Contig1	5234	5443	exon	LOC_Os12g38590	pumilio-family RNA binding repeat containing protein, expressed	0	0.00	9.46
Oru012	c163200007.Contig1	6732	6920	exon	LOC_Os08g37350	Ubiquitin carboxyl-terminal hydrolase	0	0.00	1.85
Oru013	contig_1320_000000573	5486	5758	exon and intron	9311_GLEAN_10005852	Phosphoinositide phosphatase family protein	0	0.00	857.65
Panicum virgatum (switchgrass)
PHAS ID	Reference ID	Start	End	Region	Gene ID	Annotation	Control leaf	Flower
Pvi005	sg0.contig01555	7414	7665	intergenic	NA	NA	0.8	55.98
Pvi007	sg0.contig06163	7999	8187	exon	Pavirv00030456m.g	cysteine protease 1	4.01	0
Pvi012	sg0.contig163407	742	930	intergenic	NA	NA	23.68	1.06
Pvi013	sg0.contig16791	2662	2871	exon	Pavirv00042857m.g	Unknown protein	3.61	173.24
Pvi019	sg0.contig31377	5106	5357	intergenic	NA	TAS3b	659.78	3246.29
Pvi023	sg0.contig44369	5664	5852	intergenic	NA	NA	41.34	461.98
Cycas rumphii
PHAS ID	Reference ID	Start	End	Region	Gene ID	Annotation	Leaf	Female cone	Male cone
Cru005	PUT-163a-Cycas_rumphii-5322	74	262	exon	PUT-163a-Cycas_rumphii-5322	Unknown protein	9.22	72.25	12.05
Cru009	PUT-163a-Cycas_rumphii-7688	310	498	exon	PUT-163a-Cycas_rumphii-7688	Auxin response factor (ETTIN-like)	1.42	6.31	0.67
Cru011	PUT-163a-Cycas_rumphii-8444	348	536	exon	PUT-163a-Cycas_rumphii-8444	Unknown protein	7.45	11.92	2.01
Cru012	PUT-163a-Cycas_rumphii-867	74	567	exon	PUT-163a-Cycas_rumphii-867	Unknown protein	1338.58	13.68	2793.53
Cru013	PUT-163a-Cycas_rumphii-8744	388	576	exon	PUT-163a-Cycas_rumphii-8744	TAS3	14.18	5.96	0.67
Ginkgo biloba
PHAS ID	Reference ID	Start	End	Region	Gene ID	Annotation	Leaf	Female cone	Male cone
Gbi017	PUT-169a-Ginkgo_biloba-575	273	461	exon	PUT-169a-Ginkgo_biloba-575	AUXIN SIGNALING F-BOX 2	0	0.34	9.01
Physcomitrella patens
PHAS ID	Reference ID	Start	End	Region	Gene ID	Annotation	Protonemata	YoungGametophores	GamteophoresSporophytes
Ppa001	scaffold_13	2972368	2972620	intergenic	NA	NA	4266.69	909.54	0
Ppa002	scaffold_2	4440113	4440322	intergenic	NA	NA	573.06	693.64	622.46
Ppa003	scaffold_37	2031168	2031356	intergenic	NA	NA	4459.45	748.76	0
Ppa004	scaffold_61	113226	113477	intergenic	NA	NA	7725.89	20400.4	14555.3
