# Supplementary material for: A dynamic evolutionary and functional landscape of plant phased small interfering RNAs
Source: BMC Biol. 2015 May 16;13:32. doi: 10.1186/s12915-015-0142-4 (PMC4457045; doi:10.1186/s12915-015-0142-4)
Supplement: Supplementary file 13 — Differential phasiRNA production in papaya, Arabidopsis , and rice between healthy and virus-infected leaf samples. [file 12915_2015_142_MOESM13_ESM.xlsx]

## Sheet: S13
Additional file 13. Differential phasiRNA production in papaya, Arabidosis and rice between healthy and virus-infected leaf samples. The purple shade indicates a positive PHAS. Blue and red fonts in Ratio column represent the total 21-nt sRNA production suppressed and induced PHAS loci, respectively.
C. papaya
PHAS ID	Position of PHAS locus			Corresponding gene		21-nt sRNA abundance (RPM)		Ratio (Infected / Healthy leaf)	Categoryof PHAS loci with 5-fold changes in sRNA production
	Reference ID	Start	End	Gene ID	Annotation	Healthy leaf	Infected leaf
Cpa064	supercontig_17	614810	614998	evm.TU.supercontig_17.52	Auxin response factor 3	4.45	0.31	0.07	Hormone signaling
Cpa087	supercontig_27	1641569	1641757	evm.TU.supercontig_27.147	Disease resistance protein (NB-ARC/LRR)	32.98	4.37	0.13	Disease resistance
Cpa014	evm.model.supercontig_27.246	197	385	evm.model.supercontig_27.246	Transcriptional adapter 2	105.22	18.72	0.18	Transcription factor
Cpa005	contig_47264	35	328	evm.TU.contig_47264.1	NA	646.26	127.95	0.2	Others
Cpa010	evm.model.supercontig_27.148	1478	1729	evm.model.supercontig_27.148	Leucine-rich repeat (LRR) protein	111.77	23.72	0.21
Cpa151	supercontig_9	1076348	1076578	evm.TU.supercontig_9.171	Transport inhibitor response1 (TIR1/Auxin F-box)	7.07	1.56	0.22
Cpa123	supercontig_57	1164198	1164386	evm.TU.supercontig_57.74	Dicer-like 1	8.38	1.87	0.22
Cpa016	evm.model.supercontig_27.250	155	343	evm.model.supercontig_27.250	TRANSCRIPTIONAL ADAPTOR 2 (ADA2)-RELATED	10.73	2.5	0.23
Cpa012	evm.model.supercontig_27.153	116	304	evm.model.supercontig_27.153	Disease resistance protein	84.28	20.6	0.24
Cpa018	evm.model.supercontig_48.166	1572	1781	evm.model.supercontig_48.166	HIT zinc finger ;PAPA-1-like conserved region	18.58	4.68	0.25
Cpa139	supercontig_70	604246	604455	evm.TU.supercontig_70.88	Auxin signaling F-box 2	102.08	25.59	0.25
Cpa051	supercontig_140	280520	280928	evm.TU.supercontig_140.12	Unknown protein	65.44	18.1	0.28
Cpa149	supercontig_9	16994	17287	NA	TAS3	5626.31	1795.08	0.32
Cpa089	supercontig_27	1655181	1655411	evm.TU.supercontig_27.152	Disease resistance protein (NB-ARC/LRR)	23.3	7.8	0.33
Cpa011	evm.model.supercontig_27.149	137	325	evm.model.supercontig_27.149	Disease resistance protein (NB-ARC/LRR)	79.31	28.4	0.36
Cpa109	supercontig_46	261965	262174	evm.TU.supercontig_46.32	Myb domain protein 82	24.6	10.61	0.43
Cpa102	supercontig_4089	659	889	NA	NA	19.11	8.43	0.44
Cpa062	supercontig_165	126807	127150	evm.TU.supercontig_165.20	NA	1285.71	713.42	0.55
Cpa144	supercontig_77	1114009	1114471	evm.TU.supercontig_77.91	Cc-nbs-lrr resistance protein	852.26	530.54	0.62
Cpa148	supercontig_84	930837	931025	evm.TU.supercontig_84.127	Ribosomal RNA large subunit methyltransferase E	40.31	25.9	0.64
Cpa090	supercontig_27	1714508	1714780	NA	NA	30.62	20.29	0.66
Cpa143	supercontig_77	1110811	1111253	evm.TU.supercontig_77.90	Cc-nbs-lrr resistance protein	804.88	700.62	0.87
Cpa023	contig_26951	16675	16863	evm.TU.contig_26951.4	ATP-dependent DNA helicase RecQ	11.52	9.99	0.87
Cpa103	supercontig_43	355254	355442	evm.TU.supercontig_43.37	DEAD/DEAH box helicase	11.52	9.99	0.87
Cpa104	supercontig_43	417812	418000	evm.TU.supercontig_43.38	ATP-dependent DNA helicase RecQ	11.52	9.99	0.87
Cpa105	supercontig_43	460582	460770	evm.TU.supercontig_43.40	ATP-dependent DNA helicase RecQ	10.99	9.67	0.88
Cpa054	supercontig_15	507023	507232	NA	NA	98.94	92.69	0.94
Cpa017	evm.model.supercontig_46.171	2	190	evm.model.supercontig_46.171	HXXXD-type acyl-transferase family protein	3.93	3.74	0.95
Cpa041	supercontig_130	392370	392558	NA	NA	16.23	15.6	0.96
Cpa004	contig_47188	341	760	evm.TU.contig_47188	Coat protein	4993.92	4906.83	0.98
Cpa050	supercontig_14	2211484	2211672	evm.TU.supercontig_14.202	Mitochondrial substrate carrier family protein	11.26	13.42	1.19
Cpa129	supercontig_62	1031871	1032419	evm.TU.supercontig_62.165	AdoMet-dependent rRNA methyltransferase spb1	2004.74	2530.03	1.26
Cpa068	supercontig_176	1913	2101	NA	NA	15.7	20.91	1.33
Cpa130	supercontig_62	1033525	1033819	evm.TU.supercontig_62.166	AdoMet-dependent rRNA methyltransferase spb1	80.1	107.36	1.34
Cpa131	supercontig_62	1037670	1037964	evm.TU.supercontig_62.167	FtsJ-like methyltransferase family protein	80.1	107.36	1.34
Cpa080	supercontig_235	213015	213203	evm.TU.supercontig_235.20	U-box domain-containing protein	7.59	10.92	1.44
Cpa128	supercontig_62	1021252	1021503	evm.TU.supercontig_62.164	FtsJ-like methyltransferase	265.68	410.39	1.54
Cpa157	supercontig_94	756694	756903	NA	NA	260.44	410.07	1.57
Cpa158	supercontig_95	1357366	1357575	evm.TU.supercontig_95.79	glutamine dumper 3	12.04	19.35	1.61
Cpa137	supercontig_67	1118524	1118712	evm.TU.supercontig_67.73	Chlorophyll A-B binding protein	4.45	10.3	2.31
Cpa138	supercontig_67	1145314	1145502	evm.TU.supercontig_67.74	Chlorophyll A-B binding protein	4.45	10.3	2.31
Cpa116	supercontig_51	1030048	1030236	NA	NA	3.66	9.05	2.47
Cpa039	supercontig_129	381082	381270	evm.TU.supercontig_129.42	Alpha tubulin subunit	3.93	9.99	2.54
Cpa047	supercontig_1377	11251	11439	NA	NA	1.05	2.81	2.68
Cpa033	supercontig_114	633260	633448	NA	NA	22.77	68.03	2.99
Cpa154	supercontig_92	760362	760592	evm.TU.supercontig_92.94	Aquaporin	3.4	10.3	3.03
Cpa036	supercontig_117	583848	584036	NA	NA	8.9	28.4	3.19
Cpa150	supercontig_9	618680	618868	NA	NA	3.66	11.86	3.24
Cpa115	supercontig_51	1028806	1028994	NA	NA	3.14	10.3	3.28
Cpa133	supercontig_64	284431	284619	evm.TU.supercontig_64.43	Unknown protein	2.62	8.74	3.34
Cpa114	supercontig_51	1026435	1026623	NA	NA	2.36	8.11	3.44
Cpa160	supercontig_99	231515	231703	NA	NA	2.36	8.43	3.57
Cpa034	supercontig_115	831262	831492	evm.TU.supercontig_115.64	Calcium-transporting ATPase 1	6.81	25.59	3.76
Cpa107	supercontig_46	103657	103845	evm.TU.supercontig_46.9	F-BOX/LRR PROTEIN	1.31	5.31	4.05
Cpa035	supercontig_117	574551	574760	NA	NA	6.54	26.53	4.06
Cpa091	supercontig_27	1721237	1721425	NA	NA	3.4	14.04	4.13
Cpa082	supercontig_241	84314	84502	NA	NA	2.09	8.74	4.18
Cpa067	supercontig_1704	7660	7848	NA	NA	1.83	7.8	4.26
Cpa078	supercontig_211	34817	35005	evm.TU.supercontig_211.8	Chlorophyll A-B binding protein	2.09	9.05	4.33
Cpa055	supercontig_1540	10624	10812	NA	NA	1.05	4.99	4.75
Cpa025	supercontig_1	4438291	4438500	NA	NA	33.77	160.72	4.76
Cpa097	supercontig_36	925800	925988	evm.TU.supercontig_36.117	F-box family protein	1.31	6.87	5.24	F-box proteins
Cpa063	supercontig_1665	4864	5052	NA	NA	1.83	9.67	5.28	Intergenic
Cpa136	supercontig_67	1068547	1068882	evm.TU.supercontig_67.71	S-adenosylmethionine synthase	3.93	20.91	5.32	Metabolic enzymes
Cpa092	supercontig_271	79683	79997	evm.TU.supercontig_271.7	TRAF-like family protein	8.64	47.75	5.53	Others
Cpa038	supercontig_129	172893	173123	evm.TU.supercontig_129.22	hydroxyproline-rich glycoprotein family protein	3.4	19.35	5.69	Cell wall-related
Cpa061	supercontig_160	211969	212157	evm.TU.supercontig_160.8	NA	0.79	4.68	5.92	Others
Cpa057	supercontig_157	296217	296405	evm.TU.supercontig_157.46	Adenosylhomocysteinase	2.62	15.6	5.95	Metabolic enzymes
Cpa108	supercontig_46	189947	190135	evm.TU.supercontig_46.20	Plastocyanin-like protein	0.52	3.12	6	Photosynthesis
Cpa040	supercontig_1291	13108	13296	evm.TU.supercontig_1291.2	Domain of unknown function (DUF23)	1.83	11.23	6.14	Others
Cpa101	supercontig_4	1067102	1067290	evm.TU.supercontig_4.36	Pectate lyase	1.05	6.55	6.24	Cell wall-related
Cpa125	supercontig_59	1242457	1242645	evm.TU.supercontig_59.133	Pectinesterase	12.56	78.96	6.29	Cell wall-related
Cpa007	evm.model.supercontig_23.11	289	477	evm.model.supercontig_23.11	Plasma membrane H+ ATPase	0.79	4.99	6.32	Transporters
Cpa044	supercontig_131	670136	670324	evm.TU.supercontig_131.83	Ethylene-responsive transcription factor 6	0.52	3.43	6.6	Hormone signaling
Cpa073	supercontig_198	45486	45716	evm.TU.supercontig_198.11	Polyubiquitin	14.4	95.5	6.63	Protein modification
Cpa031	supercontig_11	659218	659406	evm.TU.supercontig_11.62	Reticulon family protein	0.79	5.31	6.72	Others
Cpa053	supercontig_146	170415	170624	evm.TU.supercontig_146.36	S-adenosylmethionine synthase	0.79	5.31	6.72	Metabolic enzymes
Cpa022	evm.model.supercontig_81.43	275	463	evm.model.supercontig_81.43	SMALL HEAT-SHOCK PROTEIN (HSP20) FAMILY protein	1.31	9.05	6.91	Protein modification
Cpa153	supercontig_9	2633325	2633660	evm.TU.supercontig_9.374	Calcineurin-like metallo-phosphoesterase superfamily protein	7.59	53.68	7.07	Protein modification
Cpa079	supercontig_23	2178002	2178253	NA	NA	16.49	120.15	7.29	Intergenic
Cpa072	supercontig_187	157148	157462	evm.TU.supercontig_187.15	serine-rich protein-related	21.99	172.58	7.85	Others
Cpa030	supercontig_107	458906	459094	evm.TU.supercontig_107.88	Calcium-dependent lipid-binding (CaLB domain) family protein	0.79	6.24	7.9	Others
Cpa056	supercontig_157	228291	228479	evm.TU.supercontig_157.30	UDP-Glycosyltransferase superfamily protein	0.52	4.37	8.4	Metabolic enzymes
Cpa098	supercontig_37	427039	427227	evm.TU.supercontig_37.56	SAUR-like auxin-responsive protein family	0.52	4.37	8.4	Hormone signaling
Cpa086	supercontig_27	1138914	1139123	evm.TU.supercontig_27.99	Ribosomal protein L6	1.05	9.05	8.62	Translation
Cpa027	supercontig_1	4918906	4919094	evm.TU.supercontig_1.398	Heat shock protein 70	0.52	4.68	9	Protein modification
Cpa069	supercontig_18	330782	330991	evm.TU.supercontig_18.43	Basic-leucine zipper (bZIP) transcription factor family protein	0.52	4.68	9	Transcription factor
Cpa076	supercontig_2	3758271	3758459	evm.TU.supercontig_2.321	CBL-interacting protein kinase 16	0.52	4.99	9.6	Protein modification
Cpa075	supercontig_2	3023885	3024073	evm.TU.supercontig_2.228	PLANT CADMIUM RESISTANCE 2	0.79	8.11	10.27	Transporters
Cpa003	contig_46939	532	720	evm.TU.contig_46939	RING/U-box superfamily protein	0.79	8.74	11.06	Nucleic acids binding
Cpa058	supercontig_157	461367	461555	evm.TU.supercontig_157.71	RING/U-box superfamily protein	0.79	8.74	11.06	Nucleic acids binding
Cpa043	supercontig_131	198353	198541	evm.TU.supercontig_131.24	NA	0.79	8.74	11.06	Others
Cpa118	supercontig_52	666951	667181	evm.TU.supercontig_52.74	Protein of unknown function (DUF581)	1.05	12.17	11.59	Others
Cpa111	supercontig_4842	1382	1570	evm.TU.supercontig_4842.1	Annexin	0.52	6.24	12	Others
Cpa145	supercontig_8	1863126	1863314	evm.TU.supercontig_8.262	Protease inhibitor/seed storage/LTP family	0.52	6.24	12	Protein modification
Cpa152	supercontig_9	1672698	1672949	evm.TU.supercontig_9.251	NA	5.5	66.16	12.03	Others
Cpa147	supercontig_84	476072	476260	NA	NA	0.79	9.67	12.24	Intergenic
Cpa081	supercontig_2364	12640	12828	NA	NA	0.26	3.43	13.19	Intergenic
Cpa065	supercontig_170	127620	127808	evm.TU.supercontig_170.23	Unknown protein	0.52	6.87	13.21	Others
Cpa045	supercontig_132	219051	219239	evm.TU.supercontig_132.22	ENTH/ANTH/VHS superfamily protein	0.52	6.87	13.21	Cell sorting
Cpa124	supercontig_59	383169	383357	evm.TU.supercontig_59.35	Ammonium transporter	0.52	6.87	13.21	Transporters
Cpa132	supercontig_64	136124	136312	evm.TU.supercontig_64.17	Cytochrome b6f complex subunit, putative, expressed	0.26	3.74	14.38	Photosynthesis
Cpa099	supercontig_390	9807	9995	evm.TU.supercontig_390.3	IMIDAZOLONEPROPIONASE AND HISTIDINE AMMONIA-LYASE like	0	1.56	15.6	Metabolic enzymes
Cpa155	supercontig_92	905539	905727	evm.TU.supercontig_92.120	IMIDAZOLONEPROPIONASE AND HISTIDINE AMMONIA-LYASE like	0	1.56	15.6	Metabolic enzymes
Cpa019	evm.model.supercontig_50.111	1015	1203	evm.model.supercontig_50.111	4-hydroxyphenylpyruvate dioxygenase	0.79	12.8	16.2	Metabolic enzymes
Cpa049	supercontig_14	2204064	2204252	evm.TU.supercontig_14.200	Kinase, putative	0.26	4.37	16.81	Others
Cpa046	supercontig_135	562599	562787	evm.TU.supercontig_135.37	Zinc/iron transporter	0.26	4.37	16.81	Transporters
Cpa134	supercontig_64	702124	702312	evm.TU.supercontig_64.100	Protein disulfide isomerase, putative	0.26	4.37	16.81	Protein modification
Cpa121	supercontig_53	1021905	1022093	evm.TU.supercontig_53.121	NA	0.26	4.37	16.81	Others
Cpa110	supercontig_48	542144	542332	evm.TU.supercontig_48.93	Rubber elongation factor protein (REF)	0.26	4.68	18	Others
Cpa052	supercontig_140	283988	284176	evm.TU.supercontig_140.13	NA	0.52	9.67	18.6	Others
Cpa066	supercontig_1704	783	971	NA	NA	0.26	4.99	19.19	Intergenic
Cpa085	supercontig_26	1759470	1759658	evm.TU.supercontig_26.256	Plastocyanin	0.52	10.61	20.4	Photosynthesis
Cpa096	supercontig_36	879184	879372	evm.TU.supercontig_36.112	Ethylene-responsive transcription factor 4	1.05	22.16	21.1	Hormone signaling
Cpa006	evm.model.supercontig_2.226	233	421	evm.model.supercontig_2.226	PLANT CADMIUM RESISTANCE 2	0.26	6.24	24	Transporters
Cpa113	supercontig_5	1716398	1716586	evm.TU.supercontig_5.200	Methyltransferase domain protein	0.26	6.87	26.42	Metabolic enzymes
Cpa026	supercontig_1	4745420	4745608	evm.TU.supercontig_1.364	Actin depolymerizing factor 4	0	3.43	34.3	Cytoskeleton
Cpa106	supercontig_44	82199	82387	evm.TU.supercontig_44.9	50S ribosomal protein L14	0	3.74	37.4	Translation
Cpa127	supercontig_6	1395519	1395707	evm.TU.supercontig_6.170	ATP-dependent zinc metalloprotease FtsH 2	0	3.74	37.4	Protein modification
Cpa077	supercontig_21	1598782	1598970	evm.TU.supercontig_21.158	CYSTEINE PROTEASE FAMILY C1-RELATED	0	4.06	40.6	Protein modification
Cpa029	supercontig_106	699571	699801	evm.TU.supercontig_106.61	Zinc finger protein	0.26	11.23	43.19	Nucleic acids binding
Cpa146	supercontig_80	383047	383235	evm.TU.supercontig_80.46	Acidic endochitinase	0	4.37	43.7	Cell wall-related
Cpa119	supercontig_52	1091713	1091901	evm.TU.supercontig_52.127	Calcium-transporting ATPase 1	0	4.68	46.8	Transporters
Cpa032	supercontig_114	174582	174770	evm.TU.supercontig_114.9	Exo70 exocyst complex subunit	0	4.68	46.8	Cell sorting
Cpa112	supercontig_5	1622566	1622775	evm.TU.supercontig_5.186	Unknown protein	1.57	86.45	55.06	Others
Cpa008	evm.model.supercontig_25.127	845	1033	evm.model.supercontig_25.127	Cytochrome P450 CYP2 subfamily	0.26	16.85	64.81	Photosynthesis
Cpa122	supercontig_55	952893	953081	evm.TU.supercontig_55.150	Heat stress transcription factor	0	6.87	68.7	Transcription factor
Cpa048	supercontig_139	237186	237374	evm.TU.supercontig_139.38	NA	0	9.67	96.7	Others
Cpa042	supercontig_130	615873	616061	evm.TU.supercontig_130.51	unknown protein	0	14.67	146.7	Others
Cpa095	supercontig_3370	5498	5686	evm.TU.supercontig_3370.1	Acetyl esterase	0	15.6	156	Metabolic enzymes
A. thaliana
PHAS ID	Position of PHAS locus			Corresponding gene		21-nt sRNA abundance (RPM)		Ratio (Infected / Healthy leaf)	Categoryof PHAS loci with 5-fold changes in sRNA production
	Reference ID	Start	End	Gene ID	Annotation	Healthy leaf	TuMV-Infected leaf
Ath037	Chr1	4368845	4369159	AT1G12820	AUXIN SIGNALING F-BOX 3	54.63	27.68	0.506681
Ath043	Chr1	23490692	23490880	AT1G63330	Pentatricopeptide repeat (PPR) superfamily protein	8.91	6.59	0.739618
Ath040	Chr1	19091911	19092099	AT1G51480	Disease resistance protein (CC-NBS-LRR class)	10.69	8.35	0.781104
Ath014	Chr1	23386525	23386734	AT1G63070	Pentatricopeptide repeat-containing protein	156.16	134	0.858094
Ath025	Chr3	9870186	9870374	AT3G26810	AUXIN SIGNALING F-BOX 2	32.66	28.12	0.860992
Ath022	Chr1	4354541	4354855	AT1G12775	Pentatricopeptide repeat-containing protein	27.91	24.16	0.86564
Ath057	Chr5	17566572	17566931	AT5G43740	Disease resistance protein (CC-NBS-LRR class) family protein	16.03	14.06	0.877105
Ath036	AT5G57735.1	282	491	AT5G57735.1	tasiR-ARF	20.19	18.01	0.892026
Ath058	Chr5	23394286	23394474	NA	NA	20.19	18.01	0.892026
Ath009	AT5G49615	192	380	AT5G49615	TAS3b	154.38	144.55	0.936326
Ath028	Chr5	20134494	20134682	AT5G49615	TAS3b	154.38	144.55	0.936326
Ath015	Chr1	23390116	23390325	AT1G63080	Pentatricopeptide repeat-containing protein	371.1	356.32	0.960172
Ath034	AT3G17185.1	198	470	AT3G17185.1	NA	2331.08	2252.58	0.966325
Ath048	Chr3	5862080	5862352	NA	NA	2331.08	2252.58	0.966325
Ath055	Chr5	15757625	15757897	AT5G39370	Curculin-like (mannose-binding) lectin family protein	48.69	50.09	1.02875
Ath016	Chr1	23413349	23414020	AT1G63130	Pentatricopeptide repeat-containing protein	705.38	728.45	1.03271
Ath027	Chr5	15555440	15555628	AT5G38850	TIR-NBS-LRR resistance protein	20.78	22.41	1.07844
Ath042	Chr1	23307215	23307697	AT1G62930	RPF3 encodes a pentatricopeptide repeat (PPR) protein	518.35	572.48	1.10443
Ath049	Chr3	8530261	8530640	AT3G23690	basic helix-loop-helix (bHLH) DNA-binding superfamily protein	21.38	24.16	1.13003
Ath012	Chr1	23299603	23300232	AT1G62910	Pentatricopeptide repeat-containing protein	600.29	682.32	1.13665
Ath019	Chr1	23507869	23508183	AT1G63400	Pentatricopeptide repeat-containing protein	76.59	88.31	1.15302
Ath006	AT2G39675	253	588	AT2G39675	TAS1c	2965.21	3452.46	1.16432
Ath017	Chr1	23419942	23420340	AT1G63150	Pentatricopeptide repeat-containing protein	310.53	361.59	1.16443
Ath024	Chr2	16537692	16538006	AT2G39675	TAS1c	2962.83	3451.58	1.16496
Ath032	AT2G39681.1	463	819	AT2G39681.1	TAS2	4684.72	5537.64	1.18206
Ath011	Chr1	23178505	23178693	AT1G62590	Pentatricopeptide repeat-containing protein	100.34	122.14	1.21726
Ath013	Chr1	23302125	23302418	AT1G62914	Pentatricopeptide repeat-containing protein	80.75	101.49	1.25684
Ath030	Chr5	5461610	5461798	AT5G16640	Pentatricopeptide repeat-containing protein	13.06	17.13	1.31164
Ath029	Chr5	24309517	24309705	AT5G60450	Auxin response factor 4	24.34	32.07	1.31758
Ath005	AT2G27400	358	546	AT2G27400	TAS1a	1516.45	2009.17	1.32492
Ath023	Chr2	11721925	11722113	AT2G27400	TAS1a	1433.32	1929.21	1.34597
Ath018	Chr1	23490164	23490373	AT1G63330	Pentatricopeptide repeat-containing protein	42.16	57.56	1.36528
Ath050	Chr3	18733926	18734114	AT3G50480	homolog of RPW8 4	0.59	0.88	1.49153
Ath010	Chr1	18549357	18549692	AT1G50055	TAS1B	742.19	1150.67	1.55037
Ath002	AT1G50055	353	688	AT1G50055	TAS1b	742.79	1152.87	1.55208
Ath003	AT1G62860	635	823	AT1G62860	Pentatricopeptide repeat-containing protein (pseudogene)	65.31	101.49	1.55397
Ath044	Chr1	23587135	23587428	AT1G63630	Tetratricopeptide repeat (TPR)-like superfamily protein	63.53	99.29	1.56288
Ath041	Chr1	23276036	23276437	NA	NA	64.72	101.49	1.56814
Ath051	Chr4	1472747	1473019	NA	NA	34.44	69.86	2.02846
Ath056	Chr5	16640618	16640806	AT5G41610	Na+/H+ antiporter family protein	5.34	11.42	2.13858
Ath046	Chr2	13271892	13272122	AT2G31141	Unknown protein	8.91	19.77	2.21886
Ath045	Chr1	29427957	29428229	NA	NA	15.44	38.22	2.47539
Ath038	Chr1	5297887	5298159	NA	NA	51.06	132.25	2.59009
Ath031	AT1G15405.1	10	282	AT1G15405.1	NA	50.47	131.81	2.61165
Ath052	Chr4	8530156	8530344	AT4G14910	imidazoleglycerol-phosphate dehydratase	4.16	11.42	2.74519
Ath039	Chr1	17890969	17891157	AT1G48410	Stabilizer of iron transporter SufD / Polynucleotidyl transferase	2.38	7.47	3.13866
Ath053	Chr4	10180241	10180429	NA	NA	8.31	29.88	3.59567
Ath054	Chr5	3014908	3015096	NA	NA	4.16	15.38	3.69712
Ath033	AT3G10985.1	440	628	AT3G10985.1	SENESCENCE ASSOCIATED GENE 20	1.19	4.83	4.05882
Ath047	Chr2	17224468	17224656	NA	NA	7.72	32.07	4.15415
Ath035	AT4G15280.1	352	540	AT4G15280.1	UDP-glucosyl transferase 71B5	0	0.88	8.8	Metabolic enzymes
Oryza sativa L. ssp. Japonica
PHAS ID	Position of PHAS locus			Corresponding gene		21-nt sRNA abundance (RPM)		Ratio (Infected / Healthy leaf)	Categoryof PHAS loci with 5-fold changes in sRNA production
	Reference ID	Start	End	Gene ID	Annotation	Healthy leaf	RDV-Infected leaf
Osaj041	Chr7	13742361	13742549	LOC_Os07g24190	cellulose synthase 6	1.51	0	0	Metabolic enzymes
Osaj022	Chr2	21449708	21449938	LOC_Os02g35690	sequence-specific DNA binding transcription factors	1.26	0.08	0.0634921	Transcription factor
Osaj056	LOC_Os07g48100.1	1782	1970	LOC_Os07g48100.1	SOS3-interacting protein 1	1.17	0.08	0.0683761	Protein modification
Osaj030	Chr4	24998543	24998731	LOC_Os04g42250	hydroxycinnamoyl-CoA shikimate/quinate hydroxycinnamoyl transferase	1	0.08	0.08	Metabolic enzymes
Osaj023	Chr2	22898505	22899029	NA	NA	102.67	13.16	0.128178	Others
Osaj026	Chr3	3156914	3157228	LOC_Os03g06290	Subtilisin-like serine endopeptidase family protein	2.51	1.04	0.414343
Osaj049	Chr9	14001786	14001974	LOC_Os09g23560	elicitor-activated gene 3-1	16.23	8.06	0.496611
Osaj011	Chr1	8546103	8546333	LOC_Os01g15270	NA	1.26	0.72	0.571429
Osaj013	Chr1	33115724	33115912	LOC_Os01g57294	Pentatricopeptide repeat (PPR) superfamily protein	3.51	2.15	0.612536
Osaj014	Chr1	33136352	33136540	LOC_Os01g57324	Pentatricopeptide repeat (PPR) superfamily protein	3.51	2.15	0.612536
Osaj048	Chr9	13995461	13995750	LOC_Os09g23550	elicitor-activated gene 3-1	44.35	29.11	0.65637
Osaj053	LOC_Os03g51490.1	234	422	LOC_Os03g51490.1	NA	1.09	0.72	0.66055
Osaj039	Chr6	29342749	29342937	LOC_Os06g48500	NA	0.84	0.56	0.666667
Osaj047	Chr9	13987774	13988004	LOC_Os09g23540	elicitor-activated gene 3-1	37.91	25.52	0.673173
Osaj050	Chr9	15046637	15046825	NA	NA	5.44	4.07	0.748162
Osaj019	Chr11	5393612	5393800	NA	NA	1.76	1.36	0.772727
Osaj006	Chr4	24905399	24905587	LOC_Os04g42050	TAS3b-2	74.31	65.88	0.886556
Osaj035	Chr6	10035879	10036067	NA	NA	7.78	7.82	1.00514
Osaj002	Chr12	26345093	26345428	LOC_Os12g42390	Expressed gene	2193.53	2207.34	1.0063
Osaj034	Chr6	10035027	10035215	NA	NA	11.46	12.28	1.07155
Osaj001	Chr1	10960853	10961041	NA	NA	21.84	25.2	1.15385
Osaj015	Chr10	4842440	4842628	NA	NA	10.21	12.12	1.18707
Osaj016	Chr10	10812056	10812244	LOC_Os10g21196	ribosomal protein S16	0.59	0.8	1.35593
Osaj043	Chr8	5990373	5990561	NA	NA	5.27	7.42	1.40797
Osaj005	Chr3	11276257	11276466	NA	NA	138.15	206.26	1.49301
Osaj003	Chr2	24021977	24022186	NA	TAS3b-1	628.25	962.54	1.5321
Osaj042	Chr7	28702293	28702481	NA	NA	0.92	1.52	1.65217
Osaj018	Chr10	21993024	21993212	LOC_Os10g40934	2-oxoglutarate (2OG) and Fe(II)-dependent oxygenase superfamily protein	0.67	1.12	1.67164
Osaj024	Chr3	752643	753083	LOC_Os03g02240	Duplicated homeodomain-like superfamily protein	0.75	1.36	1.81333
Osaj007	Chr5	1900912	1901142	NA	TAS3a-2	9.54	17.31	1.81447
Osaj009	Chr1	934359	934547	LOC_Os01g02720	Translation elongation factor EF1A/initiation factor IF2gamma family protein	2.34	4.39	1.87607
Osaj051	Chr9	19389654	19389842	LOC_Os09g32480	NA	1.67	3.19	1.91018
Osaj044	Chr8	10371498	10371686	NA	NA	0.42	1.28	3.04762
Osaj021	Chr2	3492304	3492576	LOC_Os02g06910	auxin response factor 6	0.5	1.91	3.82
Osaj027	Chr3	7799696	7799884	NA	NA	0.42	2.47	5.88095	Others
PHAS ID	Position of PHAS locus			Corresponding gene		21-nt sRNA abundance (RPM)		Ratio (Infected / Healthy leaf)	Categoryof PHAS loci with 5-fold changes in sRNA production
	Reference ID	Start	End	Gene ID	Annotation	Healthy leaf	RSV-Infected leaf
Osaj054	LOC_Os05g07250.1	215	403	LOC_Os05g07250.1	translocase inner membrane subunit 17-2	4.01	0.8	0.199501	Transporters
Osaj017	Chr10	21636340	21636591	LOC_Os10g40390	GRAS family transcription factor	1.66	0.36	0.216867
Osaj045	Chr9	13238205	13238393	NA	NA	0.89	0.22	0.247191
Osaj052	LOC_Os02g51050.1	194	382	LOC_Os02g51050.1	Leucine-rich receptor-like protein kinase family protein	5.03	1.52	0.302187
Osaj006	Chr4	24905399	24905587	LOC_Os04g42050	TAS3b-2	133.06	44.85	0.337066
Osaj040	Chr7	9554654	9554842	NA	NA	0.7	0.29	0.414286
Osaj037	Chr6	21881728	21881916	NA	NA	0.64	0.29	0.453125
Osaj058	LOC_Os10g21800.1	150	359	LOC_Os10g21800.1	EF-TU receptor	9.24	4.85	0.524892
Osaj012	Chr1	23172051	23172239	NA	NA	1.15	0.8	0.695652
Osaj004	Chr3	4494918	4495106	NA	NA	12.87	9.13	0.709402
Osaj032	Chr5	2132710	2132898	LOC_Os05g04570	F-box family protein with a domain of unknown function (DUF295)	0.89	0.65	0.730337
Osaj025	Chr3	2947432	2947620	LOC_Os03g05870	chloroplast sulfur E	4.46	3.91	0.876682
Osaj028	Chr3	29333054	29333242	LOC_Os03g51270	F-box/RNI-like superfamily protein	8.03	7.46	0.929016
Osaj026	Chr3	3156914	3157228	LOC_Os03g06290	Subtilisin-like serine endopeptidase family protein	2.29	2.17	0.947598
Osaj057	LOC_Os09g23540.1	421	630	LOC_Os09g23540.1	elicitor-activated gene 3-1	27.64	33.83	1.22395
Osaj048	Chr9	13995461	13995750	LOC_Os09g23550	elicitor-activated gene 3-1	30.45	37.46	1.23021
Osaj047	Chr9	13987774	13988004	LOC_Os09g23540	elicitor-activated gene 3-1	25.8	32.17	1.2469
Osaj046	Chr9	13623025	13623340	NA	NA	3.82	5.51	1.44241
Osaj055	LOC_Os06g45780.1	12	200	LOC_Os06g45780.1	NA	0.64	0.94	1.46875
Osaj010	Chr1	7657288	7657602	NA	NA	38.85	60.64	1.56088
Osaj005	Chr3	11276257	11276466	NA	NA	132.8	222.56	1.6759
Osaj003	Chr2	24021977	24022186	NA	TAS3b-1	425.48	731.72	1.71975
Osaj020	Chr12	3696060	3696248	LOC_Os12g07470	NA	2.04	4.13	2.02451
Osaj001	Chr1	10960853	10961041	NA	NA	10.25	22.31	2.17659
Osaj007	Chr5	1900912	1901142	NA	TAS3a-2	10.76	38.76	3.60223
Osaj038	Chr6	28158756	28158944	LOC_Os06g46410	auxin response factor 8	0.25	1.01	4.04
Osaj029	Chr4	20993239	20993427	LOC_Os04g34699	P-loop containing nucleoside triphosphate hydrolases superfamily protein	0.19	0.87	4.57895
Osaj024	Chr3	752643	753083	LOC_Os03g02240	Duplicated homeodomain-like superfamily protein	0.7	3.33	4.75714
Osaj033	Chr5	18107368	18107577	LOC_Os05g31140	Glycosyl hydrolase superfamily protein	0.19	1.3	6.84211	Metabolic enzymes
Osaj031	Chr4	27138636	27138824	LOC_Os04g45834	Protein of unknown function, DUF584	0	0.8	8	Others
Osaj021	Chr2	3492304	3492576	LOC_Os02g06910	auxin response factor 6	0.45	3.77	8.37778	Hormone signaling
Osaj036	Chr6	11629570	11629758	NA	NA	0.06	0.65	10.8333	Others
