# Supplementary material for: A dynamic evolutionary and functional landscape of plant phased small interfering RNAs
Source: BMC Biol. 2015 May 16;13:32. doi: 10.1186/s12915-015-0142-4 (PMC4457045; doi:10.1186/s12915-015-0142-4)
Supplement: Supplementary file 14 — PHAS loci that were responsive to nutrient starvation. [file 12915_2015_142_MOESM14_ESM.xlsx]

## Sheet: S14
Additional file 14. PHAS loci that were responsive to nutrient starvation. Purple shade depicts the positive PHAS loci.
C. reinhardtii
PHAS ID	Position of PHAS locus			Corresponding gene		sRNA density (RPM)			Phosphate starvation / control	Sulfate starvation/control
	Reference ID	Start	End	Gene ID	Annotation	Control	Phosphate starvation	Sulfate starvation
Cre161	chromosome_3	8592901	8593089	g4390	DNA polymerase eta/iota	81.99	523.48	135.09	6.385	1.648
Cre194	chromosome_6	3385707	3385895	Cre06.g277850	Unknown protein	21.16	164.21	32.92	7.76	1.556
Cre287	g16974.t1	2475	2663	g16974.t1	Unknown protein	0.23	4.77	1.02	20.739	4.435
Cre195	chromosome_6	3398616	3398804	g6229	Unknown protein	21.16	164.21	32.92	7.76	1.556
Cre005	chromosome_1	4254219	4254407	Cre01.g028500	unknown protein	17.74	196.15	102.58	11.057	5.782
Cre073	chromosome_14	1123433	1123642	g14824	Unknown protein	0	0.43	41.03	4.3	410.3
Cre295	g6277.t1	60	269	g6277.t1	NA	0.23	0.65	10.36	2.826	45.043
Cre197	chromosome_6	3655237	3655425	g6278	NA	0.23	0.72	5.25	3.13	22.826
Cre292	g2798.t1	3661	3891	g2798.t1	Endonuclease-reverse transcriptase	0.61	6.72	16.63	11.016	27.262
Cre163	chromosome_3	8967142	8967330	g4450	Unknown protein	0.69	43.51	33.81	63.058	49
Cre291	g18202.t1	2353	2583	g18202.t1	Endonuclease-reverse transcriptase	3.2	30.28	70.14	9.463	21.919
Cre261	Cre02.g109650.t1.3	4109	4339	Cre02.g109650.t1.3	BEL1-like homeodomain 10	0	260.19	303.38	2601.9	3033.8
Cre262	Cre03.g198800.t1.2	200	451	Cre03.g198800.t1.2	Myb domain protein	0	296.9	368.33	2969	3683.3
Cre098	chromosome_16	3002092	3002322	Cre16.g664600	NADH:ubiquinone oxidoreductase B16.6 subunit	0	43.15	49.35	431.5	493.5
Cre136	chromosome_2	9101108	9101296	g2826	Unknown protein	48.42	755.41	311.22	15.601	6.428
Cre025	chromosome_11	1337272	1337586	g11644	MaoC-like dehydratase	92835	48113.4	18543.3	0.518	0.2
Cre058	chromosome_13	791519	791854	Cre13.g567000	Unknown protein	92842.9	48117.8	18545.2	0.518	0.2
Cre170	chromosome_4	3390059	3390394	Cre04.g227500	Lysyl oxidase like protein 4	3350.98	1056.65	376.1	0.315	0.112
Cre304	scaffold_21	122716	123051	g18185	Unknown protein	92842.9	48117.8	18545.2	0.518	0.2
Cre009	chromosome_1	6454366	6454765	g1029	Transposon Ty1-BL Gag-Pol polyprotein	3101.82	41.92	33.53	0.014	0.011
Cre106	chromosome_16	6439957	6440356	Cre16.g673450	Transposon Ty1-BL Gag-Pol polyprotein	3101.82	41.92	33.53	0.014	0.011
Cre140	chromosome_3	890820	891071	g2997	Unknown protein	206.99	24.36	17.31	0.118	0.084
Cre147	chromosome_3	5326138	5326368	g3812	Transposon Ty1-BL Gag-Pol polyprotein	2944.69	39.53	31.15	0.013	0.011
Cre149	chromosome_3	5596152	5596551	Cre03.g186800	Transposon Ty1-BL Gag-Pol polyprotein	3101.82	41.92	33.53	0.014	0.011
Cre283	g15210.t1	3006	3257	g15210.t1	Papain family cysteine protease	89.07	0.43	0.68	0.005	0.008
