# Supplementary material for: A dynamic evolutionary and functional landscape of plant phased small interfering RNAs
Source: BMC Biol. 2015 May 16;13:32. doi: 10.1186/s12915-015-0142-4 (PMC4457045; doi:10.1186/s12915-015-0142-4)
Supplement: Supplementary file 15 — Summary of PHAS loci with identified triggers. [file 12915_2015_142_MOESM15_ESM.xlsx]

## Sheet: S15
Additional file 15. Summary of PHAS loci with identified triggers.
species	Total No. of PHAS loci	No. of PHAS loci with identified triggers
		Single Hit (5'-21nt)	Single Hit (3'-21nt)	Single Hit (5'-22nt)	Single Hit (3'-22nt)	Double Hits (21nt)	Double Hits (22nt)	Double Hits (5'-21nt:3'-22nt)	Double Hits (5'-22nt:3'-21nt)	total
Populus trichocarpa	171	8	7	1	20	0	0	0	0	36
Citrus sinensis	407	19	16	1	46	0	1	1	0	84
Arabidopsis lyrata	56	3	3	0	1	0	0	0	0	7
Arabidopsis thaliana	59	4	1	3	0	1	0	0	0	9
Carica papaya	161	0	4	0	0	0	0	0	0	4
Vitis vinifera	400	22	18	7	25	1	0	2	1	76
Nicotiana tabacum	28	0	0	0	0	0	0	0	0	0
Solanum tuberosum	210	6	3	1	14	0	0	2	0	26
Solanum lycopersicum	137	5	8	1	7	0	1	0	0	22
Mimulus guttatus	40	1	3	0	2	0	0	0	0	6
Musa acuminata	29	1	1	1	3	0	0	0	0	6
Oryza rufipogon	13	0	0	0	0	0	0	0	0	0
Oryza sativa japonica	63	2	3	1	1	0	0	0	0	7
Oryza sativa indica	18	0	0	0	0	0	0	0	0	0
Panicum virgatum	24	0	3	0	0	0	0	0	0	4
Setaria italica	916	19	19	2	1	0	0	0	0	41
Zea mays	263	3	3	1	1	0	0	0	0	8
Sorghum bicolor	68	1	0	0	0	0	0	0	0	1
Amborella trichopoda	67	6	0	2	3	0	0	0	0	11
Cycas rumphii	13	0	0	0	0	0	0	0	0	0
Ginkgo biloba	27	1	0	0	0	0	0	0	0	1
Physcomitrella patens	4	2	1	0	0	0	0	0	0	3
Volvox carteri	27	2	3	0	0	0	0	0	0	5
Chlamydomonas reinhardtii	307	10	8	0	0	1	0	0	0	19
