# Supplementary material for: A dynamic evolutionary and functional landscape of plant phased small interfering RNAs
Source: BMC Biol. 2015 May 16;13:32. doi: 10.1186/s12915-015-0142-4 (PMC4457045; doi:10.1186/s12915-015-0142-4)
Supplement: Supplementary file 16 — Analysis for PHAS loci triggers. [file 12915_2015_142_MOESM16_ESM.xlsx]

## Sheet: S16
Additional file 16. Analysis for PHAS loci triggers.
PHAS ID	species	Position of PHAS locus			Corresponding gene		miRNA trigger						Target Sequence	Phase status	Cleavage Site	sPARTA P value
		Reference ID	Start	End	Gene ID	Annotation	miRNA sequence	miRNA family	Abundance (RPM)	Score	Position	Alignment Range
Aly012	Arabidopsis lyrata	scaffold_1	24576795	24576983	g473977	ARGONAUTE 1	TCGCTTGGTGCAGGTCGGGAA	miR168#miR168e#miR168b#miR168#miR168a#miR168#miR168a#miR168b#miR168#miR168b#miR168#miR168#miR168#miR168b#miR168a-5p#miR168a-5p#miR168b-5p#miR168c-5p#miR168b-5p#miR168a#miR168a#miR168d#miR168a#miR168a#miR168a	28461.5	2.5	3p	3p:32~52	UUCCCGAGCUGCAUCAAGCUA	in-phase	43	NA
Aly019	Arabidopsis lyrata	scaffold_2	1082559	1082916	NA	NA	TTGTTGATCGGATGGTAGAAA	NA	818.34	1	5p	5p:169~189	UUUCAACCAUCCGAUCAACAA	in-phase	180	NA
Aly022	Arabidopsis lyrata	scaffold_2	1418286	1418558	NA	NA	CTAACCAAGTTTCATCATCTG	NA	133.41	4	3p	3p:75~95	AAGAUGAUUAAACUCGGUUAU	in-phase	86	NA
Aly023	Arabidopsis lyrata	scaffold_2	1454156	1454344	NA	NA	ATTTTCTACCATCCGATCAAC	NA	216.54	1	5p	5p:171~191	GUUGAUCGGAUGGUCGAAAAU	in-phase	180	NA
Aly028	Arabidopsis lyrata	scaffold_2	700615	700908	NA	NA	ATTTTCTACCATCCGATCAAC	NA	216.54	1.5	5p	5p:192~212	GUUGAUCGGAUGGUAGAAGAA	in-phase	201	NA
Aly052	Arabidopsis lyrata	scaffold_7	21850632	21850820	g891572	Disease resistance protein (TIR-NBS-LRR class) family LENGTH=1104	TAAGCACTTTTTGGTCATGTA	NA	16.28	2.5	3p	3p:53~73	UACAUAAUCAGAGAGUGCUUA	in-phase	64	NA
Aly053	Arabidopsis lyrata	scaffold_7	21855925	21856134	g891573	NA	TCAAGCACCAGCTCGAAGAAGC	miR825-5p	63.58	3	3p	3p:-10~11	GCUUCUUCGGGCUGGUGCUUAG	in-phase	2	NA
Ath001	Arabidopsis thaliana	AT1G48410.1	700	1113	AT1G48410.1	ARGONAUTE 1	TCGCTTGGTGCAGGTCGGGAA	miR168#miR168a#miR168#miR168a#miR168b#miR168#miR168b#miR168#miR168#miR168#miR168b#miR168a-5p#miR168a-5p#miR168b-5p#miR168c-5p#miR168b-5p#miR168a#miR168a#miR168d#miR168a#miR168a#miR168a#miR168#miR168e#miR168b	23014.3	2.5	5p	5p:12~32	UUCCCGAGCUGCAUCAAGCUA	out-of-phase	23	0.000245
Ath005	Arabidopsis thaliana	AT2G27400.1	378	546	AT2G27400.1	TAS1a	TTCGCTTGCAGAGAGAAATCAC	miR173-5p	1315.37	1.5	5p	5p:190~211	GUGAUUUUUCUCUACAAGCGAA	in-phase	202	0.002102
Ath006	Arabidopsis thaliana	AT2G39675.1	253	588	AT2G39675.1	TAS1c	TTCGCTTGCAGAGAGAAATCAC	miR173-5p	1315.37	1.5	5p	5p:190~211	GUGAUUUUUCUCUACAAGCGAA	in-phase	202	NA
Ath009	Arabidopsis thaliana	AT5G49615.1	192	380	AT5G49615.1	TAS3b	AAGCTCAGGAGGGATAGCGCC	miR390b#miR390b#miR390a-5p#miR390a-5p#miR390b-5p#miR390b-5p#miR390b-5p#miR390a-5p#miR390a-5p#miR390#miR390d-5p#miR390b#miR390d#miR390a#miR390a#miR390c#miR390b#miR390a#miR390a#miR390b#miR390c#miR390d#miR390a#miR390a#miR390d#miR390f#miR390a#miR390a#miR390a#miR390b#miR390a#miR390a#miR390a#miR390b#miR390b#miR390e#miR390g#miR390b#miR390b#miR390b#miR390c#miR390b#miR390-5p#miR390#miR390c#miR390b#miR390#…	2352.47	4	5p	5p:156~176	GACGCUAUCUUACCUGAGCUU	out-of-phase	165	NA
Ath023	Arabidopsis thaliana	Chr2	11721914	11722102	AT2G27400	TAS1a	TTCGCTTGCAGAGAGAAATCAC	miR173-5p	1315.37	1.5	5p	5p:50~70	GUGAUUUUUCUCUACAAGCGAA	in-phase	61	NA
Ath024	Arabidopsis thaliana	Chr2	16537692	16537911	AT2G39675	TAS1c	TTCGCTTGCAGAGAGAAATCAC	miR173-5p	1315.37	1.5	5p	5p:145~165	GUGAUUUUUCUCUACAAGCGAA	in-phase	156	NA
Ath029	Arabidopsis thaliana	Chr5	24309517	24309728	AT5G60450	auxin response factor 4 LENGTH=788	TTCTTGACCTTGTAAGGCCTT	NA	654.53	1	3p	3p:-9~11	AAGGUCUUGCAAGGUCAAGAA	in-phase	2	NA
Ath029	Arabidopsis thaliana	Chr5	24309517	24309728	AT5G60450	auxin response factor 4 LENGTH=788	TTCTTGACCTTGTAAGGCCTT	NA	654.53	1.5	5p	5p:192~212	AGGGUCUUGCAAGGUCAAGAA	in-phase	203	NA
Ath030	Arabidopsis thaliana	Chr5	5461547	5461798	AT5G16640	Pentatricopeptide repeat-containing protein	TTGAAAGTGACTACATCGGGG	miR161-5p.1	8731.33	2	3p	3p:-8~12	CCCUGAUGUAUUUACUUUCAA	in-phase	3	6.7e-05
Ath032	Arabidopsis thaliana	AT2G39681.1	505	819	AT2G39681.1	TAS2	TTCGCTTGCAGAGAGAAATCAC	miR173-5p#miR173a-5p#miR173b-5p	172.95	1.5	5p	5p:102~123	GUGAUUUUUCUCUCCAAGCGAA	out-of-phase	114	0.001222
Atr001	Amborella trichopoda	AmTr_v1.0_scaffold00001	15537892	15538080	evm_27.TU.AmTr_v1.0_scaffold00001.586	disease resistance protein (TIR-NBS-LRR class), putative LENGTH=1556	TCAAGCTTGTAGATATGATGG	NA	14.23	3.5	5p	5p:106~126	UAAUCAUAUCUACAAGCUCGA	in-phase	117	NA
Atr004	Amborella trichopoda	AmTr_v1.0_scaffold00003	5891140	5891328	NA	NA	TTGATATTATGGATGACTGGC	NA	45.6	1	5p	5p:169~189	GCAAGUCAUCCAUAAUAUCAA	in-phase	180	NA
Atr007	Amborella trichopoda	AmTr_v1.0_scaffold00011	4415644	4415832	NA	NA	TCGCAAGGGACAAACCTTCATA	NA	13.44	2.5	5p	5p:189~210	UGUGAAGGUUUGCCACUUGCGA	in-phase	201	0.00077
Atr020	Amborella trichopoda	AmTr_v1.0_scaffold00036	4196399	4196692	NA	NA	TTTCCGATCCCGCCCATGCCGT	miR	36.64	3	5p	5p:168~189	AUGGCAUGGGUGGCAUCGGCAA	in-phase	180	0.002265
Atr036	Amborella trichopoda	AmTr_v1.0_scaffold00071	2545100	2545309	evm_27.TU.AmTr_v1.0_scaffold00071.160	Disease resistance protein	TTTCCGATCCCGCCCATGCCGT	miR	36.64	2	3p	3p:-10~11	ACGGUAUGGGUGGGGUUGGAAA	out-of-phase	-1	0.002265
Atr037	Amborella trichopoda	AmTr_v1.0_scaffold00071	6076	6264	NA	NA	TTACGGGTAACGTAGGAGACA	NA	12.92	0.5	5p	5p:173~193	UGUCUCCUAUGUUACCCGUAA	out-of-phase	184	0.02351
Atr039	Amborella trichopoda	AmTr_v1.0_scaffold00078	1775165	1775731	evm_27.TU.AmTr_v1.0_scaffold00078.107	Disease resistance protein (TIR-NBS-LRR class) family LENGTH=1229	TTTCCGATCCCGCCCATGCCGT	miR	36.64	2	3p	3p:33~54	AUGGCAUGGGCGGUAUCGGGAA	out-of-phase	42	0.041723
Atr042	Amborella trichopoda	AmTr_v1.0_scaffold00078	533446	533886	evm_27.TU.AmTr_v1.0_scaffold00078.28	NA	TGGTACCAAGCTGAAGCCTTC	NA	35.06	0.5	5p	5p:189~209	GAAGGCUUCAGCUUGGUAUCA	in-phase	200	NA
Atr048	Amborella trichopoda	AmTr_v1.0_scaffold00087	2115352	2115540	NA	NA	TAATAGGAACTTCATATGGCA	NA	51.67	1	5p	5p:126~146	UACCAUAUGAAGUUCCUAUUA	in-phase	137	NA
Atr053	Amborella trichopoda	AmTr_v1.0_scaffold00104	430729	431064	evm_27.TU.AmTr_v1.0_scaffold00104.13	Disease resistance protein (CC-NBS-LRR class) family LENGTH=889	TTTCCGATCCCGCCCATGCCGT	miR	36.64	2.5	3p	3p:-10~11	ACGGUAUGGGUGGCAUUGGAAA	out-of-phase	-1	0.00063
Atr063	Amborella trichopoda	AmTr_v1.0_scaffold00543	721	909	evm_27.TU.AmTr_v1.0_scaffold00543.1	NA	TTGCTGAGCAGTTTTTGGATA	NA	23.99	1	5p	5p:133~153	UACCCAAAAACUGCUCAGCAA	out-of-phase	144	0.043124
Cpa004	Carica papaya (papaya)	contig_47188	341	760	evm.TU.contig_47188	Coat protein	TCAAATTGTGACTGAGTGGCA	NA	101.92	1	3p	3p:179~199	UGCCACUCAUUCACAAUUUGA	in-phase	190	NA
Cpa089	Carica papaya (papaya)	supercontig_27	1655181	1655411	evm.TU.supercontig_27.152	NA	TTCGGATTTGAGTGGTTTATG	NA	872.46	4	3p	3p:158~178	CCUAAACCUCUCAAAUACCAA	in-phase	169	NA
Cpa134	Carica papaya (papaya)	supercontig_64	702124	702312	evm.TU.supercontig_64.100	Protein disulfide isomerase, putative	ATGGTTTGATGGTTTGGTGTA	NA	27.71	3	3p	3p:159~179	UCCACCAGAUCAUCACACCAU	in-phase	170	NA
Cpa150	Carica papaya (papaya)	supercontig_9	618680	618868	NA	NA	AAGTCAGATTGAGTGAAGCAG	NA	176.99	4	3p	3p:-10~10	GUGCUUCACUCAAUCCGUCCU	in-phase	1	NA
Cre020	Chlamydomonas reinhardtii	chromosome_11	65261	65596	NA	NA	CTTACAGGTGTTGAATGGACG	miR	36.57	3.5	5p	5p:109~129	UGUACAUUCAACACCACUAAG	in-phase	118	NA
Cre044	Chlamydomonas reinhardtii	chromosome_12	4826808	4826996	Cre12.g524650	NAD-dependent protein deacetylase	TACTGGACTGCTTTGGCCCAG	miR	25.44	1.5	3p	3p:140~160	CUGGGCCAAAGCAGUUCAGCA	in-phase	149	NA
Cre044	Chlamydomonas reinhardtii	chromosome_12	4826808	4826996	Cre12.g524650	NAD-dependent protein deacetylase	TGGCACCGGCAGCTGATCCCG	NA	20.46	3.5	5p	5p:129~149	UGGCAUCAGCCGCCGCUGCCA	in-phase	138	NA
Cre101	Chlamydomonas reinhardtii	chromosome_16	4056073	4056387	Cre16.g670000	Unknown protein	TCAGATTACTCGCATCATTGG	NA	22.63	1	3p	3p:-10~10	CCAAUGAUGCGAGUAACCUGA	in-phase	1	NA
Cre121	Chlamydomonas reinhardtii	chromosome_17	6146276	6146611	g17937	Unknown protein	TGTGGAGCAGGAGCAGGAGCA	NA	622.35	4	3p	3p:137~157	UGCACCUUCCCCUGCUCCACC	in-phase	148	NA
Cre137	Chlamydomonas reinhardtii	chromosome_2	9161424	9161696	g2835	Unknown protein	TGATGAACCCAGCGAGCATAA	miR	55.3	1	5p	5p:172~192	UGAUGCUCGCUGGGUUCAUCA	in-phase	181	NA
Cre139	Chlamydomonas reinhardtii	chromosome_2	9207648	9207899	NA	NA	TGGACCTTGACCTGGAGGCTG	NA	208.52	3.5	3p	3p:141~161	CAGGCUCAAGGUCAGGGGCCA	in-phase	150	NA
Cre153	Chlamydomonas reinhardtii	chromosome_3	6431752	6431961	NA	NA	TTTCGGAAGCAATGACAGGTG	NA	98.09	2	5p	5p:67~87	CACCUGUCAUUGCUCCCAAAA	in-phase	76	NA
Cre157	Chlamydomonas reinhardtii	chromosome_3	6839157	6839345	Cre03.g198250	Low-CO2-inducible protein	TCAAGAAGCTCTTCGTCCTCG	miR	103.52	4	3p	3p:11~31	AGAGGACGAGGAGCUGUUUGA	in-phase	22	NA
Cre163	Chlamydomonas reinhardtii	chromosome_3	8967142	8967330	g4450	Unknown protein	AGCGCTGTGAGCTGCGTGCTG	miR	24.49	3.5	5p	5p:45~65	CGGCACGCAGCUCCCAGCUGU	in-phase	54	NA
Cre164	Chlamydomonas reinhardtii	chromosome_4	259107	259295	NA	NA	TCCCTTACTGACGCAGTTGAC	miR	54.13	4	5p	5p:193~213	GUCAACUACGUCAAUCAGGCA	in-phase	202	NA
Cre210	Chlamydomonas reinhardtii	chromosome_7	76579	76907	NA	NA	TGGGTATGCGGAAGAGTGCCA	NA	43.15	2	5p	5p:88~108	UGGCACUCCGCCGCAUACCCA	in-phase	97	NA
Cre218	Chlamydomonas reinhardtii	chromosome_7	5629387	5629575	Cre07.g352100	Unknown protein	TGTGTGTGTGTGTGTGATTGT	NA	18.96	3	3p	3p:119~139	ACACACACACACACACGCACG	in-phase	128	NA
Cre232	Chlamydomonas reinhardtii	chromosome_8	3160713	3160901	g8794	Unknown protein	AGACGGCCGTCCAGCTGGACG	NA	62.24	3	3p	3p:57~77	UGUCCAGCUGGGCGUCCGUCG	in-phase	66	NA
Cre238	Chlamydomonas reinhardtii	chromosome_9	613326	613514	Cre09.g403500	Ankyrin repeat-containing protein	GCGGCCGGGCTGGTGGCGGCA	NA	41.03	1.5	3p	3p:119~139	UGCCGCCGCCGGCCUGGCCGC	in-phase	128	NA
Cre264	Chlamydomonas reinhardtii	Cre07.g352213.t1.2	908	1096	Cre07.g352213.t1.2	Unknown protein	GCCGGCCCCGGACACGGAGAG	NA	25.61	3.5	5p	5p:66~86	CUGUUCGUGUCCGUGGCCCGC	in-phase	75	NA
Cre283	Chlamydomonas reinhardtii	g15210.t1	3006	3257	g15210.t1	NA	TGACTCGAAGCTGGGACAGGC	NA	15.19	0.5	3p	3p:78~98	GUCUGUCCCAGCUUCGAGUCA	in-phase	87	NA
Cre285	Chlamydomonas reinhardtii	g15536.t1	291	479	g15536.t1	NA	CGACGCTGACAGGCTTGCCGC	NA	52.12	3	5p	5p:66~86	GCGGCAAGCCUGGCAGCUCCG	in-phase	75	NA
Cre288	Chlamydomonas reinhardtii	g17773.t1	791	1021	g17773.t1	Unknown protein	CGACGCTGACAGGCTTGCCGC	NA	52.12	3.5	5p	5p:66~86	GCGGCAAGCCUGGCGGCUCCG	in-phase	75	NA
Cre289	Chlamydomonas reinhardtii	g17778.t1	393	623	g17778.t1	Unknown protein	CGACGCTGACAGGCTTGCCGC	NA	52.12	3.5	5p	5p:66~86	GCGGCAAGCCUGGCGGCUCCG	in-phase	75	NA
Csi002	Citrus sinensis (sweet orange)	chr1	1039606	1039836	Cs1g01880	Leucine-rich repeat containing protein, putative;Disease resistance protein RGA2; Putative disease resistance protein RGA3; Probable disease resistance protein At1g15890	TTGCCAACTCCTCCCATGCCGA	miR	511.51	3.5	3p	3p:11~32	UUGGGAUGGGUGGAAUUGGCAA	in-phase	23	NA
Csi006	Citrus sinensis (sweet orange)	chr1	5528666	5529001	Cs1g05730	Putative uncharacterized protein (Fragment);Putative disease resistance RPP13-like protein 1; Disease resistance protein RGA2	TTTCATTCCACACATCATCTAA	NA	234.08	1.5	3p	3p:-10~11	UUGGAUGAUGUGUGGAACGAAA	in-phase	2	NA
Csi009	Citrus sinensis (sweet orange)	chr1	8538971	8539684	Cs1g08080	Leucine-rich repeat containing protein, putative;Putative disease resistance protein RGA3; Disease resistance protein RGA2; Probable disease resistance protein At4g27220	TTCCCTAGTCCCCCTATTCCTA	NA	238.56	2.5	3p	3p:11~32	UGGGUAUAGGGGGAUUGGGGAA	in-phase	23	NA
Csi010	Citrus sinensis (sweet orange)	chr1	8710498	8710812	NA	NA	ACATTGTGATTTGGTAGTTGA	NA	575.66	4	5p	5p:108~128	GCAACGACCAAAUCACAAUUC	in-phase	117	NA
Csi013	Citrus sinensis (sweet orange)	chr1	10703257	10703865	Cs1g09350	Leucine-rich repeat containing protein, putative;Disease resistance protein RGA2; Putative disease resistance protein RGA3; Probable disease resistance protein At4g27220	TCTTACCTATGCCACCCATTCC	miR482a-3p	480.28	3	3p	3p:-10~11	GGGAUGGGCGGUAUAGGAAAGA	in-phase	2	NA
Csi015	Citrus sinensis (sweet orange)	chr1	11172515	11172787	Cs1g09580	NA	ACATTGTGATTTGGTAGTTGA	NA	575.66	4	5p	5p:171~191	GCAACUACCUAAUCACAAUUC	in-phase	180	NA
Csi018	Citrus sinensis (sweet orange)	chr1	11223525	11223839	Cs1g09640	NAC domain-containing protein 74; Protein CUP-SHAPED COTYLEDON 3; Protein FEZ; Protein BEARSKIN1; Putative NAC domain-containing protein 94; Protein SOMBRERO;NAC domain-containing protein 21/22, putative	ACATTGTGATTTGGTAGTTGA	NA	575.66	4	5p	5p:108~128	GCAACGACCAAAUCACAAUUC	in-phase	117	NA
Csi027	Citrus sinensis (sweet orange)	chr1	13899826	13900014	NA	NA	TCTTGGACAAGGTCGTGCATC	NA	51.87	3.5	3p	3p:96~116	GAUGCACGACCUCGUCAAUGG	in-phase	107	NA
Csi029	Citrus sinensis (sweet orange)	chr1	13900424	13900697	NA	NA	TTTTATTGTGGACGGCTGAAG	NA	62.11	4	5p	5p:25~45	CCACAGCACUCCACAAUAAAA	in-phase	34	NA
Csi038	Citrus sinensis (sweet orange)	chr1	15087383	15087571	Cs1g12140	Probable disease resistance protein At5g63020; Putative disease resistance protein At4g10780; Disease resistance protein RFL1;Putative disease resistance gene protein (Fragment)	TTTTTCCCACACCTCCCATCCC	miR472	187.07	4	3p	3p:32~53	GGUAUGGGCGGUGUUGGUAAAA	in-phase	44	NA
Csi040	Citrus sinensis (sweet orange)	chr1	15179976	15180206	Cs1g12170	Leucine-rich repeat-containing protein 2, lrrc2, putative;Probable disease resistance protein At5g63020; Disease resistance protein RPS5; Putative disease resistance protein At1g63350	CTTCTAATAAACATGCATGAA	NA	299.77	0.5	3p	3p:54~74	UUCGUGCAUGUUUAUUAGAAG	in-phase	65	NA
Csi041	Citrus sinensis (sweet orange)	chr1	15213516	15213704	Cs1g12210	LRR and NB-ARC domain-containing disease resistance protein;Putative disease resistance protein At4g10780; Probable disease resistance protein At5g63020; Disease resistance protein RFL1	CTTCTAATAAACATGCATGAA	NA	299.77	0.5	3p	3p:159~179	UUCGUGCAUGUUUAUUAGAAG	in-phase	170	NA
Csi058	Citrus sinensis (sweet orange)	chr1	17274247	17274561	NA	NA	TTTTTCCCACACCTCCCATCCC	miR472	187.07	3	3p	3p:53~74	GGAAUAGGAGGUGUGGGGAAGA	in-phase	65	NA
Csi073	Citrus sinensis (sweet orange)	chr2	11088231	11088461	Cs2g14270	Protein AUXIN SIGNALING F-BOX 2; Transport inhibitor response 1-like protein Os04g0395600; Protein TRANSPORT INHIBITOR RESPONSE 1; GRR1-like protein 1; F-box protein FBX14; Coronatine-insensitive protein 1;TIR1/AFB auxin receptor protein PintaAFB4A (Fragment)	TTCCAAAGGGATCGCATTGAT	miR393k#miR393j#miR393i#miR393h	47.18	3.5	3p	3p:-11~9	GACAAUGCGAUCCCUUUGGAU	out-of-phase	0	NA
Csi078	Citrus sinensis (sweet orange)	chr2	17414365	17414700	NA	NA	AAGCTCAGGAGGGATAGCGCC	miR390a#miR390a#miR390d#miR390f#miR390a#miR390a#miR390a#miR390b#miR390a#miR390a#miR390a#miR390b#miR390b#miR390e#miR390g#miR390b#miR390b#miR390b#miR390c#miR390b#miR390-5p#miR390#miR390c#miR390b#miR390#miR390a-5p#miR390#miR390c#miR390c#miR390c#miR390#miR390f#miR390b#miR390b#miR390a-5p#miR390a-5p#miR390b-5p#miR390b-5p#miR390b-5p#miR390a-5p#miR390a-5p#miR390#miR390d-5p#miR390b#miR390d#miR390a#miR390a…	796.07	1.5	3p	3p:-10~10	GGCGAUAUCUCUCCUGAGCUU	in-phase	1	NA
Csi083	Citrus sinensis (sweet orange)	chr2	29910452	29910871	Cs2g30590	Disease resistance protein RPP13 variant;Disease resistance protein RPP13; Putative disease resistance RPP13-like protein 3; Probable disease resistance RPP8-like protein 4; Disease susceptibility protein LOV1; Inactive disease susceptibility protein LOV1; Putative inactive disease susceptibility protein LOV1; Putative late blight resistance protein homolog R1B-17	TTTTTCCCACACCTCCCATCCC	miR472	187.07	3	3p	3p:32~53	GGUAUGGGAGGUUUGGGCAAAA	in-phase	44	NA
Csi086	Citrus sinensis (sweet orange)	chr2	30359752	30360255	NA	NA	TAGAGACATTTACTATCTGAT	NA	159.29	2	5p	5p:169~189	AUCAGAUGGUAAAUGCCUCUG	in-phase	180	NA
Csi104	Citrus sinensis (sweet orange)	chr3	7008023	7008442	Cs3g05320	NA	TTTTGTTGCATGATGCTGATAT	NA	23.55	1	3p	3p:-10~11	UUAUCAGCAUCAUGCAACAAAA	in-phase	2	NA
Csi104	Citrus sinensis (sweet orange)	chr3	7008023	7008442	Cs3g05320	NA	TCAACGACTAGATGTAGGCAT	NA	184.11	0.5	5p	5p:189~209	AUGCCUACAUCUAGUUGUUGA	in-phase	200	NA
Csi111	Citrus sinensis (sweet orange)	chr3	7663609	7664239	Cs3g05820	TIR-NBS-LRR-TIR type disease resistance protein (Fragment);Protein DA1-related 4; Probable disease resistance protein At1g15890	TTGCCAACTCCTCCCATGCCGA	miR	511.51	4	3p	3p:10~31	GUGGCAUGGGAGGAGUAGGUAA	in-phase	22	NA
Csi116	Citrus sinensis (sweet orange)	chr3	11687621	11687872	Cs3g08210	Probable disease resistance protein At4g14610; Putative disease resistance protein At3g15700;Disease resistance protein RFL1, putative	TTTTTCCCACACCTCCCATCCC	miR472	187.07	3	3p	3p:74~95	GGGAUGGGCGGCGUGGGUAAAA	in-phase	86	NA
Csi117	Citrus sinensis (sweet orange)	chr3	13503168	13503415	Cs3g09495	[S] KOG4118 Uncharacterized conserved protein	AAGGTCTGAAGATTTAAGCGG	NA	43.23	1	5p	5p:192~212	CCGCUUAAAUCUCCAGACCUU	in-phase	201	NA
Csi119	Citrus sinensis (sweet orange)	chr3	15418121	15418309	Cs3g11120	Disease resistance protein At4g27190; Probable disease resistance protein At4g27220;Disease resistance protein RFL1, putative	TTAAAGTTCGTTGAGGAAGGC	NA	257.76	2	5p	5p:105~125	GCCUUCUUCAUCGAAUUUUAA	in-phase	116	NA
Csi124	Citrus sinensis (sweet orange)	chr3	16689385	16689741	Cs3g12330	Late blight resistance protein R1-A, putative;Probable disease resistance protein At1g61300	TCTTACCTATGCCACCCATTCC	miR482a-3p	480.28	3	3p	3p:-10~11	GGAAUGGGCGGCAUCGGAAAGA	in-phase	2	NA
Csi126	Citrus sinensis (sweet orange)	chr3	16699525	16699713	Cs3g12340	Disease resistance protein RFL1, putative;Probable disease resistance protein At4g27220; Putative disease resistance protein At3g15700	TCTTACCTATGCCACCCATTCC	miR482a-3p	480.28	2.5	3p	3p:179~200	GGGAUGGGUGGCAUUGGAAAGA	in-phase	191	NA
Csi137	Citrus sinensis (sweet orange)	chr3	17851480	17851710	Cs3g13390	Leucine-rich repeat containing protein, putative;Putative disease resistance protein RGA3; Disease resistance protein RGA2; Probable disease resistance protein At5g43730	TCTTACCTATGCCACCCATTCC	miR482a-3p	480.28	3.5	3p	3p:11~32	GGGAUGGGGGGCAUAGGCAAAA	in-phase	23	NA
Csi139	Citrus sinensis (sweet orange)	chr3	17879643	17879831	Cs3g13430	Disease resistance protein RFL1, putative;Disease resistance protein RPS2; Putative disease resistance protein At3g15700; Probable disease resistance protein At1g52660	TCTTACCTATGCCACCCATTCC	miR482a-3p	480.28	4	3p	3p:116~137	GGCAUGGGCGGCAUUGGGAAGA	in-phase	128	NA
Csi140	Citrus sinensis (sweet orange)	chr3	18053627	18053857	Cs3g13690	Leucine-rich repeat containing protein, putative;Putative disease resistance protein RGA3; Disease resistance protein RGA2; Probable disease resistance protein RXW24L	TTCATAATCCTTCGGAAACAA	NA	67.47	4	3p	3p:116~136	GUCUUUCCGAAAGACUAUGAA	in-phase	127	NA
Csi141	Citrus sinensis (sweet orange)	chr3	18054424	18054675	Cs3g13690	Leucine-rich repeat containing protein, putative;Putative disease resistance protein RGA3; Disease resistance protein RGA2; Probable disease resistance protein RXW24L	TCTTACCTATGCCACCCATTCC	miR482a-3p	480.28	3.5	3p	3p:-10~11	GGGAUGGGGGGCAUAGGCAAAA	in-phase	2	NA
Csi142	Citrus sinensis (sweet orange)	chr3	18056868	18057295	NA	NA	TTAGAAAAAAGAGGTAGATTA	NA	33.07	4	5p	5p:172~192	UUCUCUACCAAUUUUUUCUAA	in-phase	181	NA
Csi143	Citrus sinensis (sweet orange)	chr3	18101270	18101521	Cs3g13710	Leucine-rich repeat containing protein, putative;Disease resistance protein RGA2; Putative disease resistance protein RGA3; Probable disease resistance RPP8-like protein 4	TCTTACCTATGCCACCCATTCC	miR482a-3p	480.28	3.5	3p	3p:-10~11	GGGAUGGGGGGCAUAGGCAAAA	in-phase	2	NA
Csi163	Citrus sinensis (sweet orange)	chr5	18613315	18613503	Cs5g18280	TIR-NBS-LRR-TIR type disease resistance protein (Fragment);TMV resistance protein N; Protein SUPPRESSOR OF npr1-1, CONSTITUTIVE 1; Putative disease resistance protein At4g11170; Probable WRKY transcription factor 19; Protein PHLOEM PROTEIN 2-LIKE A8; Vesicle-associated protein 1-4; Probable LRR receptor-like serine/threonine-protein kinase At4g36180; Leucine-rich repeat-containing protein 40	TTTTTCCCACACCTCCCATCCC	miR472	187.07	3.5	3p	3p:53~74	GGCAUGGGAGGUCUAGGAAAGA	in-phase	65	NA
Csi164	Citrus sinensis (sweet orange)	chr5	18841577	18842185	Cs5g18480	TMV resistance protein N; Putative disease resistance protein At4g11170; Probable WRKY transcription factor 19; Protein SUPPRESSOR OF npr1-1, CONSTITUTIVE 1; Protein DA1-related 4; Protein PHLOEM PROTEIN 2-LIKE A8; Vesicle-associated protein 1-4;Putative TIR-NBS-LRR class disease resistance protein	TCTTACCTATGCCACCCATTCC	miR482a-3p	480.28	2.5	3p	3p:-10~11	GGCAUGGGUGGUAUAGGCAAGA	in-phase	2	NA
Csi169	Citrus sinensis (sweet orange)	chr5	20835751	20835939	Cs5g19850	Leucine-rich repeat containing protein, putative;Putative disease resistance protein At4g11170; TMV resistance protein N; Protein SUPPRESSOR OF npr1-1, CONSTITUTIVE 1; Probable WRKY transcription factor 16; Protein DA1-related 4; Protein PHLOEM PROTEIN 2-LIKE A8; Vesicle-associated protein 1-4; Probable disease resistance protein At1g15890	TGAAGGCATGTCGACTGAAAA	NA	24.36	2.5	3p	3p:57~77	UUUUUAAUAGACAUGCCUUCA	in-phase	66	NA
Csi175	Citrus sinensis (sweet orange)	chr5	21523468	21523719	NA	NA	TCTTACCTATGCCACCCATTCC	miR482a-3p	480.28	3.5	3p	3p:158~179	GGAAUGGGAGGUUUAGGUAAGA	in-phase	170	NA
Csi187	Citrus sinensis (sweet orange)	chr5	24578248	24578499	Cs5g22030	Disease resistance protein RFL1, putative;Probable disease resistance protein At4g27220; Putative disease resistance protein At3g15700	TCTTACCTATGCCACCCATTCC	miR482a-3p	480.28	3	3p	3p:-10~11	GGAAUGGCUGGCAUUGGGAAGA	in-phase	2	NA
Csi188	Citrus sinensis (sweet orange)	chr5	24666740	24667054	Cs5g22150	Putative uncharacterized protein (Fragment);Putative disease resistance RPP13-like protein 1; Disease resistance protein RGA2; Leucine-rich repeat protein soc-2 homolog; Leucine-rich repeat-containing protein 57	TTTCATTCCACACATCATCTAA	NA	234.08	2	3p	3p:95~116	UUAGAUGAUGUAUGGAACGAAA	in-phase	107	NA
Csi195	Citrus sinensis (sweet orange)	chr5	27140507	27140737	NA	NA	AACGGAAAGAACACAACACGC	NA	75.06	4	5p	5p:64~84	GAGUGUUGGGUUCUUUCCUUC	in-phase	75	NA
Csi196	Citrus sinensis (sweet orange)	chr5	27143426	27143656	NA	NA	AACGGAAAGAACACAACACGC	NA	75.06	4	5p	5p:64~84	GAGUGUUGGGUUCUUUCCUUC	in-phase	75	NA
Csi202	Citrus sinensis (sweet orange)	chr5	33777352	33777645	Cs5g32500	TIR1/AFB auxin receptor protein PintaAFB4A (Fragment);Protein TRANSPORT INHIBITOR RESPONSE 1; GRR1-like protein 1; Protein AUXIN SIGNALING F-BOX 3; Transport inhibitor response 1-like protein Os05g0150500; F-box protein FBX14; Coronatine-insensitive protein 1	TTCCAAAGGGATCGCATTGAT	miR393k#miR393j#miR393i#miR393h	47.18	3.5	5p	5p:191~211	GACAAUGCGAUCCCUUUGGAU	out-of-phase	200	NA
Csi205	Citrus sinensis (sweet orange)	chr6	217229	217417	Cs6g01080	Putative uncharacterized protein (Fragment);Putative disease resistance RPP13-like protein 1; Disease resistance protein RGA2	TTTCATTCCACACATCATCTAA	NA	234.08	3	3p	3p:56~77	UUGGAUGACGUGUGGAACGAGA	in-phase	65	NA
Csi206	Citrus sinensis (sweet orange)	chr6	217461	217670	Cs6g01080	Putative uncharacterized protein (Fragment);Putative disease resistance RPP13-like protein 1; Disease resistance protein RGA2	TTAAAATTGTCGGAGACACAG	NA	657.1	2	5p	5p:67~87	UUGUGUCUCUGACGAUUUUGA	in-phase	76	NA
Csi208	Citrus sinensis (sweet orange)	chr6	1648983	1649255	Cs6g02100	Probable disease resistance protein At1g61190; Putative disease resistance protein At3g15700;Disease resistance protein RFL1, putative	TCTTACCTATGCCACCCATTCC	miR482a-3p	480.28	4	3p	3p:11~32	GGCAUGGGCGGCAUUGGAAAGA	in-phase	23	NA
Csi210	Citrus sinensis (sweet orange)	chr6	1688797	1689069	Cs6g02130	Probable disease resistance protein At1g61190; Putative disease resistance protein At3g15700;Disease resistance protein RFL1, putative	TCTTACCTATGCCACCCATTCC	miR482a-3p	480.28	4	3p	3p:11~32	GGCAUGGGCGGCAUUGGAAAGA	in-phase	23	NA
Csi223	Citrus sinensis (sweet orange)	chr7	769854	770252	Cs7g02220	Putative disease resistance RPP13-like protein 1; Disease resistance protein RGA2; Probable disease resistance protein At1g58390;Putative uncharacterized protein (Fragment)	TTGCCAACTCCTCCCATGCCGA	miR	511.51	3	3p	3p:74~95	UCGGCAUGGGCGGUGUCGGCAA	in-phase	86	NA
Csi225	Citrus sinensis (sweet orange)	chr7	10236592	10236822	Cs7g14510	LRR and NB-ARC domain-containing disease resistance protein;Putative disease resistance protein At4g10780; Probable disease resistance protein At5g63020; Disease resistance protein RFL1	CCAAACCTGGAAACTCGGAAG	NA	29.86	2	5p	5p:1~21	CUUCCGAAUUUGCAGGUUUGG	in-phase	12	NA
Csi226	Citrus sinensis (sweet orange)	chr7	10238060	10238248	Cs7g14510	LRR and NB-ARC domain-containing disease resistance protein;Putative disease resistance protein At4g10780; Probable disease resistance protein At5g63020; Disease resistance protein RFL1	TTTTTCCCACACCTCCCATCCC	miR472	187.07	4	3p	3p:-10~11	GGCAUGGGCGGUGUCGGUAAAA	in-phase	2	NA
Csi233	Citrus sinensis (sweet orange)	chr7	20124977	20125249	Cs7g22470	NAC domain-containing protein 4; Putative NAC domain-containing protein 94; Protein CUP-SHAPED COTYLEDON 3; Protein FEZ; Protein BEARSKIN1; Protein SOMBRERO;Putative uncharacterized protein Sb07g023900	TTGGACAGAGAAATCACGGTC	miR7122b#miR7122a	2054.56	2.5	5p	5p:25~45	GACCCUGGUUCCUCUGUCCAA	in-phase	34	NA
Csi239	Citrus sinensis (sweet orange)	chr7	26651792	26652337	Cs7g26085	NA	TCTTCCCTATGCCTCCCATTCC	miR482a-3p	97.91	3	3p	3p:-10~11	GGAAUAGGAGGCGUGGGCAAGA	in-phase	2	NA
Csi240	Citrus sinensis (sweet orange)	chr7	27404254	27404547	Cs7g26730	Leucine-rich repeat containing protein, putative;TMV resistance protein N; Probable WRKY transcription factor 19; Putative disease resistance protein At4g11170; Protein DA1-related 4; Protein popC; Leucine-rich repeat-containing protein 7; Leucine-rich repeat and IQ domain-containing protein 4; Leucine-rich repeat protein soc-2 homolog; Malignant fibrous histiocytoma-amplified sequence 1; Leucine…	TTTTTCCCACACCTCCCATCCC	miR472	187.07	4	3p	3p:32~53	GAGAAGAGAGGUGUGGGAAAAU	in-phase	44	NA
Csi247	Citrus sinensis (sweet orange)	chr8	9670960	9671316	Cs8g10560	Leucine-rich repeat containing protein, putative;Putative disease resistance protein At4g11170; TMV resistance protein N; Protein SUPPRESSOR OF npr1-1, CONSTITUTIVE 1; Protein PHLOEM PROTEIN 2-LIKE A5; Vesicle-associated protein 1-4; Probable WRKY transcription factor 52; Protein DA1-related 4	TCTTACCTATGCCACCCATTCC	miR482a-3p	480.28	3.5	3p	3p:32~53	GGCAUCGGUGGUAUAGGCAAGA	in-phase	44	NA
Csi248	Citrus sinensis (sweet orange)	chr8	9689957	9690313	NA	NA	TCTTACCTATGCCACCCATTCC	miR482a-3p	480.28	3.5	3p	3p:32~53	GGCAUCGGUGGUAUAGGCAAGA	in-phase	44	NA
Csi249	Citrus sinensis (sweet orange)	chr8	9699095	9699451	Cs8g10570	Leucine-rich repeat containing protein, putative;TMV resistance protein N; Putative disease resistance protein At4g11170; Protein SUPPRESSOR OF npr1-1, CONSTITUTIVE 1; Protein PHLOEM PROTEIN 2-LIKE A8; Vesicle-associated protein 1-4; Probable WRKY transcription factor 16; Protein DA1-related 4	TCTTACCTATGCCACCCATTCC	miR482a-3p	480.28	3.5	3p	3p:32~53	GGCAUCGGUGGUAUAGGCAAGA	in-phase	44	NA
Csi261	Citrus sinensis (sweet orange)	chrUn	28669861	28670154	NA	NA	TCTTACCTATGCCACCCATTCC	miR482a-3p	480.28	3.5	3p	3p:95~116	GGCAUCGGUGGUAUAGGCAAGA	in-phase	107	NA
Csi266	Citrus sinensis (sweet orange)	chrUn	30429799	30430050	orange1.1t01918	Leucine-rich repeat containing protein, putative;Putative disease resistance protein RGA1; Disease resistance protein RGA2	TTTTTCCCACACCTCCCATCCC	miR472	187.07	3.5	3p	3p:-10~11	GGUAUGGGAGGUAUAGGGAAAA	in-phase	2	NA
Csi267	Citrus sinensis (sweet orange)	chrUn	30546601	30546832	orange1.1t01926	Putative disease resistance protein RGA3; Disease resistance protein RGA2; Probable disease resistance protein At5g43740;Leucine-rich repeat containing protein, putative	TTTTTCCCACACCTCCCATCCC	miR472	187.07	4	3p	3p:11~32	GGCAUGGGAGGCAUGGGGAAAA	in-phase	23	NA
Csi269	Citrus sinensis (sweet orange)	chrUn	32972093	32972386	orange1.1t02132	TMV resistance protein N; Probable WRKY transcription factor 19; Putative disease resistance protein At4g11170; Protein SUPPRESSOR OF npr1-1, CONSTITUTIVE 1; Protein DA1-related 4; Leucine-rich repeat-containing protein 57; Protein scribble homolog; Leucine-rich repeat and IQ domain-containing protein 4;TIR-NBS-LRR type disease resistance protein (Fragment)	TCTTACCTATGCCACCCATTCC	miR482a-3p	480.28	3.5	3p	3p:11~32	GGCAUGGGUGGUAUAGGGAAAA	in-phase	23	NA
Csi270	Citrus sinensis (sweet orange)	chrUn	33136459	33136678	orange1.1t02140	Putative TIR-NBS-LRR class disease resistance protein;TMV resistance protein N; Putative disease resistance protein At4g11170; Protein SUPPRESSOR OF npr1-1, CONSTITUTIVE 1; Probable WRKY transcription factor 19; Protein DA1-related 4; Protein PHLOEM PROTEIN 2-LIKE A8; Vesicle-associated protein 1-4; Protein popC; Leucine-rich repeat-containing protein 40; Leucine-rich repeat protein soc-2 homolog…	TCTTACCTATGCCACCCATTCC	miR482a-3p	480.28	3.5	3p	3p:11~32	GGCAUGGGUGGUACAGGGAAGA	in-phase	23	NA
Csi274	Citrus sinensis (sweet orange)	chrUn	33487208	33487521	orange1.1t02175	Probable WRKY transcription factor 19; TMV resistance protein N; Putative disease resistance protein At4g11170; E3 ubiquitin-protein ligase ipaH3; Leucine-rich repeat-containing protein 40; Outer membrane protein yopM; Protein flightless-1 homolog; Probable E3 ubiquitin-protein ligase ipaH4.5;Putative TIR-NBS-LRR class disease resistance protein	TTGAAATCTTCAGGACAATGC	NA	28.79	2	5p	5p:42~62	GCAUUGUGCUGAAGAUCUCAA	in-phase	53	NA
Csi275	Citrus sinensis (sweet orange)	chrUn	35666572	35666907	orange1.1t02367	Transcription factor bHLH62; Transcription factor BPE; Transcription factor BEE 2; Transcription factor ALC; Transcription factor SPATULA;Putative uncharacterized protein Sb02g027430	TCCAAAGGGATCGCATTGATT	NA	21.04	4	3p	3p:-10~10	GAUCAGAGCGAUCCCUUUGAA	in-phase	1	NA
Csi278	Citrus sinensis (sweet orange)	chrUn	38110767	38111585	orange1.1t02498	Putative uncharacterized protein (Fragment);Putative disease resistance protein At3g14460; Disease resistance protein RGA2; Probable disease resistance protein At4g27220	TCATGGATAAGGTCATGCATC	NA	180.03	2.5	3p	3p:-6~14	GAUGCACGACCUUGUCCAAGA	in-phase	3	NA
Csi282	Citrus sinensis (sweet orange)	chrUn	42232536	42232724	NA	NA	TCTTACCTATGCCACCCATTCC	miR482a-3p	480.28	3.5	3p	3p:32~53	GGUAUGGGUGGUAUUGGUAAAA	in-phase	44	NA
Csi283	Citrus sinensis (sweet orange)	chrUn	48744850	48745101	orange1.1t03137	Disease resistance protein RPS5, putative;Probable disease resistance protein At4g14610; Disease resistance protein RPS5; Leucine-rich repeat protein soc-2 homolog	TTTTTCCCACACCTCCCATCCC	miR472	187.07	3	3p	3p:74~95	GGGAUGGGCGGCGUGGGUAAAA	in-phase	86	NA
Csi287	Citrus sinensis (sweet orange)	chrUn	49475088	49475444	orange1.1t05881	NA	ACAGACCGCACACCTTTTCTT	NA	563.42	3.5	3p	3p:98~118	AGGAAAAUGUUUGCGGCCUGU	in-phase	107	NA
Csi291	Citrus sinensis (sweet orange)	chrUn	53332645	53332875	NA	NA	TCCAAAACAAGCAAAAACTTC	NA	37.66	2	5p	5p:109~129	GAAGUUUUUGAUUGUCUUGGA	in-phase	118	NA
Csi304	Citrus sinensis (sweet orange)	chrUn	55909642	55909830	orange1.1t03648	Putative uncharacterized protein (Fragment);Putative disease resistance RPP13-like protein 1; Disease resistance protein RGA2; Putative inactive disease susceptibility protein LOV1; Probable disease resistance protein At1g15890	TTTCATTCCACACATCATCTAA	NA	234.08	3.5	3p	3p:98~119	UUAGACGACGUUUGGAAUGAGA	in-phase	107	NA
Csi307	Citrus sinensis (sweet orange)	chrUn	56680510	56680740	orange1.1t03701	Leucine-rich repeat containing protein, putative;Putative disease resistance protein At4g11170; TMV resistance protein N; Protein SUPPRESSOR OF npr1-1, CONSTITUTIVE 1; Probable WRKY transcription factor 16; Protein DA1-related 4; Disease resistance protein RPP13	AACGGAAAGAACACAACACGC	NA	75.06	4	5p	5p:64~84	GAGUGUUGGGUUCUUUCCUUC	in-phase	75	NA
Csi308	Citrus sinensis (sweet orange)	chrUn	56744290	56744478	orange1.1t03707	Probable disease resistance protein At4g27220;Disease resistance protein RFL1, putative	TTTTTCCCACACCTCCCATCCC	miR472	187.07	3	3p	3p:-10~11	GGGAUGGGCGGCGUGGGUAAAA	in-phase	2	NA
Csi309	Citrus sinensis (sweet orange)	chrUn	56877057	56877371	orange1.1t03712	Disease resistance protein At4g27190; Probable disease resistance protein At4g14610; Putative disease resistance protein At3g15700;Disease resistance protein RFL1, putative	TTTTTCCCACACCTCCCATCCC	miR472	187.07	3	3p	3p:74~95	GGGAUGGGCGGCGUGGGUAAAA	in-phase	86	NA
Csi310	Citrus sinensis (sweet orange)	chrUn	56896469	56896783	orange1.1t03713	Probable disease resistance protein At4g14610; Putative disease resistance protein At3g15700;Disease resistance protein RFL1, putative	TTTTTCCCACACCTCCCATCCC	miR472	187.07	3	3p	3p:-10~11	GGGAUGGGCGGCGUGGGUAAAA	in-phase	2	NA
Csi311	Citrus sinensis (sweet orange)	chrUn	56979073	56979282	NA	NA	TTTTTCCCACACCTCCCATCCC	miR472	187.07	3	3p	3p:95~116	GGGAUGGGCGGCGUGGGCAAAA	in-phase	107	NA
Csi332	Citrus sinensis (sweet orange)	chrUn	65641799	65642029	NA	NA	ATGATGGATGCATGATCTTGC	miR	49.83	4	5p	5p:63~83	UCAAGAUGUUGCAGCCAUCAU	in-phase	74	NA
Csi339	Citrus sinensis (sweet orange)	chrUn	71108136	71108408	orange1.1t04515	Putative uncharacterized protein Sb09g024125 (Fragment);Putative disease resistance protein RGA3; Disease resistance protein RGA2; Probable disease resistance protein At5g43730	TAGAACGCATGAGACTCCCTA	NA	26.41	3	5p	5p:148~168	UAGGGAAUCUCUUGCGCUCUA	in-phase	159	NA
Csi342	Citrus sinensis (sweet orange)	chrUn	71465485	71465883	NA	NA	TCTTACCTATGCCACCCATTCC	miR482a-3p	480.28	3	3p	3p:-10~11	GGAAUGGGCGGCAUCGGAAAGA	in-phase	2	NA
Csi344	Citrus sinensis (sweet orange)	chrUn	71560499	71560708	orange1.1t04537	Disease resistance protein At4g27190; Probable disease resistance protein At4g27220; Putative disease resistance protein At3g15700;Disease resistance protein RFL1, putative	TCTTACCTATGCCACCCATTCC	miR482a-3p	480.28	3.5	3p	3p:-10~11	GGGAUGGGCGGCAUUGGAAAGA	in-phase	2	NA
Csi346	Citrus sinensis (sweet orange)	chrUn	72357745	72358038	NA	NA	TCCCCAAGTGTTTTTGCTGCCA	NA	116.74	1.5	3p	3p:-10~11	UGGCAGCAAAAACACUCGGGGG	in-phase	2	NA
Csi350	Citrus sinensis (sweet orange)	chrUn	72391075	72391263	NA	NA	TTGGATTGAAATGGTTGAAGAA	NA	64.22	4	3p	3p:78~99	UUCUUCAACUCUUUCAUUCCGA	in-phase	87	NA
Csi350	Citrus sinensis (sweet orange)	chrUn	72391075	72391263	NA	NA	AAGTAGAAAACATAGAGTCTGT	NA	16.86	3.5	5p	5p:4~25	UCAGACUCUAUGCUUUUUAGUU	in-phase	13	NA
Csi352	Citrus sinensis (sweet orange)	chrUn	74040661	74040922	NA	NA	TCTTACCTATGCCACCCATTCC	miR482a-3p	480.28	4	3p	3p:11~32	GGUAUGGGAGGCAUAGGGAAAA	in-phase	23	NA
Csi358	Citrus sinensis (sweet orange)	chrUn	80998933	80999268	NA	NA	TTTTTCCCACACCTCCCATCCC	miR472	187.07	4	3p	3p:32~53	GGUAUGGGCGGUGUUGGUAAAA	in-phase	44	NA
Csi366	Citrus sinensis (sweet orange)	chrUn	83850032	83850220	NA	NA	TTGACGAGTTTAGGATTGCCA	NA	296.13	3	3p	3p:119~139	UAGCAAUCCUAAUCUCCUCAA	in-phase	128	NA
Csi370	Citrus sinensis (sweet orange)	chrUn	85063962	85064150	NA	NA	TTTTTCCCACACCTCCCATCCC	miR472	187.07	3	3p	3p:-10~11	GGGAUGGGCGGCGUGGGUAAAA	in-phase	2	NA
Csi372	Citrus sinensis (sweet orange)	chrUn	85318176	85318532	orange1.1t05289	Late blight resistance protein R1-A, putative;Probable disease resistance protein At1g61300	TCTTACCTATGCCACCCATTCC	miR482a-3p	480.28	3	3p	3p:-10~11	GGAAUGGGCGGCAUCGGAAAGA	in-phase	2	NA
Csi373	Citrus sinensis (sweet orange)	chrUn	85559665	85559874	orange1.1t05310	Late blight resistance protein R1-A, putative;Probable disease resistance protein At1g61300	TCTTACCTATGCCACCCATTCC	miR482a-3p	480.28	3	3p	3p:-10~11	GGAAUGGGCGGCAUCGGAAAGA	in-phase	2	NA
Csi387	Citrus sinensis (sweet orange)	Cs1g13010.1	1205	1393	Cs1g13010.1	Probable disease resistance protein At5g63020; Disease resistance protein RPS5; Putative disease resistance protein At1g63350;LRR and NB-ARC domain-containing disease resistance protein	CTTCTAATAAACATGCATGAA	NA	299.77	2.5	3p	3p:57~77	UUCGUGCAUGCUUAUUGGAGG	in-phase	66	NA
Csi398	Citrus sinensis (sweet orange)	Cs8g08520.2	517	747	Cs8g08520.2	Helicase domain and pentatricopeptide repeat-containing protein;Putative pentatricopeptide repeat-containing protein At1g12700, mitochondrial; Pentatricopeptide repeat-containing protein At1g63080, mitochondrial; Pentatricopeptide repeat-containing protein At1g62590; Pentatricopeptide repeat-containing protein At1g62930, chloroplastic; Protein Rf1, mitochondrial; Putative pentatricopeptide repeat…	TCAAGTGAGGTTCGGTCTTTGA	NA	25224.2	1.5	5p	5p:24~45	UCAAAGACCGAGCCUCACUCGA	in-phase	33	NA
Gbi001	Ginkgo biloba	PUT-169a-Ginkgo_biloba-10197	10	198	PUT-169a-Ginkgo_biloba-10197	Unknown protein	TTCATCCACATGCTATTCGAG	NA	55.52	1	5p	5p:2~22	CUCGAACAGCAUGUGGAUGAA	in-phase	11	NA
Mac006	Musa acuminata (banana)	chr11	22866957	22867145	NA	NA	TTTCCAATACCTCCCATGCCAA	miR482b-3p	755.74	1	3p	3p:-10~11	UUGGCAUAGGAGGUAUUGGAAA	in-phase	2	NA
Mac011	Musa acuminata (banana)	chr4	20826964	20827152	NA	NA	TCACGACTTCATCAGCTCTCT	NA	19.82	4	5p	5p:151~171	AGAGAGCUAACGAAGUCGUAC	in-phase	160	NA
Mac016	Musa acuminata (banana)	chr6	5365859	5366173	GSMUA_Achr6G08000_001	F-box family protein	TTCCAAAGGGATCGCATTGATC	miR393j#miR393i#miR393h#miR393k	149.27	3	3p	3p:-10~11	AAACAAUGCGAUCCCUUUGGAU	in-phase	2	NA
Mac017	Musa acuminata (banana)	chr6	15272210	15272440	GSMUA_Achr6G20580_001	auxin signaling F-box 2 LENGTH=575	TTCCAAAGGGATCGCATTGATC	miR393j#miR393i#miR393h#miR393k	149.27	3	3p	3p:11~32	AAACAAUGCGAUCCCUUUGGAU	in-phase	23	NA
Mac021	Musa acuminata (banana)	chr8	5392272	5392460	NA	NA	TACAAAGTGATGTCGTTCGGG	NA	37.24	2.5	3p	3p:95~115	GCCGAAGGGCAUCACUUUGUA	in-phase	106	NA
Mac023	Musa acuminata (banana)	chr9	880608	880796	GSMUA_Achr9G01140_001	auxin signaling F-box 2 LENGTH=575	TTCCAAAGGGATCGCATTGATC	miR393j#miR393i#miR393h#miR393k	149.27	3	5p	5p:147~168	AAACAAUGCGAUCCCUUUGGAU	out-of-phase	156	NA
Mgu014	Mimulus guttatus (monkey flower)	scaffold_14	287883	288071	NA	NA	ATCAACGGGTATTGCAAGACA	NA	2806.33	3	3p	3p:56~76	CUUCUUGCAGUAUCCGUUGAU	in-phase	65	NA
Mgu015	Mimulus guttatus (monkey flower)	scaffold_14	373515	373703	NA	NA	ATCAACGGGTATTGCAAGACA	NA	2806.33	3	3p	3p:56~76	CUUCUUGCAGUAUCCGUUGAU	in-phase	65	NA
Mgu016	Mimulus guttatus (monkey flower)	scaffold_150	393489	393677	mgv1a018316m.g	Disease resistance protein, putative	TTTCCTATCCCTCCCATACCGA	NA	119.1	3.5	3p	3p:-10~11	UUGGAAUGGGAGGCAUAGGUAA	in-phase	2	NA
Mgu025	Mimulus guttatus (monkey flower)	scaffold_32	1141512	1141700	mgv1a018270m.g	Disease resistance protein, putative	TTTCCTATCCCTCCCATACCGA	NA	119.1	3	3p	3p:11~32	UGGGGAUGGGAGGGAUAGGUAA	in-phase	23	NA
Mgu027	Mimulus guttatus (monkey flower)	scaffold_483	5426	5635	mgv1a023806m.g	NA	TAGAATCTAATAGAACGAGCT	NA	15.33	2	3p	3p:74~94	UGCUCUUUCUAUUAGAUUCUA	in-phase	85	NA
Mgu040	Mimulus guttatus (monkey flower)	scaffold_96	545498	545686	mgv1a001240m.g	Disease resistance protein	TGATTGTAAGAGGAAGACCTT	NA	15.86	3.5	5p	5p:64~84	AAGGUCUUCCACUUACAAUAG	in-phase	75	NA
Osaj005	Oryza sativa L. ssp. japonica (rice)	Chr3	11276152	11276508	NA	NA	TGAGTATACCTGTAAGTTGTG	NA	10.87	3.5	3p	3p:53~73	UACAAUUUACAGGUAUACUAG	in-phase	64	NA
Osaj010	Oryza sativa L. ssp. japonica (rice)	Chr1	7657288	7657602	NA	NA	CTCTGGGCAAGCCGGCGCCGG	NA	67.03	4	5p	5p:126~146	CGCCGGCCGGCUUGCCCAGAG	in-phase	137	NA
Osaj019	Oryza sativa L. ssp. japonica (rice)	Chr10	21636340	21636591	LOC_Os10g40390	GRAS family transcription factor	TTGAGCCGCGTCAATATCTCT	miR171b-3p	375.91	1.5	3p	3p:32~52	CGAGAUAUUGGCGCGGCUCAA	out-of-phase	41	0.011667
Osaj022	Oryza sativa L. ssp. japonica (rice)	Chr12	3696060	3696248	LOC_Os12g07470	NA	ACGACGAGGATGGCAACGGAG	NA	37.97	1	3p	3p:36~56	CUCCGUCGCCAUCCUCGUCGU	in-phase	45	NA
Osaj023	Oryza sativa L. ssp. japonica (rice)	Chr2	3492304	3492576	LOC_Os02g06910	auxin response factor 6	TGAAGCTGCCAGCATGATCTGA	miR167e#miR167c#miR167d-5p#miR167g#miR167#miR167c-5p#miR167e-5p#miR167d#miR167b#miR167f#miR167a#miR167d	29117.9	4	5p	5p:58~79	UGAGAUCAGGCUGGCAGCUUGU	out-of-phase	70	0.001647
Osaj037	Oryza sativa L. ssp. japonica (rice)	Chr6	2457873	2458061	LOC_Os06g05440	NA	CGGTCCCCACGGACGGCGCCA	NA	30.59	3.5	5p	5p:38~58	UGCCGCCGCCCGUGGCGGCCG	out-of-phase	49	0.113272
Osaj042	Oryza sativa L. ssp. japonica (rice)	Chr6	28158756	28158944	LOC_Os06g46410	auxin response factor 8	TGAAGCTGCCAGCATGATCTGA	miR167e#miR167c#miR167d-5p#miR167g#miR167#miR167c-5p#miR167e-5p#miR167d#miR167b#miR167f#miR167a#miR167d	29117.9	4	3p	3p:175~196	UGAGAUCAGGCUGGCAGCUUGU	out-of-phase	184	0.001706
Ppa003	Physcomitrella patens	scaffold_37	2031168	2031356	NA	NA	GAGCTCAGGAGGGATAGCCAA	NA	22.98	3.5	3p	3p:-7~13	UUGUCUAUCACUCUUGAGCUA	in-phase	2	NA
Ppa003	Physcomitrella patens	scaffold_37	2031168	2031356	NA	NA	GAGCTCAGGAGGGATAGCGCC	miR390c-5p	3626.15	3.5	5p	5p:143~163	GACGCUACCCUUCCUGAGCUA	out-of-phase	152	NA
Ppa004	Physcomitrella patens	scaffold_61	113226	113477	NA	NA	GAGCTCAGGAGGGATAGCGCC	miR390c-5p	3626.15	2	5p	5p:167~187	GGCGUUAUCCCUCUUGAGCUG	out-of-phase	176	NA
Ptc003	Populus trichocarpa (poplar)	Chr01	9950874	9951146	Potri.001G122800	GRAS family transcription factor	TGATTGAGCCGTGCCAATATC	miR171b#miR171j-3p#miR171h#miR171i-3p#miR171g#miR171u#miR171c#miR171#miR171a#miR171f#miR171c-3p#miR171i#miR171i#miR171k#miR171b#miR171-3p#miR171c#miR171a#miR171a#miR171e-3p#miR171e-3p#miR171f#miR171e#miR171k#miR171d#miR171h#miR171c-3p#miR171j-3p#miR171d-3p#miR171a-3p#miR171g-3p#miR171f#miR171d-3p#miR171c#miR171e#miR171a#miR171b#miR171c#miR171#miR171c#miR171g#miR171d-3p#miR171d#miR171b#miR171d#miR…	24.7	0.5	5p	5p:46~66	GAUAUUGGCGCGGCUCAAUCA	in-phase	55	NA
Ptc007	Populus trichocarpa (poplar)	Chr01	32728077	32728370	Potri.001G323100	Protein AUXIN SIGNALING F-BOX	TCCAAAGGGATCGCATTGATC	miR393b-5p#miR393a-5p#miR393#miR393b-5p#miR393#miR393a#miR393c#miR393d#miR393e#miR393a#miR393a#miR393f#miR393b#miR393a#miR393c#miR393c#miR393c#miR393b#miR393b#miR393#miR393#miR393b#miR393a#miR393a#miR393d#miR393b#miR393b#miR393a#miR393a#miR393g#miR393a#miR393#miR393a#miR393d#miR393c#miR393a#miR393c#miR393b-5p#miR393-5p#miR393a-5p#miR393b-5p#miR393c-5p#miR393b-5p#miR393b#miR393a#miR393b#miR393k#mi…	29.47	2	5p	5p:190~210	AAACAAUGCGAUCCCUUUGGA	out-of-phase	199	NA
Ptc014	Populus trichocarpa (poplar)	Chr02	11616111	11616567	Potri.002G154100	NAC domain protein,	TTCATTCCTCTTCCTAAAATGG	miR6445a#miR6445b	127.66	2	5p	5p:88~109	CUGUUUUAGGAAGAGUAAUGAA	in-phase	97	NA
Ptc021	Populus trichocarpa (poplar)	Chr03	16425583	16425855	Potri.003G149800	Disease resistance protein	TTACCAATACCTCTCATGCCAA	miR482b-3p	22.42	2.5	3p	3p:32~53	UUGGAAUGGGCGGUAUUGGUAA	in-phase	44	NA
Ptc024	Populus trichocarpa (poplar)	Chr03	20234578	20234766	Potri.003G199600	Cc-nbs-lrr resistance protein	ATAAATCAAGCAGAAACTTCT	NA	19.63	3.5	5p	5p:193~213	AGAAAUUUUUGCUUGUUUUAG	in-phase	202	NA
Ptc038	Populus trichocarpa (poplar)	Chr05	3612345	3612764	Potri.005G050100	Pentatricopeptide repeat-containing protein	TTCCATTTGATTGCACAAATAG	NA	220.89	2	3p	3p:-10~11	CUCUUUGUGCAAUCAAAUGGAU	in-phase	2	NA
Ptc045	Populus trichocarpa (poplar)	Chr05	9285821	9286051	Potri.005G119800	NA	TTTTCCCTACTCCACCCATCCC	miR472a	61.02	3.5	3p	3p:11~32	GGUAUGGGUGGAUUAGGUAAGA	in-phase	23	NA
Ptc054	Populus trichocarpa (poplar)	Chr08	16648189	16648377	Potri.008G212200	NBS-LRR disease resistance-like protein	TCTTTCCAACGCCTCCCATACC	NA	23.46	3	3p	3p:32~53	GGGAUGGGAGGCAUGGGAAAGA	in-phase	44	NA
Ptc055	Populus trichocarpa (poplar)	Chr08	18452832	18453020	Potri.008G220200	Disease resistance protein (TIR-NBS-LRR class) family LENGTH=1188	TCATCAAGAACAACAAGAGCT	NA	140.38	1	3p	3p:158~178	GGUUCUUGUUGUUCUUGAUGA	in-phase	169	NA
Ptc057	Populus trichocarpa (poplar)	Chr10	21293740	21294327	Potri.010G231200	Tir-nbs-lrr resistance protein	TCTTGCCTACTCCTCCCATTCC	miR482#miR482c#miR482a#miR482a#miR482b#miR482a	25.07	1.5	3p	3p:-10~11	GGAAUGGAAGGAGUGGGCAAGA	in-phase	2	NA
Ptc058	Populus trichocarpa (poplar)	Chr11	11144409	11144681	Potri.011G091900	Auxin response factor 3	TAAGAAAGTAGCAGACATGAT	NA	20.41	3	5p	5p:172~192	AUCAAUUUUGUUACUUUCUUA	in-phase	181	NA
Ptc071	Populus trichocarpa (poplar)	Chr14	4683262	4683660	Potri.014G060500	GRAS family transcription factor	TGATTGAGCCGTGCCAATATC	miR171b#miR171j-3p#miR171h#miR171i-3p#miR171g#miR171u#miR171c#miR171#miR171a#miR171f#miR171c-3p#miR171i#miR171i#miR171k#miR171b#miR171-3p#miR171c#miR171a#miR171a#miR171e-3p#miR171e-3p#miR171f#miR171e#miR171k#miR171d#miR171h#miR171c-3p#miR171j-3p#miR171d-3p#miR171a-3p#miR171g-3p#miR171f#miR171d-3p#miR171c#miR171e#miR171a#miR171b#miR171c#miR171#miR171c#miR171g#miR171d-3p#miR171d#miR171b#miR171d#miR…	24.7	0.5	5p	5p:151~171	GAUAUUGGCGCGGCUCAAUCA	in-phase	160	NA
Ptc072	Populus trichocarpa (poplar)	Chr14	5766810	5767255	Potri.014G071000	Unknown protein	AAACTGAAGTATGATGACATT	NA	42.87	4	3p	3p:177~197	ACUGUCAUCACACUAAAGUUU	in-phase	186	NA
Ptc075	Populus trichocarpa (poplar)	Chr14	6163359	6163589	Potri.014G076100	NAC domain protein,	TAACAGGTAGATCCCAGGGTT	NA	289.74	2.5	3p	3p:138~158	AGCCAUGGGAUCUACCUGGUA	in-phase	149	NA
Ptc085	Populus trichocarpa (poplar)	Chr17	5744808	5745017	Potri.017G061600	Auxin signaling F-box 2	TCCAAAGGGATCGCATTGATC	miR393b-5p#miR393a-5p#miR393#miR393b-5p#miR393#miR393a#miR393c#miR393d#miR393e#miR393a#miR393a#miR393f#miR393b#miR393a#miR393c#miR393c#miR393c#miR393b#miR393b#miR393#miR393#miR393b#miR393a#miR393a#miR393d#miR393b#miR393b#miR393a#miR393a#miR393g#miR393a#miR393#miR393a#miR393d#miR393c#miR393a#miR393c#miR393b-5p#miR393-5p#miR393a-5p#miR393b-5p#miR393c-5p#miR393b-5p#miR393b#miR393a#miR393b#miR393k#mi…	29.47	2	5p	5p:190~210	AAACAAUGCGAUCCCUUUGGA	out-of-phase	199	NA
Ptc087	Populus trichocarpa (poplar)	Chr17	14492575	14492763	NA	NA	TTTTCCCTACTCCACCCATCCC	miR472a	61.02	4	3p	3p:11~32	GGAAUGGGGGGACUCGGGAAAA	in-phase	23	NA
Ptc089	Populus trichocarpa (poplar)	Chr17	14537539	14537727	Potri.017G136700	Nbs-lrr resistance protein	TTTTCCCTACTCCACCCATCCC	miR472a	61.02	4	3p	3p:11~32	GGAAUGGGGGGACUCGGGAAAA	in-phase	23	NA
Ptc095	Populus trichocarpa (poplar)	Chr18	10744112	10744300	Potri.018G080500	Nbs-lrr resistance protein	TTTTCCCTACTCCACCCATCCC	miR472a	61.02	4	3p	3p:11~32	GGAAUGGGGGGACUCGGGAAAA	in-phase	23	NA
Ptc101	Populus trichocarpa (poplar)	Chr18	15739059	15739247	Potri.018G137900	Nbs-lrr resistance protein	TTTTCCCTACTCCACCCATCCC	miR472a	61.02	3	3p	3p:11~32	GGGAUGGGGGGAGUUGGUAAAA	in-phase	23	NA
Ptc102	Populus trichocarpa (poplar)	Chr18	15860956	15861207	Potri.018G138500	disease resistance family protein / LRR family protein LENGTH=905	TTTTCCCTACTCCACCCATCCC	miR472a	61.02	2.5	3p	3p:179~200	GGAAUGGGUGGAAUAGGGAAGA	in-phase	191	NA
Ptc103	Populus trichocarpa (poplar)	Chr19	315264	315452	Potri.019G002800	Nbs-lrr resistance protein	TTTTCCCTACTCCACCCATCCC	miR472a	61.02	4	3p	3p:32~53	GGAAUGGGAGGAGUUGGUAAAA	in-phase	44	NA
Ptc104	Populus trichocarpa (poplar)	Chr19	10148749	10148937	Potri.019G068200	disease resistance protein (TIR-NBS-LRR class), putative LENGTH=1294	TCTTGCCTACTCCTCCCATTCC	miR482#miR482c#miR482a#miR482a#miR482b#miR482a	25.07	4	3p	3p:137~158	GGAAUGGGUGGUAUAGGUAAGA	in-phase	149	NA
Ptc107	Populus trichocarpa (poplar)	Chr19	15292506	15292757	NA	NA	AAGGACTTTGAAAAGAGAGAA	NA	16.29	4	5p	5p:171~191	AUCUAUCUUUGCAAAGUCAUU	in-phase	180	NA
Ptc115	Populus trichocarpa (poplar)	Potri.008G101700.1	512	805	Potri.008G101700.1	Unknown protein	AAGCTCAGGAGGGATAGCGCC	miR390a#miR390b#miR390c#miR390d#miR390a#miR390a#miR390d#miR390f#miR390a#miR390a#miR390a#miR390b#miR390a#miR390a#miR390a#miR390b#miR390b#miR390e#miR390g#miR390b#miR390b#miR390b#miR390c#miR390b#miR390-5p#miR390#miR390c#miR390b#miR390#miR390a-5p#miR390#miR390c#miR390c#miR390c#miR390#miR390f#miR390b#miR390b#miR390a-5p#miR390a-5p#miR390b-5p#miR390b-5p#miR390b-5p#miR390a-5p#miR390a-5p#miR390#miR390d-5p…	282.72	3	5p	5p:61~81	GGUGCUAUCCUACCUGAGCUU	out-of-phase	70	NA
Ptc134	Populus trichocarpa (poplar)	scaffold_20	641747	642189	Potri.T003600	Nbs-lrr resistance protein	TTTTCCCTACTCCACCCATCCC	miR472a	61.02	3	3p	3p:-10~11	GGGAUGGGCGGAGUGGGUAAGA	in-phase	2	NA
Ptc138	Populus trichocarpa (poplar)	scaffold_25	267646	268023	Potri.T013600	NA	TTTTCCCTACTCCACCCATCCC	miR472a	61.02	4	3p	3p:32~53	GGAAUGGGAGGAGUCGGUAAAA	in-phase	44	NA
Ptc143	Populus trichocarpa (poplar)	scaffold_25	388348	388642	Potri.T014600	Nbs-lrr resistance protein	TTTTCCCTACTCCACCCATCCC	miR472a	61.02	2	3p	3p:-10~11	GGGAUGGGUGGAGUGGGAAAGA	in-phase	2	NA
Ptc144	Populus trichocarpa (poplar)	scaffold_25	403389	403767	Potri.T014700	CC-NBS-LRR class disease resistance protein	TTTTCCCTACTCCACCCATCCC	miR472a	61.02	4	3p	3p:-10~11	GGAAUGGGGGGAGUCGGUAAAA	in-phase	2	NA
Ptc160	Populus trichocarpa (poplar)	scaffold_42	260327	260515	Potri.T046000	Nbs-lrr resistance protein	TTTTCCCTACTCCACCCATCCC	miR472a	61.02	3	3p	3p:-10~11	GGGAUGGGGGGAGUUGGUAAAA	in-phase	2	NA
Ptc161	Populus trichocarpa (poplar)	scaffold_48	182686	182874	Potri.T052400	Nbs-lrr resistance protein	TTTTCCCTACTCCACCCATCCC	miR472a	61.02	3	3p	3p:11~32	GGGAUGGGGGGAGUUGGUAAAA	in-phase	23	NA
Ptc163	Populus trichocarpa (poplar)	scaffold_48	226501	226816	NA	NA	TTTTCCCTACTCCACCCATCCC	miR472a	61.02	3	3p	3p:11~32	GGGAUGGGGGGAGUUGGUAAAA	in-phase	23	NA
Ptc164	Populus trichocarpa (poplar)	scaffold_48	238409	238597	Potri.T053000	CC-NBS-LRR class disease resistance protein	TTTTCCCTACTCCACCCATCCC	miR472a	61.02	3	3p	3p:95~116	GGGAUGGGGGGAGUUGGUAAAA	in-phase	107	NA
Ptc166	Populus trichocarpa (poplar)	scaffold_73	91613	91801	Potri.T068700	TIR-NBS-LRR class disease resistance protein	TTTTCCCTACTCCACCCATCCC	miR472a	61.02	2.5	3p	3p:116~137	GGGAUUGGUGGAGUUGGGAAGA	in-phase	128	NA
Ptc167	Populus trichocarpa (poplar)	scaffold_80	24731	24982	Potri.T073600	disease resistance protein (TIR-NBS-LRR class), putative LENGTH=1294	TCATCAAGAACAACAAGAGCT	NA	140.38	4	3p	3p:11~31	GAUUCUUGUUGUUCUUGAUGA	in-phase	22	NA
Ptc168	Populus trichocarpa (poplar)	scaffold_80	74602	74790	Potri.T074000	Disease resistance protein (TIR-NBS-LRR class) family LENGTH=1219	TCTTGCCTACTCCTCCCATTCC	miR482#miR482c#miR482a#miR482a#miR482b#miR482a	25.07	4	3p	3p:179~200	GGAAUGGGUGGCAUAGGUAAGA	in-phase	191	NA
Ptc169	Populus trichocarpa (poplar)	scaffold_80	114239	114574	Potri.T074200	disease resistance protein (TIR-NBS-LRR class), putative LENGTH=1294	TCTTGCCTACTCCTCCCATTCC	miR482#miR482c#miR482a#miR482a#miR482b#miR482a	25.07	4	3p	3p:95~116	GGAAUGGGUGGCAUAGGUAAGA	in-phase	107	NA
Pvi005	Panicum virgatum (switchgrass)	sg0.contig01555	7414	7665	NA	NA	AAGCTCAGGAGGGATAGCGCC	miR390a#miR390a#miR390a#miR390b#miR390a#miR390a#miR390a#miR390b#miR390b#miR390e#miR390g#miR390b#miR390b#miR390b#miR390c#miR390b#miR390-5p#miR390#miR390c#miR390b#miR390#miR390a-5p#miR390#miR390c#miR390c#miR390c#miR390#miR390f#miR390b#miR390b#miR390a-5p#miR390a-5p#miR390b-5p#miR390b-5p#miR390b-5p#miR390a-5p#miR390a-5p#miR390#miR390d-5p#miR390b#miR390d#miR390a#miR390a#miR390c#miR390b#miR390a#miR390a…	400.2	3.5	3p	3p:102~122	GGCGCUAUCCUAACUGAGCUU	out-of-phase	113	NA
Pvi008	Panicum virgatum (switchgrass)	sg0.contig06685	9423	9611	NA	NA	TACGCAACTTGGAACGGGCGG	NA	59.36	2	3p	3p:-10~10	CUGCCCAUUCCAAGUUGUGUA	in-phase	1	NA
Pvi013	Panicum virgatum (switchgrass)	sg0.contig16791	2662	2871	Pavirv00042857m.g	Unknown protein	AAGCTCAGGAGGGATAGCGCC	miR390a#miR390a#miR390a#miR390b#miR390a#miR390a#miR390a#miR390b#miR390b#miR390e#miR390g#miR390b#miR390b#miR390b#miR390c#miR390b#miR390-5p#miR390#miR390c#miR390b#miR390#miR390a-5p#miR390#miR390c#miR390c#miR390c#miR390#miR390f#miR390b#miR390b#miR390a-5p#miR390a-5p#miR390b-5p#miR390b-5p#miR390b-5p#miR390a-5p#miR390a-5p#miR390#miR390d-5p#miR390b#miR390d#miR390a#miR390a#miR390c#miR390b#miR390a#miR390a…	400.2	4	3p	3p:10~30	GGUGCUAUCCCGAUUGAGCUU	out-of-phase	21	NA
Pvi023	Panicum virgatum (switchgrass)	sg0.contig44369	5664	5852	NA	NA	AAGCTCAGGAGGGATAGCGCC	miR390a#miR390a#miR390a#miR390b#miR390a#miR390a#miR390a#miR390b#miR390b#miR390e#miR390g#miR390b#miR390b#miR390b#miR390c#miR390b#miR390-5p#miR390#miR390c#miR390b#miR390#miR390a-5p#miR390#miR390c#miR390c#miR390c#miR390#miR390f#miR390b#miR390b#miR390a-5p#miR390a-5p#miR390b-5p#miR390b-5p#miR390b-5p#miR390a-5p#miR390a-5p#miR390#miR390d-5p#miR390b#miR390d#miR390a#miR390a#miR390c#miR390b#miR390a#miR390a…	400.2	4	3p	3p:39~59	GGUGCUAUCCCGAUUGAGCUU	out-of-phase	50	NA
Sbi067	Sorghum bicolor (sorghum)	super_59	105365	105553	NA	NA	GGTAGTTCGACCGTGGATTTA	NA	1887.74	1	5p	5p:25~45	AAAAUCCACGGUCGAACUACC	in-phase	34	NA
Sit022	Setaria italica (foxtail millet)	scaffold_1	22720722	22720973	NA	NA	CAACTATAGTAGAAGTTCTTC	NA	23.43	4	5p	5p:169~189	CCUGAACUUCUACUAUAGUUA	in-phase	180	NA
Sit041	Setaria italica (foxtail millet)	scaffold_1	30572775	30573047	NA	NA	TTCGCGAGACGAATCTGTTAA	miR	199.25	4	3p	3p:137~157	UUAAUAGAUUCGUCUCGCCGU	in-phase	148	NA
Sit077	Setaria italica (foxtail millet)	scaffold_2	3055366	3055617	NA	NA	TATGCATATATAGAACTATCA	NA	25.12	3	3p	3p:116~136	AGAUAGUUAUAUAUAUGCAUC	in-phase	127	NA
Sit150	Setaria italica (foxtail millet)	scaffold_2	6763034	6763243	NA	NA	GAAACAATTGAACGGATGGAT	NA	25.73	4	5p	5p:190~210	AUGCAUGCCUUCAAUUGUUAC	in-phase	201	NA
Sit173	Setaria italica (foxtail millet)	scaffold_2	7516309	7516497	NA	NA	TTTGCATAGAGATCTTCTGGG	NA	11.48	3.5	3p	3p:96~116	GUCAGAAGAUUUCUAUGUAAA	in-phase	107	NA
Sit200	Setaria italica (foxtail millet)	scaffold_2	7844446	7844634	NA	NA	GATTTCGTTGTGTAGTTGGTT	NA	20.31	4	3p	3p:117~137	AACCAACAAAAAAAGGAAAUC	in-phase	128	NA
Sit211	Setaria italica (foxtail millet)	scaffold_2	9281411	9281725	NA	NA	AAGAAAAACTGTGATGTTCGTA	NA	28.8	3.5	3p	3p:14~35	UUCCAGCAUCACAGUUUGUCUU	in-phase	23	NA
Sit246	Setaria italica (foxtail millet)	scaffold_2	11771813	11772001	NA	NA	TTATTAATTGCTGCATAACTT	NA	41.5	4	3p	3p:179~199	AAUUUUUGCAGCAAAAAAUAA	in-phase	190	NA
Sit249	Setaria italica (foxtail millet)	scaffold_2	11841511	11841825	NA	NA	TGGAAATTAGAAGAACTGGGC	NA	55.49	4	5p	5p:168~188	UCCCAGUGCUUCUCAUUCCCA	in-phase	179	NA
Sit276	Setaria italica (foxtail millet)	scaffold_2	37261605	37261856	NA	NA	AGGGATAGAATCATTTTGCTA	NA	10.67	3.5	3p	3p:138~158	UAGCAAGAUGAUUGUAUGGCU	in-phase	149	NA
Sit285	Setaria italica (foxtail millet)	scaffold_2	38395458	38395688	NA	NA	TACTGTGGAATTGCTGACTGA	NA	18.29	4	5p	5p:4~24	UCUGUCAGCUAUGCCACAGCA	in-phase	13	NA
Sit289	Setaria italica (foxtail millet)	scaffold_2	39608863	39609093	NA	NA	ACTGGTGTTCGTCGAAGACAA	NA	20.58	0.5	5p	5p:171~191	UUGUCUUCGACGAACAUCAGU	in-phase	180	NA
Sit309	Setaria italica (foxtail millet)	scaffold_2	40078870	40079184	NA	NA	AGGAATATGTGGATCAAGCAA	NA	16.23	4	5p	5p:169~189	UUCCUUGAGCCUCCUAUUCCU	in-phase	180	NA
Sit315	Setaria italica (foxtail millet)	scaffold_3	3259901	3260110	NA	NA	AAGCTCAGGAGGGATAGCGCC	miR390b#miR390b#miR390c#miR390b#miR390-5p#miR390#miR390c#miR390b#miR390#miR390a-5p#miR390#miR390c#miR390c#miR390c#miR390#miR390f#miR390b#miR390b#miR390a-5p#miR390a-5p#miR390b-5p#miR390b-5p#miR390b-5p#miR390a-5p#miR390a-5p#miR390#miR390d-5p#miR390b#miR390d#miR390a#miR390a#miR390c#miR390b#miR390a#miR390a#miR390b#miR390c#miR390d#miR390a#miR390a#miR390d#miR390f#miR390a#miR390a#miR390a#miR390b#miR390a…	150.88	3.5	5p	5p:184~204	GGUGCUAUCCCGUUUGAGCUU	out-of-phase	193	NA
Sit340	Setaria italica (foxtail millet)	scaffold_3	14149007	14149279	NA	NA	GAGCGAGGACTGTAGATCCTT	NA	33.02	3	3p	3p:14~34	AAGGAUCUUCAGUUCUAGUUC	in-phase	23	NA
Sit361	Setaria italica (foxtail millet)	scaffold_3	44051188	44051460	NA	NA	TTATAGTAGTTGTTAAAGGTG	NA	72.1	4	3p	3p:33~53	CAUCUUUAACAAUGACUACAA	in-phase	44	NA
Sit372	Setaria italica (foxtail millet)	scaffold_3	45852858	45853046	NA	NA	TTCTTGACGACCATAGAGCAT	NA	43.06	4	5p	5p:106~126	AUACUAUAUGAUAGUCAAGAA	in-phase	117	NA
Sit431	Setaria italica (foxtail millet)	scaffold_3	47232001	47232189	NA	NA	AAAAGATTGGAGAATGGAGGGA	NA	111.74	3.5	5p	5p:172~193	UCCCUCCGUUCUCCUUUAUUUU	in-phase	181	NA
Sit434	Setaria italica (foxtail millet)	scaffold_3	47247631	47247840	NA	NA	AGAAAAAAGAAACTGAAGGGC	NA	27.34	4	5p	5p:127~147	GCGCGUCAAUUUCCUUUUUCU	in-phase	138	NA
Sit449	Setaria italica (foxtail millet)	scaffold_3	47303164	47303457	NA	NA	CATATCTGATAGGTCGCGGTA	NA	31.76	4	5p	5p:42~62	GACCGCGACCUAUCUGAUUUC	in-phase	53	NA
Sit468	Setaria italica (foxtail millet)	scaffold_3	48923879	48924088	NA	NA	CGAGAAAACAAGAATCTGCTG	NA	154.74	1.5	3p	3p:162~182	UACCAGAUUCUUGUUUUCUCG	in-phase	171	NA
Sit484	Setaria italica (foxtail millet)	scaffold_4	1542654	1542842	NA	NA	TTCCAGATTGTAGGTCGTTTT	miR	355.83	3	5p	5p:151~171	UUAACGACCUAUAAUUUGGAA	in-phase	160	NA
Sit489	Setaria italica (foxtail millet)	scaffold_4	2971430	2971660	NA	NA	TTGGTAGAGCTGAGGACTGTA	NA	18.75	4	5p	5p:22~42	GACCUUCCUCACCUCUACCAA	in-phase	33	NA
Sit496	Setaria italica (foxtail millet)	scaffold_4	15727080	15727268	NA	NA	AAGCTCAGGAGGGATAGCGCC	miR390b#miR390b#miR390c#miR390b#miR390-5p#miR390#miR390c#miR390b#miR390#miR390a-5p#miR390#miR390c#miR390c#miR390c#miR390#miR390f#miR390b#miR390b#miR390a-5p#miR390a-5p#miR390b-5p#miR390b-5p#miR390b-5p#miR390a-5p#miR390a-5p#miR390#miR390d-5p#miR390b#miR390d#miR390a#miR390a#miR390c#miR390b#miR390a#miR390a#miR390b#miR390c#miR390d#miR390a#miR390a#miR390d#miR390f#miR390a#miR390a#miR390a#miR390b#miR390a…	150.88	3	3p	3p:46~66	GGCGCUAUCCCAAAUGAGCUU	out-of-phase	57	NA
Sit510	Setaria italica (foxtail millet)	scaffold_4	33361776	33361985	NA	NA	TAGGCAGGTATGTATATCTAA	NA	73.06	4	5p	5p:129~149	UUAGAAAAACAGACCUGCCAA	in-phase	138	NA
Sit539	Setaria italica (foxtail millet)	scaffold_5	45958841	45959029	NA	NA	TGGACAAAAACAGAGCATGCA	NA	47.89	3.5	5p	5p:105~125	UGCAUGCUUUGUUGUUGCCCU	in-phase	116	NA
Sit598	Setaria italica (foxtail millet)	scaffold_7	17218436	17218624	NA	NA	AAATCATGGACTAATTAGGCT	NA	82.73	4	3p	3p:179~199	AGCCUAAUUAGUCAAUAUUUG	in-phase	190	NA
Sit613	Setaria italica (foxtail millet)	scaffold_7	20086580	20086768	NA	NA	ACATGATCAGTAGTCATAGGGA	NA	36.87	4	5p	5p:104~125	UCCCUAUGCCUACCAAUCCUGU	in-phase	116	NA
Sit630	Setaria italica (foxtail millet)	scaffold_7	31846112	31846342	NA	NA	TCTGAACACCTAACAGTTGGA	NA	301.8	4	3p	3p:57~77	GGCAAACGUUAGGUGUUCAGA	in-phase	66	NA
Sit668	Setaria italica (foxtail millet)	scaffold_8	3760698	3760949	NA	NA	AAGAGACTTATAACATTGTGG	NA	10.97	4	3p	3p:99~119	CCACAAUGUUAUAUGUCUAGC	in-phase	108	NA
Sit674	Setaria italica (foxtail millet)	scaffold_8	3785074	3785451	NA	NA	CGTGGATGAGAGCTAAGGTAT	NA	38	4	3p	3p:78~98	AUACUGUUGCUUUCAUCCACG	in-phase	87	NA
Sit676	Setaria italica (foxtail millet)	scaffold_8	3791684	3791956	NA	NA	ATAGATTCGTCTTGCGATTTA	NA	17.92	4	3p	3p:11~31	UAAAUAGAAAAAAGAAUCUAU	in-phase	22	NA
Sit700	Setaria italica (foxtail millet)	scaffold_8	3876582	3876896	NA	NA	CAAGAGATAGTAGCGATGGTA	miR	28.39	4	3p	3p:36~56	UACCACCGCAACUUUCUCUAG	in-phase	45	NA
Sit711	Setaria italica (foxtail millet)	scaffold_8	8015304	8015492	NA	NA	AAGCTGTGGAAGTCCGTTGTT	NA	20.38	3	3p	3p:138~158	AACGACUUAUUUCCACAGCUU	in-phase	149	NA
Sit721	Setaria italica (foxtail millet)	scaffold_8	26204924	26205217	NA	NA	CAAGGTACGAGACAAAATGGA	NA	54.61	4	5p	5p:85~105	UGCAUUUUGUCUGGCAGCUUG	in-phase	96	NA
Sit743	Setaria italica (foxtail millet)	scaffold_8	34968281	34968532	NA	NA	TGGAATGAAAAGATAACTGTA	NA	158.21	3.5	5p	5p:22~42	UACAGUUUUUUAUUCCUUCCA	in-phase	33	NA
Sit762	Setaria italica (foxtail millet)	scaffold_8	35138590	35138778	NA	NA	TAAGATAGCAATAAATGGATA	NA	35.22	3	3p	3p:137~157	UAUACGUUUAUUACUGUCUUA	in-phase	148	NA
Sit813	Setaria italica (foxtail millet)	scaffold_9	4032101	4032310	NA	NA	TGGAATGATCGGTATCAAGCG	NA	25.53	3.5	5p	5p:169~189	CUCCUGAUACCGCUCAUUCCG	in-phase	180	NA
Sit845	Setaria italica (foxtail millet)	scaffold_9	36194909	36195202	NA	NA	GAAAGAGTGAAAGACACTGCA	NA	22.74	3.5	5p	5p:126~146	UGUAGAGUCUUUAACGCUUUC	in-phase	137	NA
Sit864	Setaria italica (foxtail millet)	scaffold_9	44588879	44589214	NA	NA	TTCGCGAGACGAATCTGTTAA	miR	199.25	0.5	3p	3p:53~73	UUAAUAGAUUCGUCUCGCGAA	in-phase	64	NA
Sit901	Setaria italica (foxtail millet)	scaffold_9	45034289	45034498	NA	NA	AAGTAAGGATAACATGAAGAT	NA	21.95	3.5	5p	5p:151~171	AUUUGCAUGCCAUCCUUACUU	in-phase	160	NA
Sly001	Solanum lycopersicum (tomato)	SL2.40ch01	11691314	11691544	Solyc01g014140.2	Hcr9-9D (AHRD V1 ***- O50021_SOLPI)	TTCCATGAAAGAGTTTTTGGAT	NA	158.23	1	5p	5p:188~209	AUCUAAAAACUCUUUCGUGGAA	out-of-phase	200	0.000492
Sly003	Solanum lycopersicum (tomato)	SL2.40ch01	3821659	3822120	NA	NA	TTCCATGAGACTGTTTTTGGGT	NA	18505.9	1.5	5p	5p:164~185	CCCCAAAAACAGUCUUAUGGAA	out-of-phase	176	0.00148
Sly003	Solanum lycopersicum (tomato)	SL2.40ch01	3821659	3822120	NA	NA	ATAATGGTGGAAGGCTCTCAGT	NA	16.44	2	3p	3p:166~187	ACGGAGAGUCUUUCACCAUUAU	out-of-phase	178	0.003714
Sly004	Solanum lycopersicum (tomato)	SL2.40ch01	3974427	3974615	Solyc01g009690.1	LRR receptor-like serine/threonine-protein kinase, RLP	TCAAGAATTTGTAGACGAGGT	NA	90.22	4	5p	5p:192~212	UACGCGUCUUCAAAUUCUUGA	in-phase	201	NA
Sly007	Solanum lycopersicum (tomato)	SL2.40ch01	487846	488034	Solyc01g005720.2	LRR receptor-like serine/threonine-protein kinase, RLP	TGGAAGGGAGAATATCCAGGA	miR6022#miR6022	9046.17	1	5p	5p:74~94	UCCUGGAUAUUCUCCCUUCCU	out-of-phase	85	0.001737
Sly009	Solanum lycopersicum (tomato)	SL2.40ch01	58042992	58043180	Solyc01g058100.2	TAS3a	AAGCTCAGGAGGGATAGCGCC	miR390a#miR390a#miR390b#miR390a#miR390a#miR390a#miR390b#miR390b#miR390e#miR390g#miR390b#miR390b#miR390b#miR390c#miR390b#miR390-5p#miR390#miR390c#miR390b#miR390#miR390a-5p#miR390#miR390c#miR390c#miR390c#miR390#miR390f#miR390b#miR390b#miR390a-5p#miR390a-5p#miR390b-5p#miR390b-5p#miR390b-5p#miR390a-5p#miR390a-5p#miR390#miR390d-5p#miR390b#miR390d#miR390a#miR390a#miR390c#miR390b#miR390a#miR390a#miR390b…	474.63	3	3p	3p:57~77	GGUGCUAUCCUACCUGAGCUU	out-of-phase	68	NA
Sly012	Solanum lycopersicum (tomato)	SL2.40ch01	72071991	72072221	Solyc01g080340.2	BSD domain containing 1 (AHRD V1 *-*- A9JT15_DANRE); contains Interpro domain(s) IPR005607 BSD	TCTTGAGAATTTGATGAAGAAG	NA	332.72	3	3p	3p:74~95	CUUCUCCAUCAAAUUCUCAAUC	out-of-phase	83	0.006223
Sly023	Solanum lycopersicum (tomato)	SL2.40ch02	21186653	21187366	Solyc02g036270.2	Cc-nbs-lrr, resistance protein	TCTTTCCTACTCCTCCCATACC	miR482a	54.02	3	5p	5p:189~210	GGUAUGGGUGGUGUAGGUAAGA	in-phase	201	0.000492
Sly026	Solanum lycopersicum (tomato)	SL2.40ch04	1797856	1798044	Solyc04g008120.1	Cc-nbs-lrr, resistance protein	TTCCACACATCATCCAGGGCA	NA	89.71	2.5	5p	5p:1~21	CGUCUUGGAUGAUGUGUGGGA	in-phase	12	NA
Sly027	Solanum lycopersicum (tomato)	SL2.40ch04	24630922	24631110	Solyc04g026110.2	Cc-nbs, resistance protein fragment	TCTTTCCTACTCCTCCCATACC	miR482a	54.02	3.5	3p	3p:-10~11	GGCAUGGGCGGAUUGGGAAAGA	out-of-phase	-1	0.005203
Sly030	Solanum lycopersicum (tomato)	SL2.40ch04	356019	356228	Solyc04g005540.2	Cc-nbs-lrr, resistance protein	TCCAAGATTATAAGGATGCTG	NA	88.01	2.5	3p	3p:85~105	UCGCAUCCUUAUAAUCUUGGA	out-of-phase	96	0.001737
Sly036	Solanum lycopersicum (tomato)	SL2.40ch05	2501055	2501285	Solyc05g008070.2	Cc-nbs-lrr, resistance protein	TTTTAGCAAGAGTTGTTTTACC	miR6024	189.63	1	5p	5p:189~210	GGUAAGACAACUCUUGCUAGAA	in-phase	201	0.003472
Sly046	Solanum lycopersicum (tomato)	SL2.40ch05	64526831	64527124	Solyc05g055960.1	Unknown Protein (AHRD V1)	TTAGTAGAGTGGCCACAACTAG	miR	72.37	3	3p	3p:-10~11	CUAGUUGUAGCUACACUACUAG	in-phase	2	NA
Sly048	Solanum lycopersicum (tomato)	SL2.40ch06	2162043	2162252	Solyc06g008300.2	LRR receptor-like serine/threonine-protein kinase, RLP	TGGTATATGACCTTGCAATTCA	miR	63.22	3.5	3p	3p:-10~11	UGCAUUGCAAGGCUAUAUACCA	in-phase	2	NA
Sly054	Solanum lycopersicum (tomato)	SL2.40ch06	35782811	35782999	Solyc06g062440.2	Cc-nbs-lrr, resistance protein	TCTTTCCTACTCCTCCCATACC	miR482a	54.02	3.5	3p	3p:48~69	GGAAUGGGGGGAAUAGGAAAAA	out-of-phase	57	0.00741
Sly060	Solanum lycopersicum (tomato)	SL2.40ch07	3097071	3097259	Solyc07g008320.2	Calcium-transporting ATPase 1 (AHRD V1 **** Q7XBH9_CERRI); contains Interpro domain(s) IPR006408 ATPase, P-type, calcium-transporting, PMCA-type	TCGCAGGAGAGATGGCACTTG	miR3627-5p	46.5	3	3p	3p:-9~11	CUGGUGUCAUCUCUCCUGCGA	out-of-phase	0	0.001737
Sly064	Solanum lycopersicum (tomato)	SL2.40ch07	57128605	57128793	NA	NA	AAGCTCAGGAGGGATAGCGCC	miR390a#miR390a#miR390b#miR390a#miR390a#miR390a#miR390b#miR390b#miR390e#miR390g#miR390b#miR390b#miR390b#miR390c#miR390b#miR390-5p#miR390#miR390c#miR390b#miR390#miR390a-5p#miR390#miR390c#miR390c#miR390c#miR390#miR390f#miR390b#miR390b#miR390a-5p#miR390a-5p#miR390b-5p#miR390b-5p#miR390b-5p#miR390a-5p#miR390a-5p#miR390#miR390d-5p#miR390b#miR390d#miR390a#miR390a#miR390c#miR390b#miR390a#miR390a#miR390b…	474.63	0.5	3p	3p:75~95	GGCGUUAUCCCUCCUGAGCUU	out-of-phase	84	0.000492
Sly078	Solanum lycopersicum (tomato)	SL2.40ch09	13623234	13623422	Solyc09g018220.1	Cc-nbs-lrr, resistance protein	TCCCCAGTCCAGGCATTCCAAC	NA	221.26	3	3p	3p:-10~11	GUUGGCAUGCCCGGUCUGGGGA	in-phase	2	NA
Sly082	Solanum lycopersicum (tomato)	SL2.40ch09	67304144	67304374	Solyc09g098130.1	Cc-nbs-lrr, resistance protein	TGAATCCTTCGGCTATCCATAA	miR6027#miR6027	1205.27	2	5p	5p:147~168	UUAUGGAUUGCUGAAGGAUUCG	in-phase	159	0.003472
Sly086	Solanum lycopersicum (tomato)	SL2.40ch10	46933139	46933600	Solyc10g051050.1	Nbs-lrr, resistance protein	TTTTAGCAAGAGTTGTTTTACC	miR6024	189.63	1	5p	5p:189~210	GGUAAGACAACUCUUGCUAGAA	in-phase	201	0.000983
Sly088	Solanum lycopersicum (tomato)	SL2.40ch11	10138594	10139223	Solyc11g020100.1	Cc-nbs-lrr, resistance protein	TTTTAGCAAGAGTTGTTTTACC	miR6024	189.63	1.5	3p	3p:11~32	GGUAAGACAACUCUUGCCAAAA	out-of-phase	20	0.00741
Sly090	Solanum lycopersicum (tomato)	SL2.40ch11	1188991	1189179	Solyc11g006530.1	Cc-nbs-lrr, resistance protein	TTTAGCAAGAGTTGTTTTACC	miR6024	325.83	2	3p	3p:12~32	GGUAAGACAACUCUUGCCAGA	in-phase	23	NA
Sly100	Solanum lycopersicum (tomato)	SL2.40ch11	50193221	50193409	Solyc11g068360.1	Cc-nbs-lrr, resistance protein	TCTGAATCTGATAGACTTCTA	NA	40.88	3	3p	3p:57~77	UGGAUGUCUAUCAGUUUUAGA	in-phase	66	NA
Sly103	Solanum lycopersicum (tomato)	SL2.40ch11	51373755	51373985	Solyc11g069660.1	Nbs-lrr, resistance protein	AGGAAGATCATCGTAGCTCAA	NA	277.86	1	3p	3p:74~94	UUGAGCUACAAUGAUCUUCCU	in-phase	85	NA
Sly109	Solanum lycopersicum (tomato)	SL2.40ch11	52383175	52383426	Solyc11g072000.1	Disease resistance protein R3a-like protein (Fragment) (AHRD V1 ***- B3F576_SOLDE)	TTTAGCAAGAGTTGTTTTACC	miR6024	325.83	1.5	3p	3p:-9~11	GGUAAGACAACACUUGCUAAA	in-phase	2	NA
Sly114	Solanum lycopersicum (tomato)	SL2.40ch12	575664	575852	NA	NA	AAGCTCAGGAGGGATAGCGCC	miR390a#miR390a#miR390b#miR390a#miR390a#miR390a#miR390b#miR390b#miR390e#miR390g#miR390b#miR390b#miR390b#miR390c#miR390b#miR390-5p#miR390#miR390c#miR390b#miR390#miR390a-5p#miR390#miR390c#miR390c#miR390c#miR390#miR390f#miR390b#miR390b#miR390a-5p#miR390a-5p#miR390b-5p#miR390b-5p#miR390b-5p#miR390a-5p#miR390a-5p#miR390#miR390d-5p#miR390b#miR390d#miR390a#miR390a#miR390c#miR390b#miR390a#miR390a#miR390b…	474.63	2.5	5p	5p:125~145	GACGUUAUCCUUUCUGAGCUU	out-of-phase	134	NA
Sly117	Solanum lycopersicum (tomato)	SL2.40ch12	6403588	6403860	Solyc12g016220.1	Cc-nbs-lrr, resistance protein	TCACAAACATGTCGGAAACGC	NA	38.56	3.5	5p	5p:157~177	GCGUUUCCGAUCUGUCUGUGA	out-of-phase	167	0.012407
Sly128	Solanum lycopersicum (tomato)	Solyc07g017680.1.1	593	781	Solyc07g017680.1.1	Lysine ketoglutarate reductase/saccharopine dehydrogenase (AHRD V1 *-*- O04709_MAIZE); contains Interpro domain(s) IPR005097 Saccharopine dehydrogenase	TCAAAGAAAGAACGATCTGGAA	NA	19.89	3.5	5p	5p:45~66	UUCAAGAUCGUUCAAUUUUUGA	in-phase	54	NA
Stu001	Solanum tuberosum (potato)	chr01	136242	136494	PGSC0003DMG400022785	Disease resistance protein (CC-NBS-LRR class) family LENGTH=907	TCTTGCCAATACCGCCCATTCC	miR482e-3p#miR482c	205.13	1	3p	3p:-10~11	GGGAUGGGUGGUAUUGGCAAGA	in-phase	2	NA
Stu001	Solanum tuberosum (potato)	chr01	136242	136494	PGSC0003DMG400022785	Disease resistance protein (CC-NBS-LRR class) family LENGTH=907	TGTGGTTAACAGAATTCGGCT	NA	148.43	3	5p	5p:65~85	AGUCGAAUCGUGUUGACCACA	in-phase	76	NA
Stu010	Solanum tuberosum (potato)	chr01	4460526	4460757	PGSC0003DMG400022699	disease resistance protein (TIR-NBS-LRR class), putative LENGTH=1294	TGTCTCTAGTTGTTGCAGTAA	NA	30.77	1	5p	5p:128~148	UUAUUGCAACAACUAGAGAUA	in-phase	139	NA
Stu013	Solanum tuberosum (potato)	chr01	33510128	33510442	PGSC0003DMG400011708	Leucine-rich receptor-like protein kinase family protein LENGTH=1095	TAATGGTGGAAGACTCTCACTG	NA	86.59	1.5	5p	5p:189~210	CAGAGGGAGUCUUCCACCAUUA	in-phase	201	NA
Stu015	Solanum tuberosum (potato)	chr01	33933380	33933568	PGSC0003DMG400016808	disease resistance protein (TIR-NBS-LRR class), putative LENGTH=1294	TTTCCAATTCCACCCATTCCTA	miR482a#miR482a-3p#miR482c#miR482a	188.21	4	3p	3p:73~94	GGGGAAUGGGUGGAGUUGGUAA	in-phase	85	NA
Stu015	Solanum tuberosum (potato)	chr01	33933380	33933568	PGSC0003DMG400016808	disease resistance protein (TIR-NBS-LRR class), putative LENGTH=1294	TGTCTCTAGTTGTTGCAGTAA	NA	30.77	1	5p	5p:148~168	UUAUUGCAACAACUAGAGAUA	in-phase	159	NA
Stu017	Solanum tuberosum (potato)	chr02	29476656	29476844	PGSC0003DMG400013091	Disease resistance protein, putative	TCTTGCCAATACCGCCCATTCC	miR482e-3p#miR482c	205.13	2.5	3p	3p:95~116	GGCAUGGGUGGCAUUGGCAAGA	in-phase	107	NA
Stu018	Solanum tuberosum (potato)	chr02	29505816	29506130	PGSC0003DMG400013090	TIR-NBS-LRR class disease resistance protein	TCTTGCCAATACCGCCCATTCC	miR482e-3p#miR482c	205.13	2	3p	3p:-10~11	GGUAUGGGAGGUAUUGGCAAGA	in-phase	2	NA
Stu020	Solanum tuberosum (potato)	chr02	38991556	38991828	PGSC0003DMG400021477	Cc-nbs-lrr resistance protein	TCTTTCCTACTCCTCCCATACC	miR482a	248.06	3	3p	3p:-10~11	GGUAUGGGUGGUGUAGGUAAGA	in-phase	2	NA
Stu027	Solanum tuberosum (potato)	chr03	35126496	35126684	PGSC0003DMG400012024	O-methyltransferase, putative	TCTAGTTGAACTGCACATTTTA	NA	26.42	3	3p	3p:136~157	UUAAAUGUGCAAUUCAACUUGA	in-phase	148	NA
Stu031	Solanum tuberosum (potato)	chr04	597426	597614	NA	NA	ATATTTGGAGTACTGAGGCAT	NA	133.21	4	3p	3p:-7~13	AAUCAUCCGUACUCCAAAUAU	in-phase	2	NA
Stu044	Solanum tuberosum (potato)	chr04	3999434	3999622	PGSC0003DMG400032573	Disease resistance protein	TCTTTCCTACTCCTCCCATACC	miR482a	248.06	4	3p	3p:137~158	GGAAUGGGCGGAUUAGGCAAGA	in-phase	149	NA
Stu065	Solanum tuberosum (potato)	chr06	2660393	2660623	PGSC0003DMG402025507	Leucine-rich repeat receptor-like protein kinase family protein LENGTH=1045	TGGTATATGACCTTGCAATTCA	miR	65.96	3.5	3p	3p:74~95	UCGAUUGCAAGGUCCUAUACCA	in-phase	86	NA
Stu066	Solanum tuberosum (potato)	chr06	2772785	2773015	PGSC0003DMG400025511	Disease resistance protein	TAAAGAAAGCATGGTTTGAGGT	NA	182.26	1.5	3p	3p:53~74	ACCUGAAGCCAUGCUUUCUUUA	in-phase	65	NA
Stu068	Solanum tuberosum (potato)	chr06	4079958	4080146	PGSC0003DMG400014718	Leucine-rich repeat receptor-like protein kinase family protein LENGTH=1141	TGGTATATGACCTTGCAATTCA	miR	65.96	3.5	3p	3p:32~53	UGGAUUGCAAGGCUAUAUAUCA	in-phase	44	NA
Stu073	Solanum tuberosum (potato)	chr06	16705803	16706033	PGSC0003DMG401025689	O-methyltransferase	TGAAGCTGCCAGCATGATCTA	miR167a#miR167a#miR167g#miR167h#miR167e#miR167b-5p#miR167a-5p#miR167d-5p#miR167a-5p#miR167c#miR167a#miR167b#miR167e#miR167a#miR167d#miR167b#miR167b#miR167#miR167i#miR167b#miR167b#miR167b#miR167b#miR167d#miR167c-5p#miR167b-5p#miR167c-5p#miR167c-5p#miR167d-5p#miR167b-5p#miR167d#miR167a-5p#miR167d#miR167b#miR167b#miR167a-5p#miR167b#miR167e#miR167b#miR167a#miR167a#miR167a#miR167c#miR167b#miR167a#miR1…	25416.5	3.5	3p	3p:11~31	UAGUUCAUGCUGGCUUCUUUA	in-phase	22	NA
Stu076	Solanum tuberosum (potato)	chr06	36934913	36935122	PGSC0003DMG400030758	Zinc finger CCCH domain-containing protein	ACAGAAAGAGATTGCAGTACT	NA	23.14	3	5p	5p:64~84	AGAACUGCAACCUCUUCCUGU	in-phase	75	NA
Stu118	Solanum tuberosum (potato)	chr10	3490208	3490396	PGSC0003DMG400021863	Disease resistance protein	TTTCCTATTCCACCCATGCCAA	miR482c	1593.36	3.5	5p	5p:130~151	UUGGCAUGGGAGGGAUUGGCAA	in-phase	139	NA
Stu127	Solanum tuberosum (potato)	chr11	3235589	3235861	PGSC0003DMG401015682	NA	TTACCGATTCCCCCCATTCCAA	NA	507.16	3	3p	3p:94~115	GGGGAAUGGGGGGAGUUGGUAA	in-phase	106	NA
Stu128	Solanum tuberosum (potato)	chr11	3455549	3455821	PGSC0003DMG400015693	TIR-NBS-LRR class disease resistance protein	TTACCGATTCCCCCCATTCCAA	NA	507.16	2.5	3p	3p:179~200	GGGGAAUGGGGGGAGUCGGUAA	in-phase	191	NA
Stu136	Solanum tuberosum (potato)	chr11	5885300	5885534	NA	NA	TGAGGCAAGTGGTTGTAGCTC	NA	71.74	2	5p	5p:151~171	GAGCUACAAUUACUUGCCCCA	in-phase	162	NA
Stu140	Solanum tuberosum (potato)	chr11	9015777	9016218	PGSC0003DMG400030207	TMV resistance protein N, putative	TCTTTCCTACTCCTCCCATACC	miR482a	248.06	2	3p	3p:11~32	GGUAUGGAAGGAGUUGGAAAGA	in-phase	23	NA
Stu153	Solanum tuberosum (potato)	chr11	41295197	41295385	PGSC0003DMG402027371	Disease resistance protein	ACTCTCTTTACGTGTCGTCAC	NA	31.27	1	5p	5p:42~62	GUGAUGACACGUAAGGAGAGU	in-phase	53	NA
Stu161	Solanum tuberosum (potato)	chr12	6871339	6871527	PGSC0003DMG400013736	Disease resistance protein (CC-NBS-LRR class) family LENGTH=889	TCTTGCCAATACCGCCCATTCC	miR482e-3p#miR482c	205.13	3	3p	3p:11~32	GGAAUGGGGGGUGUGGGUAAGA	in-phase	23	NA
Stu163	Solanum tuberosum (potato)	chr12	9571092	9571280	PGSC0003DMG400018903	Cc-nbs-lrr resistance protein	TCTTTCCTACTCCTCCCATACC	miR482a	248.06	4	3p	3p:-10~11	GGUAUGGGUGGUGUUGGUAAGA	in-phase	2	NA
Stu165	Solanum tuberosum (potato)	chr12	56860488	56860824	PGSC0003DMG401007575	Cc-nbs-lrr resistance protein	TCTTTCCTACTCCTCCCATACC	miR482a	248.06	4	3p	3p:-10~11	GGUAUGGGUGGUGUUGGUAAGA	in-phase	2	NA
Stu173	Solanum tuberosum (potato)	chr12	67177168	67177356	NA	NA	ATAAGCAACAATCTCTGCTCA	miR	53.16	3	3p	3p:75~95	UGAGCAGAGAUUGCUGGUCAU	in-phase	86	NA
Stu174	Solanum tuberosum (potato)	chr12	67731456	67731644	PGSC0003DMG400004284	Leucine-rich repeat receptor-like protein kinase family protein LENGTH=1124	TGGAAGGGCGAATATCCAGGA	NA	583.43	1	5p	5p:147~167	UCCUGGAUAUUCUCCCUUCCA	in-phase	158	NA
Vca010	Volvox carteri	scaffold_22	1293463	1293651	NA	NA	TCCAGGGGCCCTGAGCCGGCG	NA	84.78	2.5	5p	5p:43~63	UGCCGGCCCAGAGCCCCUGGA	in-phase	54	NA
Vca017	Volvox carteri	scaffold_7	646794	646982	NA	NA	TGGAGAATCTTGACAGGGAAA	miR	17.06	1	3p	3p:-6~14	UUUCCCUAUCAAGAUUCUCCA	in-phase	3	NA
Vca022	Volvox carteri	scaffold_80	99017	99205	Vocar20005265m.g	Unknown protein	TGGGCCTGCACGTGCTTGATA	NA	134.65	2	3p	3p:54~74	UGUCAAGCAUGUGCAGGCCCC	in-phase	65	NA
Vca023	Volvox carteri	scaffold_83	103954	104142	NA	NA	TCGGCGCGAAGCTGGAGCCGG	NA	112.29	1.5	5p	5p:189~209	CCGGCUUCAGCUUCGUGCUGA	in-phase	200	NA
Vca025	Volvox carteri	scaffold_94	50	238	NA	NA	TGGCGACGGCAGCAATGGCGA	miR	31.57	4	3p	3p:-139~-119	CCGCCAUUGCCGCCAUCACCA	in-phase	-128	NA
Vvi002	Vitis vinifera (grape)	chr1	902295	902568	GSVIVG01012165001	Disease resistance protein (CC-NBS-LRR class) family LENGTH=927	TCTCTTCTGGATGTATAGGCG	NA	29.31	2.5	3p	3p:76~96	CGCCUAUCCAUCCAGACGGGA	in-phase	85	NA
Vvi004	Vitis vinifera (grape)	chr1	974419	974607	GSVIVG01012157001	NBS-LRR disease resistance protein	ATATCAAACTCATCAGACACA	NA	35.05	1.5	5p	5p:105~125	UGUGUCAGAUGAGUUUGAUGU	in-phase	116	NA
Vvi005	Vitis vinifera (grape)	chr1	2961352	2961666	NA	NA	TATATATTTTTGTTATTGTTA	NA	18.45	4	3p	3p:54~74	UAAAAAUAUAAAAAAUAAAUA	in-phase	65	NA
Vvi006	Vitis vinifera (grape)	chr1	8079906	8080094	GSVIVG01013735001	NA	ATTGTCTATTACTCATTTATT	miR	15.17	4	5p	5p:64~84	AAUAAAUGAUUAUUAGUCAUU	in-phase	75	NA
Vvi009	Vitis vinifera (grape)	chr10	781074	781283	GSVIVG01012697001	DNA repair protein rad16	AAGCAGGATTTGGAATTTCAA	NA	51.77	4	5p	5p:45~65	UUGAAAUGCAAAAUGAUGCUU	in-phase	54	NA
Vvi018	Vitis vinifera (grape)	chr11	1508122	1508520	GSVIVG01015167001	Disease resistance protein	TTCCCAAGACCCCCCATGCCAA	miR	211.37	3	3p	3p:11~32	AUGGAAUGGGGGGUGUUGGGAA	in-phase	23	NA
Vvi025	Vitis vinifera (grape)	chr12	1746880	1747068	GSVIVG01020805001	Auxin response factor 3	TCAGCAGCACCCATAAATGTA	NA	53.5	4	3p	3p:96~116	UCUAUUUGUGGGUGGUGCUGA	in-phase	107	NA
Vvi026	Vitis vinifera (grape)	chr12	6340409	6340597	NA	NA	AAGCTCAGGAGGGATAGCGCC	miR390d#miR390f#miR390a#miR390a#miR390a#miR390b#miR390a#miR390a#miR390a#miR390b#miR390b#miR390e#miR390g#miR390b#miR390b#miR390b#miR390c#miR390b#miR390-5p#miR390#miR390c#miR390b#miR390#miR390a-5p#miR390#miR390c#miR390c#miR390c#miR390#miR390f#miR390b#miR390b#miR390a-5p#miR390a-5p#miR390b-5p#miR390b-5p#miR390b-5p#miR390a-5p#miR390a-5p#miR390#miR390d-5p#miR390b#miR390d#miR390a#miR390a#miR390c#miR390b…	497.24	1.5	5p	5p:179~199	GGCGAUAUCUCUCCUGAGCUU	out-of-phase	188	NA
Vvi030	Vitis vinifera (grape)	chr12	11525369	11525557	GSVIVG01013307001	Cc-nbs-lrr resistance protein	ACTTTTTTGTTCGTTTTTATC	NA	12.11	3.5	3p	3p:57~77	GAUGAAAACCAACAAAAAAUC	in-phase	66	NA
Vvi037	Vitis vinifera (grape)	chr12	17721785	17721973	GSVIVG01022947001	NBS-LRR disease resistance-like protein	CGAACCTCTGAGTATAAGGCA	NA	12.06	2	3p	3p:141~161	UGCCUUAUACUCAGAGUUACG	in-phase	150	NA
Vvi046	Vitis vinifera (grape)	chr12	19000779	19001031	GSVIVG01022828001	Cc-nbs-lrr resistance protein	TTGAACAATAAGCAAAGCATTG	NA	1173.11	2	3p	3p:11~32	CGAUGUUUUGCUUAUUGCUCAA	in-phase	23	NA
Vvi046	Vitis vinifera (grape)	chr12	19000779	19001031	GSVIVG01022828001	Cc-nbs-lrr resistance protein	GAATGAATGATGAATGACGAG	NA	27.27	3	5p	5p:169~189	CUCGUCAUUUGUCAUACUUUC	in-phase	180	NA
Vvi050	Vitis vinifera (grape)	chr12	19771106	19771399	GSVIVG01023319001	Cc-nbs-lrr resistance protein	TCATTCGCTGATTCAACCGGG	NA	17.2	4	3p	3p:99~119	CCCGAUUUAAUAAGCGAAUUA	in-phase	108	NA
Vvi056	Vitis vinifera (grape)	chr13	460464	460652	GSVIVG01032827001	Disease resistance protein	TTCCCAAGACCCCCCATGCCAA	miR	211.37	3.5	3p	3p:11~32	AUGGUAUGGGGGGUCUGGGAAA	in-phase	23	NA
Vvi060	Vitis vinifera (grape)	chr13	7819712	7819942	NA	NA	TTCCCAAGACCCCCCATGCCAA	miR	211.37	2.5	3p	3p:10~31	UUGGAAUGGGGGGU-UUGGGAA	in-phase	22	NA
Vvi065	Vitis vinifera (grape)	chr13	19255155	19255364	GSVIVG01036614001	NBS-LRR disease resistance-like protein	TAATAAGGTCATGCATCACAA	NA	32.01	4	5p	5p:192~212	UCGUCAUGCACGACCUCAUUA	in-phase	201	NA
Vvi066	Vitis vinifera (grape)	chr13	19271045	19271233	GSVIVG01036616001	Nuclear matrix protein, putative	TATGGATGGCAGAAGGTTTAA	NA	250.78	2	5p	5p:42~62	UUAAUCCCUCUGCCAUCCAUA	in-phase	53	NA
Vvi068	Vitis vinifera (grape)	chr13	19927223	19927453	GSVIVG01036657001	Cc-nbs-lrr resistance protein	TTTCATTCCATACATCATCTAA	NA	569.8	2.5	3p	3p:74~95	CUAGACGAUGUAUGGAAUGAGA	in-phase	86	NA
Vvi076	Vitis vinifera (grape)	chr13	20465538	20465726	GSVIVG01000656001	Disease resistance protein (CC-NBS-LRR class) family LENGTH=1049	TAAAGCATATTTCTCCAGCAAC	NA	145.26	4	3p	3p:11~32	GUUGCUGGAGACGUAUGUUUCA	in-phase	23	NA
Vvi082	Vitis vinifera (grape)	chr13	21293057	21293434	NA	NA	TTCCCAAGACCCCCCATGCCAA	miR	211.37	2.5	3p	3p:11~32	UUGGUAUGGGAGGUCUUGGCAA	in-phase	23	NA
Vvi084	Vitis vinifera (grape)	chr13	21319871	21320059	GSVIVG01001469001	Cc-nbs-lrr resistance protein	TTCCCAAGACCCCCCATGCCAA	miR	211.37	2.5	3p	3p:-10~11	UUGGUAUGGGAGGUCUUGGCAA	in-phase	2	NA
Vvi086	Vitis vinifera (grape)	chr13	21366328	21366558	GSVIVG01001471001	NBS-LRR disease resistance-like protein	TTGCCGACTCCACCCATACCTA	NA	168.89	3	3p	3p:11~32	UUGGUAUGGGUGGGGUUGGAAA	in-phase	23	NA
Vvi090	Vitis vinifera (grape)	chr13	21550651	21551427	NA	NA	TCTTTCCTACTCCTCCCATTCC	miR482c#miR482#miR482a	80.89	2	5p	5p:148~169	GGAAUGGGUGGGGUGGGAAAGA	in-phase	160	0.000181
Vvi093	Vitis vinifera (grape)	chr13	21720325	21720702	GSVIVG01032189001	Cc-nbs-lrr resistance protein	TCCTTTGGGAATATTGCACAAT	NA	387.22	2	3p	3p:-10~11	AUUGUGCAAUAUUUCCGAAAGA	in-phase	2	NA
Vvi094	Vitis vinifera (grape)	chr13	21762091	21762279	GSVIVG01032183001	Cc-nbs-lrr resistance protein	TCAATCTTAATGCAGGCAGAA	NA	152.66	2	3p	3p:33~53	UUCUUCCUGCAUUAAGAUUAA	in-phase	44	NA
Vvi095	Vitis vinifera (grape)	chr13	21781368	21781871	GSVIVG01032180001	NBS-LRR disease resistance-like protein	TCCTTTGGGAATATTGCACAAT	NA	387.22	2	3p	3p:-10~11	AUUGUGCAAUAUUUCCGAAAGA	in-phase	2	NA
Vvi104	Vitis vinifera (grape)	chr13	23061440	23061649	NA	NA	TCTTACCAACACCTCCCATTCC	NA	115.11	2	3p	3p:-10~11	GGAGUGGGAGGUGUUGAUAGGA	in-phase	2	NA
Vvi112	Vitis vinifera (grape)	chr13	24167840	24168070	GSVIVG01001391001	Unknown protein	TTGGCAGAGAGATTGTGGACA	NA	79.53	1.5	3p	3p:78~98	UGUCCACAAUCUUUCUGCCUA	in-phase	87	NA
Vvi114	Vitis vinifera (grape)	chr13_random	518414	518602	GSVIVG01012406001	NA	TTGCACAAGCTGACTTATTTC	NA	30.65	4	5p	5p:108~128	GAAAUCAGUCAACUUGGGGAA	in-phase	117	NA
Vvi119	Vitis vinifera (grape)	chr13_random	839229	839585	GSVIVG01012443001	Cc-nbs-lrr resistance protein	TTCAAGCTTAGAGCACAAGAG	NA	55.25	3.5	5p	5p:21~41	CUCUUGUAUUCUAAGGUUGAA	in-phase	32	NA
Vvi124	Vitis vinifera (grape)	chr13_random	2762034	2762285	GSVIVG01000840001	Cc-nbs-lrr resistance protein	CTAAAAGGAGCTTGTAGGAGA	NA	29.65	1	5p	5p:189~209	UCUCCUACAAGCUCCUUUUAA	in-phase	200	NA
Vvi125	Vitis vinifera (grape)	chr13_random	2821627	2821815	GSVIVG01000842001	Cc-nbs-lrr resistance protein	TTGAACAATAAGCAAAGCATTG	NA	1173.11	3	5p	5p:42~63	CGAUGUUUUGCGUAUUGUUCCA	in-phase	54	NA
Vvi126	Vitis vinifera (grape)	chr13_random	2821881	2822132	NA	NA	TTCCCAAGACCCCCCATGCCAA	miR	211.37	4	3p	3p:11~32	UUGGCAUGGGCGGGGUUGGCAA	in-phase	23	NA
Vvi136	Vitis vinifera (grape)	chr14	5734560	5734874	GSVIVG01021910001	TRANSPORT INHIBITOR RESPONSE 1 protein, putative	TAGAAGTAGTTAGGAAAAGAA	NA	18.36	4	3p	3p:-7~13	UUCUCUUCAUUACAACUUCUA	in-phase	2	NA
Vvi146	Vitis vinifera (grape)	chr14	23226974	23227162	NA	NA	TTAAAAGTAGAAAATAAAAAG	miR	98.86	3.5	5p	5p:130~150	CUUUGAAGUUUUUACUUUUAA	in-phase	139	NA
Vvi148	Vitis vinifera (grape)	chr14	27708246	27708434	GSVIVG01032467001	myb domain protein 66 LENGTH=203	TGGATCCTTTCTGCATTTCCC	NA	15	0.5	3p	3p:36~56	GGGAAAUGCAGAAAGGAUCCG	in-phase	45	0.002205
Vvi154	Vitis vinifera (grape)	chr15	9398057	9398245	NA	NA	TCTTAGATGATGTATGGAATA	NA	133.42	3.5	5p	5p:150~170	UACUCCAUACAUCAUCCAUGG	in-phase	159	NA
Vvi164	Vitis vinifera (grape)	chr15	19673000	19673272	GSVIVG01026881001	Pentatricopeptide repeat-containing protein, putative	TCATCCACATCATCGAGAACAA	NA	759.48	2	3p	3p:-10~11	UUGCUCUCCAUGAUGUGGAUGA	in-phase	2	NA
Vvi176	Vitis vinifera (grape)	chr18	21751151	21751339	NA	NA	TCACAAGTTCATCCAAGCACCA	miR3623-5p	917.78	3.5	3p	3p:-10~11	UGGUGUUUAAAUGAACUUGUAA	in-phase	2	NA
Vvi178	Vitis vinifera (grape)	chr18	21791192	21791401	NA	NA	TCACAAGTTCATCCAAGCACCA	miR3623-5p	917.78	3.5	3p	3p:-10~11	UGGUGUUUAAAUGAACUUGUAA	in-phase	2	NA
Vvi179	Vitis vinifera (grape)	chr18	21963324	21963533	GSVIVG01034812001	Disease resistance protein (TIR-NBS-LRR class) family LENGTH=1188	TCACAAGTTCATCCAAGCACCA	miR3623-5p	917.78	3.5	3p	3p:-10~11	UGGUGUUUAAAUGAACUUGUAA	in-phase	2	NA
Vvi187	Vitis vinifera (grape)	chr18	26359937	26360188	NA	NA	TCCCTTTGAAAAAGCATGCAA	NA	257.31	3.5	3p	3p:-10~10	UUGCGUGUUUUUUCAAAGGUG	in-phase	1	NA
Vvi188	Vitis vinifera (grape)	chr18	26467504	26467734	NA	NA	AGAGGGAGTTTGAAGACATTA	NA	34.39	3.5	5p	5p:87~107	GAAUGCCUUCAAACACUCUCU	in-phase	96	NA
Vvi190	Vitis vinifera (grape)	chr18	27321751	27321981	GSVIVG01025911001	Protein DA1-related 1	TCACAAGTTCATCCAAGCACCA	miR3623-5p	917.78	1.5	3p	3p:-10~11	UGGUGCUUGGAGGAGCUUGUGA	in-phase	2	NA
Vvi191	Vitis vinifera (grape)	chr18	27731486	27731674	NA	NA	TTTTAAGAGCTAATGGAAGGCC	NA	1844.84	2	3p	3p:32~53	GGUCUUCCAUUAGCACUUAAAG	in-phase	44	NA
Vvi195	Vitis vinifera (grape)	chr18	28316223	28316411	NA	NA	TTTTAAGAGCTAATGGAAGGCC	NA	1844.84	3	3p	3p:11~32	GGCCUUCCAAUAGCACUUGAAG	in-phase	23	NA
Vvi197	Vitis vinifera (grape)	chr18	28430568	28430777	NA	NA	TTTTAAGAGCTAATGGAAGGCC	NA	1844.84	2.5	3p	3p:74~95	GGCCUUCCAAUAGCACUUAAAG	in-phase	86	NA
Vvi206	Vitis vinifera (grape)	chr19	5719071	5719448	GSVIVG01014613001	Ankyrin repeat-containing protein, putative	CAATGTGAAGAGCTGTCTTGT	NA	34.99	3.5	3p	3p:-10~10	AGAACACAGCCCUUCAUAUUG	out-of-phase	-1	0.000181
Vvi216	Vitis vinifera (grape)	chr19	22774464	22774757	NA	NA	TGAGAATGTGATATTAACTCT	NA	11.81	2	5p	5p:159~179	AAAGUUAAUAUCACUUUCUCA	out-of-phase	170	0.003859
Vvi219	Vitis vinifera (grape)	chr19	22802066	22802401	NA	NA	TGAAAATGTAATACCAACTCT	NA	724.7	3	5p	5p:84~104	AGAGUUGGUAUUAUGUUCUCC	in-phase	95	NA
Vvi241	Vitis vinifera (grape)	chr4	3368518	3368811	GSVIVG01035690001	BURP domain protein	TTCAGCACTTGAAAGGCCGCA	NA	10.67	3	3p	3p:12~32	UGUGGCUUUCCAAGUGCUCAA	out-of-phase	22	0.00441
Vvi242	Vitis vinifera (grape)	chr4	10447618	10447806	GSVIVG01035205001	Auxin response factor	TGAAGCTGCCAGCATGATCTAA	miR167a#miR167b	2444.12	4	5p	5p:33~54	UGAGAUCAGGCUGGCAGCUUGU	out-of-phase	45	0.000185
Vvi251	Vitis vinifera (grape)	chr5	5500251	5500439	GSVIVG01018015001	NA	TAGGGTCTTGCGGAGTAAGCC	NA	71.95	1.5	5p	5p:22~42	GGCUUACUCCGCAAG-CCCUA	in-phase	33	NA
Vvi262	Vitis vinifera (grape)	chr5	16288987	16289217	GSVIVG01020962001	disease resistance protein (TIR-NBS-LRR class), putative LENGTH=1294	TTTTAAGAGCTAATGGAAGGCC	NA	1844.84	2	3p	3p:32~53	GGUCUUCCAUUAGCUCUAAAAG	in-phase	44	NA
Vvi278	Vitis vinifera (grape)	chr6	16765655	16765843	NA	NA	AAATGCTGAAGATTTAGACAA	NA	88.86	3.5	5p	5p:189~209	UUGUCCAAAUUUUAAGCAUUC	in-phase	200	NA
Vvi284	Vitis vinifera (grape)	chr7	4363949	4364179	NA	NA	AAGCTCAGGAGGGATAGCGCC	miR390d#miR390f#miR390a#miR390a#miR390a#miR390b#miR390a#miR390a#miR390a#miR390b#miR390b#miR390e#miR390g#miR390b#miR390b#miR390b#miR390c#miR390b#miR390-5p#miR390#miR390c#miR390b#miR390#miR390a-5p#miR390#miR390c#miR390c#miR390c#miR390#miR390f#miR390b#miR390b#miR390a-5p#miR390a-5p#miR390b-5p#miR390b-5p#miR390b-5p#miR390a-5p#miR390a-5p#miR390#miR390d-5p#miR390b#miR390d#miR390a#miR390a#miR390c#miR390b…	497.24	2.5	5p	5p:133~153	GGCGCUAUCCUACCUGAGCUU	out-of-phase	142	NA
Vvi286	Vitis vinifera (grape)	chr7	12400447	12400635	GSVIVG01038298001	Cc-nbs-lrr resistance protein	TTTCATTCCATACATCATCTAA	NA	569.8	3.5	3p	3p:119~140	CUAGAUGACGUAUGGAACGAGA	in-phase	128	NA
Vvi291	Vitis vinifera (grape)	chr7_random	390139	390643	GSVIVG01003817001	Cc-nbs-lrr resistance protein	TAAAGCATATTTCTCCAGCAAC	NA	145.26	4	5p	5p:22~43	GUUGCCGCAAAAAUAUGCUUCA	in-phase	34	NA
Vvi292	Vitis vinifera (grape)	chr7_random	622628	622837	GSVIVG01004064001	Cc-nbs-lrr resistance protein	TACTGTTCCATACATCATCCGA	NA	101.52	3	3p	3p:74~95	UUGGACGAUGUGUGGAACAUUA	in-phase	86	NA
Vvi296	Vitis vinifera (grape)	chr8	22254131	22254678	NA	NA	TAAAGAACAATATAAGAAGCA	NA	57.36	2.5	5p	5p:3~23	GACUUCUUAUAUUGUUUUUUA	in-phase	14	NA
Vvi296	Vitis vinifera (grape)	chr8	22254131	22254678	NA	NA	TTCCCAAGACCCCCCATGCCAA	miR	211.37	3	3p	3p:11~32	UUGGCUUAGAGGGUCUUGGGAA	out-of-phase	20	0.001085
Vvi297	Vitis vinifera (grape)	chr8	22256927	22257284	NA	NA	TGGAAGATGGATTTGTTTGAG	NA	540.63	0.5	3p	3p:12~32	CUCAAACAAAUCUAUCUUCCA	in-phase	23	NA
Vvi300	Vitis vinifera (grape)	chr9	2986014	2986223	NA	NA	CTACGAGATGTGAACGAGTATG	NA	49.77	2	5p	5p:189~210	CAUACUCGUUCAGAUCGCGUAG	in-phase	201	NA
Vvi302	Vitis vinifera (grape)	chr9	3017927	3018136	NA	NA	AAATGCTGAAGATTTAGACAA	NA	88.86	4	3p	3p:32~52	CUGGGUAACUCUUCAGCAUUU	in-phase	43	NA
Vvi302	Vitis vinifera (grape)	chr9	3017927	3018136	NA	NA	CTACGAGATGTGAACGAGTATG	NA	49.77	1	5p	5p:189~210	CAUACUCGUUCAGAUCUCGUAG	in-phase	201	NA
Vvi313	Vitis vinifera (grape)	chr9	4717983	4718255	NA	NA	TGGGACAAGGTAATACAAGAT	miR	25.87	0.5	3p	3p:158~178	GUCUUGUAUUACCUUGUCCCA	in-phase	169	NA
Vvi313	Vitis vinifera (grape)	chr9	4717983	4718255	NA	NA	TGGAATTGGTGGAATTGGCAA	NA	23.13	4	5p	5p:63~83	UUGCCCACACCACCCAUUCCA	in-phase	74	NA
Vvi315	Vitis vinifera (grape)	chr9	4723329	4723538	NA	NA	TTCCGATGTCAAACACTCTAC	NA	152.27	2.5	5p	5p:190~210	GUGGAGUGUUUGUCAUCAGAA	in-phase	201	0.000964
Vvi320	Vitis vinifera (grape)	chr9	6009995	6010183	NA	NA	AGGAATGTAGCGGTTTGCCTC	NA	23.04	3.5	3p	3p:11~31	GUGGCAAACCGCAACACUCUU	in-phase	22	NA
Vvi332	Vitis vinifera (grape)	chr9	13494462	13494650	GSVIVG01034252001	Disease resistance protein	TTCCGATGTCAAACACTCTAC	NA	152.27	4	3p	3p:98~118	GUAGGGUGUUUGACACCGGGU	in-phase	107	NA
Vvi334	Vitis vinifera (grape)	chr9	16667998	16668228	GSVIVG01015976001	Disease resistance protein	TCTTTCCTACTCCTCCCATTCC	miR482c#miR482#miR482a	80.89	3	3p	3p:11~32	GGGAUGGGAGGCGUUGGGAAGA	in-phase	23	NA
Vvi339	Vitis vinifera (grape)	chr9_random	204698	205097	NA	NA	TCTGGATCAGAATTAAGGGTG	NA	67.81	1	5p	5p:149~169	CGUCCUUAAUUCUGAUCCAGA	in-phase	160	NA
Vvi344	Vitis vinifera (grape)	chrUn	16305464	16305652	GSVIVG01004877001	disease resistance protein (TIR-NBS-LRR class), putative LENGTH=1294	TTTTAAGAGCTAATGGAAGGCC	NA	1844.84	2	3p	3p:11~32	GGGCUUCCAUUAGUUCUUAAAG	in-phase	23	NA
Vvi349	Vitis vinifera (grape)	chrUn	29788922	29789507	GSVIVG01007026001	Disease resistance protein (CC-NBS-LRR class) family LENGTH=842	TTTCATTCCATACATCATCTAA	NA	569.8	2.5	5p	5p:108~129	UUGGAUGAUAUAUGGAAUGAGG	in-phase	117	NA
Vvi350	Vitis vinifera (grape)	chrUn	29806890	29807304	GSVIVG01007029001	Cc-nbs-lrr resistance protein	TAATAAGGTCATGCATCACAA	NA	32.01	3	5p	5p:4~24	UUGUGAUGCAUGAUUUGAUUC	in-phase	13	NA
Vvi368	Vitis vinifera (grape)	GSVIVT01017201001	3793	4002	GSVIVT01017201001	NA	TCAAAGCATTGCAGAAACTAA	NA	18.11	4	3p	3p:149~169	AUAGUUUAUGCAAUGAUUGGA	out-of-phase	159	0.000302
Vvi370	Vitis vinifera (grape)	GSVIVT01017435001	1373	1562	GSVIVT01017435001	NBS-LRR disease resistance-like protein	TCTCGGAAAAGTATGATGGCA	NA	181.24	4	3p	3p:140~160	UGCCACCUUAGUUGUCCGAGA	in-phase	149	NA
Vvi373	Vitis vinifera (grape)	GSVIVT01020895001	683	871	GSVIVT01020895001	Ankyrin repeat-containing protein, putative	CAACCATGTAAAGAAGAATCG	NA	245.96	4	5p	5p:87~107	GGACUCCUCUUUACAUGGCUG	in-phase	96	NA
Vvi384	Vitis vinifera (grape)	GSVIVT01025611001	199	493	GSVIVT01025611001	Diaminopimelate epimerase family protein	CAATGGATTGATCATGGTATG	NA	353.1	3.5	3p	3p:11~31	CAAACAAAGAUCAAUCCGUUG	in-phase	20	NA
Vvi392	Vitis vinifera (grape)	GSVIVT01031451001	2078	2287	GSVIVT01031451001	Acyl-CoA N-acyltransferase with RING/FYVE/PHD-type zinc finger protein	TCAGCAATTGGATTGAATGGTT	NA	18.17	2	5p	5p:168~189	AACAAUUUGAUCCAAUUGCUGA	out-of-phase	178	0.000143
Zma048	Zea mays (maize)	1	284508432	284508683	NA	NA	AGGAAGCTGATCAGTGTGGCA	NA	15.2	2.5	5p	5p:192~212	UGCCACACUGAUGAGCUCCUU	in-phase	201	NA
Zma103	Zea mays (maize)	2	159362480	159362668	NA	NA	TGGAAAAGAAGAAGAAATGGT	NA	19.03	3	5p	5p:106~126	GCCAUUUCUCCUUUUUUUCCU	in-phase	117	NA
Zma183	Zea mays (maize)	5	183517110	183517424	GRMZM2G512113	Unknown protein	AAGCTCAGGAGGGATAGCGCC	miR390a#miR390b#miR390c#miR390d#miR390a#miR390a#miR390d#miR390f#miR390a#miR390a#miR390a#miR390b#miR390a#miR390a#miR390a#miR390b#miR390b#miR390e#miR390g#miR390b#miR390b#miR390b#miR390c#miR390b#miR390-5p#miR390#miR390c#miR390b#miR390#miR390a-5p#miR390#miR390c#miR390c#miR390c#miR390#miR390f#miR390b#miR390b#miR390a-5p#miR390a-5p#miR390b-5p#miR390b-5p#miR390b-5p#miR390a-5p#miR390a-5p#miR390#miR390d-5p…	209.33	2.5	5p	5p:190~210	GGCGCUAUCCUUACCGAGCUU	out-of-phase	199	NA
Zma228	Zea mays (maize)	9	22830705	22830977	NA	NA	TGGTGAAGACGTCGGCAAACTA	NA	23.55	2	5p	5p:66~87	UAGUUCGCCGACAUCUUCACCA	in-phase	75	NA
Zma235	Zea mays (maize)	9	44170264	44170452	GRMZM2G588623	Unknown protein	AAGCTCAGGAGGGATAGCGCC	miR390a#miR390b#miR390c#miR390d#miR390a#miR390a#miR390d#miR390f#miR390a#miR390a#miR390a#miR390b#miR390a#miR390a#miR390a#miR390b#miR390b#miR390e#miR390g#miR390b#miR390b#miR390b#miR390c#miR390b#miR390-5p#miR390#miR390c#miR390b#miR390#miR390a-5p#miR390#miR390c#miR390c#miR390c#miR390#miR390f#miR390b#miR390b#miR390a-5p#miR390a-5p#miR390b-5p#miR390b-5p#miR390b-5p#miR390a-5p#miR390a-5p#miR390#miR390d-5p…	209.33	3	3p	3p:50~70	GGCGCUAUCCCAGAUGAGCUU	out-of-phase	61	NA
Zma246	Zea mays (maize)	10	82176308	82176664	NA	NA	TAAGGATGTCGTCAATGAAGAC	NA	17.37	3.5	3p	3p:140~161	GUCUUCAUUGGCCACAUGCUUU	in-phase	149	NA
Zma260	Zea mays (maize)	GRMZM2G084821_T02	1032	1220	GRMZM2G084821_T02	Unknown protein	AAGCTCAGGAGGGATAGCGCC	miR390a#miR390b#miR390c#miR390d#miR390a#miR390a#miR390d#miR390f#miR390a#miR390a#miR390a#miR390b#miR390a#miR390a#miR390a#miR390b#miR390b#miR390e#miR390g#miR390b#miR390b#miR390b#miR390c#miR390b#miR390-5p#miR390#miR390c#miR390b#miR390#miR390a-5p#miR390#miR390c#miR390c#miR390c#miR390#miR390f#miR390b#miR390b#miR390a-5p#miR390a-5p#miR390b-5p#miR390b-5p#miR390b-5p#miR390a-5p#miR390a-5p#miR390#miR390d-5p…	209.33	3.5	3p	3p:-9~11	AGCUCUAUCCCUUCUGAGCUG	out-of-phase	0	NA
Zma263	Zea mays (maize)	GRMZM2G512113_T01	274	525	GRMZM2G512113_T01	Unknown protein	AAGCTCAGGAGGGATAGCGCC	miR390a#miR390b#miR390c#miR390d#miR390a#miR390a#miR390d#miR390f#miR390a#miR390a#miR390a#miR390b#miR390a#miR390a#miR390a#miR390b#miR390b#miR390e#miR390g#miR390b#miR390b#miR390b#miR390c#miR390b#miR390-5p#miR390#miR390c#miR390b#miR390#miR390a-5p#miR390#miR390c#miR390c#miR390c#miR390#miR390f#miR390b#miR390b#miR390a-5p#miR390a-5p#miR390b-5p#miR390b-5p#miR390b-5p#miR390a-5p#miR390a-5p#miR390#miR390d-5p…	209.33	2.5	5p	5p:190~210	GGCGCUAUCCUUACCGAGCUU	out-of-phase	199	NA
