# Supplementary material for: A dynamic evolutionary and functional landscape of plant phased small interfering RNAs
Source: BMC Biol. 2015 May 16;13:32. doi: 10.1186/s12915-015-0142-4 (PMC4457045; doi:10.1186/s12915-015-0142-4)
Supplement: Supplementary file 17 — Complete list of predicted target genes of phasiRNAs with RPM value no less than 10. [file 12915_2015_142_MOESM17_ESM.xlsx]

## Sheet: S17
Additional file 17. Complete list of predicted target genes of phasiRNAs with RPM value no less than 10.
PHAS ID	species	Position of PHAS locus			Corresponding gene		siRNA		target gene
		Reference ID	Start	End	Gene ID	Annotation	sequence	Abundance (RPM)	gene ID	annotation	score
Aly009	Arabidopsis lyrata	945449	187	396	945449	Inositol oxygenase	TAGCTACCAAAGACGACGAAG	11.7826	475845	glucosidase 1	3
Aly009	Arabidopsis lyrata	945449	187	396	945449	Inositol oxygenase	TAGCTACCAAAGACGACGAAG	11.7826	911666	tetraspanin 16	3
Aly022	Arabidopsis lyrata	scaffold_2	1418286	1418558	NA	NA	TGTGAAGAAAAAGTCCATGGA	17.3434	474746	homolog of yeast autophagy 18 (ATG18) H	2.5
Aly022	Arabidopsis lyrata	scaffold_2	1418286	1418558	NA	NA	TGACTGTGCTGTAGATTACAA	16.0093	470679	Pentatricopeptide repeat (PPR) superfamily protein	3
Aly022	Arabidopsis lyrata	scaffold_2	1418286	1418558	NA	NA	TGACTGTGCTGTAGATTACAA	16.0093	317213	dicer-like 2	3
Aly022	Arabidopsis lyrata	scaffold_2	1418286	1418558	NA	NA	TGACTGTGCTGTAGATTACAA	16.0093	474889	Pentatricopeptide repeat (PPR) superfamily protein	3
Aly022	Arabidopsis lyrata	scaffold_2	1418286	1418558	NA	NA	TGACTGTGCTGTAGATTACAA	16.0093	938512	Plant self-incompatibility protein S1 family	3
Aly022	Arabidopsis lyrata	scaffold_2	1418286	1418558	NA	NA	TGTGAAGAAAAAGTCCATGGA	17.3434	480557	ubiquitin-conjugating enzyme 29	3
Aly022	Arabidopsis lyrata	scaffold_2	1418286	1418558	NA	NA	TGTGAAGAAAAAGTCCATGGA	17.3434	343860	Unknown	3
Aly026	Arabidopsis lyrata	scaffold_2	1611833	1612252	NA	NA	TATGGAGTATGTAAGATAGGT	49.7982	481235	nucleic acid binding;sequence-specific DNA binding transcription factors;zinc ion binding	2.5
Aly026	Arabidopsis lyrata	scaffold_2	1611833	1612252	NA	NA	TATGGAGTATGTAAGATAGGT	58.7186	481235	nucleic acid binding;sequence-specific DNA binding transcription factors;zinc ion binding	2.5
Aly029	Arabidopsis lyrata	scaffold_2	729582	729770	NA	NA	TTGCTCAAGAAGATGGAGAAA	11.7401	320665	Unknown	2.5
Aly029	Arabidopsis lyrata	scaffold_2	729582	729770	NA	NA	TTGCTCAAGAAGATGGAGAAA	11.7401	888715	Unknown	3
Aly029	Arabidopsis lyrata	scaffold_2	729582	729770	NA	NA	TTGCTCAAGAAGATGGAGAAA	11.7401	329070	MAP kinase/ ERK kinase 1	3
Aly029	Arabidopsis lyrata	scaffold_2	729582	729770	NA	NA	TTGCTCAAGAAGATGGAGAAA	11.7401	919859	P-glycoprotein 10	3
Aly030	Arabidopsis lyrata	scaffold_2	7616768	7616998	g907740	Disease resistance protein (TIR-NBS-LRR class) family LENGTH=1008	GATGGAGCCGAGCTTTGAGTC	12.0069	472210	Transcriptional factor B3 family protein / auxin-responsive factor AUX/IAA-related	3
Aly036	Arabidopsis lyrata	scaffold_3	7321883	7322092	NA	NA	TTCTTGACCTTGTAAGGCCTT	16.8097	933989	Transcriptional factor B3 family protein / auxin-responsive factor AUX/IAA-related	1
Aly036	Arabidopsis lyrata	scaffold_3	7321883	7322092	NA	NA	TTCTTGACCTTGTAAGGCCTT	16.8097	496192	auxin response factor 4	1
Aly036	Arabidopsis lyrata	scaffold_3	7321883	7322092	NA	NA	TTCTTGACCTTGTAAGGCCTT	16.8097	933989	Transcriptional factor B3 family protein / auxin-responsive factor AUX/IAA-related	1.5
Aly036	Arabidopsis lyrata	scaffold_3	7321883	7322092	NA	NA	TTCTTGACCTTGTAAGGCCTT	16.8097	496192	auxin response factor 4	1.5
Aly036	Arabidopsis lyrata	scaffold_3	7321883	7322092	NA	NA	TTCTTGACCTTGTAAGGCCTT	16.8097	950963	auxin response factor 2	1.5
Aly036	Arabidopsis lyrata	scaffold_3	7321883	7322092	NA	NA	TTCTTGACCTTGTAAGGCCTT	16.8097	895202	P-loop containing nucleoside triphosphate hydrolases superfamily protein	3
Aly036	Arabidopsis lyrata	scaffold_3	7321883	7322092	NA	NA	TTCTTGACCTTGTAAGGCCTT	16.8097	482077	Unknown	3
Aly037	Arabidopsis lyrata	scaffold_4	19240997	19241584	NA	NA	CTAACCAAGTTTCATCATCTG	133.411	474889	Pentatricopeptide repeat (PPR) superfamily protein	2
Aly037	Arabidopsis lyrata	scaffold_4	19240997	19241584	NA	NA	ATAAGGCTGAAACATAGATGT	40.0164	475445	Glutamyl-tRNA reductase family protein	2.5
Aly037	Arabidopsis lyrata	scaffold_4	19240997	19241584	NA	NA	ATAAGGCTGAAACATAGATGT	31.2658	475445	Glutamyl-tRNA reductase family protein	2.5
Aly037	Arabidopsis lyrata	scaffold_4	19240997	19241584	NA	NA	ATATCCCATTTCTACCATCTG	10.0041	488523	Pentatricopeptide repeat (PPR) superfamily protein	2.5
Aly037	Arabidopsis lyrata	scaffold_4	19240997	19241584	NA	NA	ATATCCCATTTCTACCATCTG	10.0041	932711	Tetratricopeptide repeat (TPR)-like superfamily protein	2.5
Aly037	Arabidopsis lyrata	scaffold_4	19240997	19241584	NA	NA	CTAACCAAGTTTCATCATCTG	133.411	491947	Unknown	2.5
Aly037	Arabidopsis lyrata	scaffold_4	19240997	19241584	NA	NA	CATAGATTTCAAATAGTTTGA	37.3549	479233	F-box and associated interaction domains-containing protein	2.5
Aly037	Arabidopsis lyrata	scaffold_4	19240997	19241584	NA	NA	GCTATAGCTTTTTTGACGTGG	173.701	470506	cytochrome P450, family 88, subfamily A, polypeptide 3	3
Aly037	Arabidopsis lyrata	scaffold_4	19240997	19241584	NA	NA	ATATCCCATTTCTACCATCTG	10.0041	478315	RAB GTPase homolog C2B	3
Aly037	Arabidopsis lyrata	scaffold_4	19240997	19241584	NA	NA	ATATCCCATTTCTACCATCTG	10.0041	950917	Tetratricopeptide repeat (TPR)-like superfamily protein	3
Aly037	Arabidopsis lyrata	scaffold_4	19240997	19241584	NA	NA	ATATCCCATTTCTACCATCTG	10.0041	924726	Pentatricopeptide repeat (PPR) superfamily protein	3
Aly037	Arabidopsis lyrata	scaffold_4	19240997	19241584	NA	NA	CTAACCAAGTTTCATCATCTG	133.411	474208	polymerase gamma 2	3
Aly037	Arabidopsis lyrata	scaffold_4	19240997	19241584	NA	NA	CTAACCAAGTTTCATCATCTG	133.411	479138	Pentatricopeptide repeat (PPR) superfamily protein	3
Aly037	Arabidopsis lyrata	scaffold_4	19240997	19241584	NA	NA	CTAACCAAGTTTCATCATCTG	133.411	488523	Pentatricopeptide repeat (PPR) superfamily protein	3
Aly037	Arabidopsis lyrata	scaffold_4	19240997	19241584	NA	NA	CTAACCAAGTTTCATCATCTG	133.411	475080	Pentatricopeptide repeat (PPR-like) superfamily protein	3
Aly037	Arabidopsis lyrata	scaffold_4	19240997	19241584	NA	NA	CTAACCAAGTTTCATCATCTG	133.411	924726	Pentatricopeptide repeat (PPR) superfamily protein	3
Aly039	Arabidopsis lyrata	scaffold_4	955206	955562	g481105	NA	GGAGACGACGGTGGTTCTGTA	13.6079	947859	Galactose oxidase/kelch repeat superfamily protein	3
Aly042	Arabidopsis lyrata	scaffold_5	2578235	2578444	NA	NA	ATATGTAGTTGGGACTTTGGT	10.1392	321374	2-oxoglutarate (2OG) and Fe(II)-dependent oxygenase superfamily protein	2
Aly042	Arabidopsis lyrata	scaffold_5	2578235	2578444	NA	NA	ATATGTAGTTGGGACTTTGGT	10.1392	485538	SAC domain-containing protein 8	2.5
Aly042	Arabidopsis lyrata	scaffold_5	2578235	2578444	NA	NA	ATATGTAGTTGGGACTTTGGT	10.1392	935306	Pectin lyase-like superfamily protein	2.5
Aly043	Arabidopsis lyrata	scaffold_5	3125150	3125401	g484456	Auxin signaling F-box 2	CGGATGGAGGAAAACGGACAC	11.6929	497425	vascular plant one zinc finger protein 2	2.5
Aly044	Arabidopsis lyrata	scaffold_6	23263025	23263360	g490244	auxin F-box protein 5	TCCCTTTGGATGTCGTCCTGC	50.0205	921424	Protein kinase superfamily protein	3
Aly044	Arabidopsis lyrata	scaffold_6	23263025	23263360	g490244	auxin F-box protein 5	TCCCTTTGGATGTCGTCCTGC	47.5341	921424	Protein kinase superfamily protein	3
Aly048	Arabidopsis lyrata	scaffold_7	10086866	10087096	g492894	Zinc transporter	CTTGTGTAGAGGCTCGTGGCC	269.888	887884	glutamate receptor 2.7	3
Aly048	Arabidopsis lyrata	scaffold_7	10086866	10087096	g492894	Zinc transporter	CTTGTGTAGAGGCTCGTGGCC	218.098	887884	glutamate receptor 2.7	3
Ath002	Arabidopsis thaliana	AT1G50055.1	353	688	AT1G50055.1	TAS1b	TCGGTATCTAACCATTCACCA	23.75	AT1G03445.1	Serine/threonine protein phosphatase family protein	2
Ath002	Arabidopsis thaliana	AT1G50055.1	353	688	AT1G50055.1	TAS1b	TCGGTATCTAACCATTCACCA	19.77	AT1G03445.1	Serine/threonine protein phosphatase family protein	2
Ath002	Arabidopsis thaliana	AT1G50055.1	353	688	AT1G50055.1	TAS1b	TTCTAAGTCCAACATAGCGTA	25.358	AT5G18065.1	NA	2
Ath002	Arabidopsis thaliana	AT1G50055.1	353	688	AT1G50055.1	TAS1b	TTCTAAGTCCAACATAGCGTA	25.358	AT5G18040.1	NA	2
Ath002	Arabidopsis thaliana	AT1G50055.1	353	688	AT1G50055.1	TAS1b	TTCTAAGTCCAACATAGCGTA	232.16	AT5G18065.1	NA	2
Ath002	Arabidopsis thaliana	AT1G50055.1	353	688	AT1G50055.1	TAS1b	TTCTAAGTCCAACATAGCGTA	232.16	AT5G18040.1	NA	2
Ath002	Arabidopsis thaliana	AT1G50055.1	353	688	AT1G50055.1	TAS1b	TTCTAAGTCCAACATAGCGTA	238.57	AT5G18065.1	NA	2
Ath002	Arabidopsis thaliana	AT1G50055.1	353	688	AT1G50055.1	TAS1b	TTCTAAGTCCAACATAGCGTA	238.57	AT5G18040.1	NA	2
Ath002	Arabidopsis thaliana	AT1G50055.1	353	688	AT1G50055.1	TAS1b	TATTATCAGAGTAGTTATGAT	25.53	AT4G06483.1	transposable element gene	2.5
Ath002	Arabidopsis thaliana	AT1G50055.1	353	688	AT1G50055.1	TAS1b	TATTATCAGAGTAGTTATGAT	26.36	AT4G06483.1	transposable element gene	2.5
Ath002	Arabidopsis thaliana	AT1G50055.1	353	688	AT1G50055.1	TAS1b	TTCTAAGTCCAACATAGCGTA	25.358	AT4G29770.1	NA	2.5
Ath002	Arabidopsis thaliana	AT1G50055.1	353	688	AT1G50055.1	TAS1b	TTCTAAGTCCAACATAGCGTA	25.358	AT4G29760.1	NA	2.5
Ath002	Arabidopsis thaliana	AT1G50055.1	353	688	AT1G50055.1	TAS1b	TTCTAAGTCCAACATAGCGTA	25.358	AT4G29770.2	NA	2.5
Ath002	Arabidopsis thaliana	AT1G50055.1	353	688	AT1G50055.1	TAS1b	TTCTAAGTCCAACATAGCGTA	232.16	AT4G29770.1	NA	2.5
Ath002	Arabidopsis thaliana	AT1G50055.1	353	688	AT1G50055.1	TAS1b	TTCTAAGTCCAACATAGCGTA	232.16	AT4G29760.1	NA	2.5
Ath002	Arabidopsis thaliana	AT1G50055.1	353	688	AT1G50055.1	TAS1b	TTCTAAGTCCAACATAGCGTA	232.16	AT4G29770.2	NA	2.5
Ath002	Arabidopsis thaliana	AT1G50055.1	353	688	AT1G50055.1	TAS1b	TTCTAAGTCCAACATAGCGTA	238.57	AT4G29770.1	NA	2.5
Ath002	Arabidopsis thaliana	AT1G50055.1	353	688	AT1G50055.1	TAS1b	TTCTAAGTCCAACATAGCGTA	238.57	AT4G29760.1	NA	2.5
Ath002	Arabidopsis thaliana	AT1G50055.1	353	688	AT1G50055.1	TAS1b	TTCTAAGTCCAACATAGCGTA	238.57	AT4G29770.2	NA	2.5
Ath002	Arabidopsis thaliana	AT1G50055.1	353	688	AT1G50055.1	TAS1b	AATGGGAGATGTCCGGAATGA	96.4708	ATCG01040.1	Cytochrome C assembly protein	2.5
Ath002	Arabidopsis thaliana	AT1G50055.1	353	688	AT1G50055.1	TAS1b	AATGGGAGATGTCCGGAATGA	95	ATCG01040.1	Cytochrome C assembly protein	2.5
Ath002	Arabidopsis thaliana	AT1G50055.1	353	688	AT1G50055.1	TAS1b	AATGGGAGATGTCCGGAATGA	156.85	ATCG01040.1	Cytochrome C assembly protein	2.5
Ath002	Arabidopsis thaliana	AT1G50055.1	353	688	AT1G50055.1	TAS1b	AACAAGCGAATGAGTCATTCA	26.72	AT1G61290.1	syntaxin of plants 124	3
Ath002	Arabidopsis thaliana	AT1G50055.1	353	688	AT1G50055.1	TAS1b	AACAAGCGAATGAGTCATTCA	21.53	AT1G61290.1	syntaxin of plants 124	3
Ath002	Arabidopsis thaliana	AT1G50055.1	353	688	AT1G50055.1	TAS1b	TATTATCAGAGTAGTTATGAT	25.53	AT1G67180.1	zinc finger (C3HC4-type RING finger) family protein / BRCT domain-containing protein	3
Ath002	Arabidopsis thaliana	AT1G50055.1	353	688	AT1G50055.1	TAS1b	TATTATCAGAGTAGTTATGAT	26.36	AT1G67180.1	zinc finger (C3HC4-type RING finger) family protein / BRCT domain-containing protein	3
Ath002	Arabidopsis thaliana	AT1G50055.1	353	688	AT1G50055.1	TAS1b	TGATAGGATGGTAGAAGAATA	23.29	AT4G18260.1	Cytochrome b561/ferric reductase transmembrane protein family	3
Ath002	Arabidopsis thaliana	AT1G50055.1	353	688	AT1G50055.1	TAS1b	TGATAGGATGGTAGAAGAATA	23.29	AT5G63950.1	chromatin remodeling 24	3
Ath002	Arabidopsis thaliana	AT1G50055.1	353	688	AT1G50055.1	TAS1b	AAAAATTGGGAGATATCCGGA	14.8841	AT1G56550.1	RhamnoGalacturonan speci&#64257;c Xylosyltransferase 1	3
Ath002	Arabidopsis thaliana	AT1G50055.1	353	688	AT1G50055.1	TAS1b	AAAAATTGGGAGATATCCGGA	36.22	AT1G56550.1	RhamnoGalacturonan speci&#64257;c Xylosyltransferase 1	3
Ath002	Arabidopsis thaliana	AT1G50055.1	353	688	AT1G50055.1	TAS1b	AAAAATTGGGAGATATCCGGA	21.53	AT1G56550.1	RhamnoGalacturonan speci&#64257;c Xylosyltransferase 1	3
Ath002	Arabidopsis thaliana	AT1G50055.1	353	688	AT1G50055.1	TAS1b	AATGGGAGATGTCCGGAATGA	96.4708	AT4G05280.1	transposable element gene	3
Ath002	Arabidopsis thaliana	AT1G50055.1	353	688	AT1G50055.1	TAS1b	AATGGGAGATGTCCGGAATGA	96.4708	AT5G36860.1	transposable element gene	3
Ath002	Arabidopsis thaliana	AT1G50055.1	353	688	AT1G50055.1	TAS1b	AATGGGAGATGTCCGGAATGA	96.4708	AT4G03300.1	transposable element gene	3
Ath002	Arabidopsis thaliana	AT1G50055.1	353	688	AT1G50055.1	TAS1b	AATGGGAGATGTCCGGAATGA	96.4708	AT3G43390.1	transposable element gene	3
Ath002	Arabidopsis thaliana	AT1G50055.1	353	688	AT1G50055.1	TAS1b	AATGGGAGATGTCCGGAATGA	96.4708	AT2G14770.1	transposable element gene	3
Ath002	Arabidopsis thaliana	AT1G50055.1	353	688	AT1G50055.1	TAS1b	AATGGGAGATGTCCGGAATGA	96.4708	AT2G05560.1	transposable element gene	3
Ath002	Arabidopsis thaliana	AT1G50055.1	353	688	AT1G50055.1	TAS1b	AATGGGAGATGTCCGGAATGA	96.4708	AT1G27780.1	transposable element gene	3
Ath002	Arabidopsis thaliana	AT1G50055.1	353	688	AT1G50055.1	TAS1b	AATGGGAGATGTCCGGAATGA	96.4708	AT1G52020.1	transposable element gene	3
Ath002	Arabidopsis thaliana	AT1G50055.1	353	688	AT1G50055.1	TAS1b	AATGGGAGATGTCCGGAATGA	96.4708	AT5G34970.1	transposable element gene	3
Ath002	Arabidopsis thaliana	AT1G50055.1	353	688	AT1G50055.1	TAS1b	AATGGGAGATGTCCGGAATGA	96.4708	AT3G24390.1	transposable element gene	3
Ath002	Arabidopsis thaliana	AT1G50055.1	353	688	AT1G50055.1	TAS1b	AATGGGAGATGTCCGGAATGA	96.4708	AT3G32393.1	transposable element gene	3
Ath002	Arabidopsis thaliana	AT1G50055.1	353	688	AT1G50055.1	TAS1b	AATGGGAGATGTCCGGAATGA	96.4708	AT2G14770.2	transposable element gene	3
Ath002	Arabidopsis thaliana	AT1G50055.1	353	688	AT1G50055.1	TAS1b	AATGGGAGATGTCCGGAATGA	96.4708	AT5G35643.1	transposable element gene	3
Ath002	Arabidopsis thaliana	AT1G50055.1	353	688	AT1G50055.1	TAS1b	AATGGGAGATGTCCGGAATGA	96.4708	AT4G08880.1	transposable element gene	3
Ath002	Arabidopsis thaliana	AT1G50055.1	353	688	AT1G50055.1	TAS1b	AATGGGAGATGTCCGGAATGA	95	AT4G05280.1	transposable element gene	3
Ath002	Arabidopsis thaliana	AT1G50055.1	353	688	AT1G50055.1	TAS1b	AATGGGAGATGTCCGGAATGA	95	AT5G36860.1	transposable element gene	3
Ath002	Arabidopsis thaliana	AT1G50055.1	353	688	AT1G50055.1	TAS1b	AATGGGAGATGTCCGGAATGA	95	AT4G03300.1	transposable element gene	3
Ath002	Arabidopsis thaliana	AT1G50055.1	353	688	AT1G50055.1	TAS1b	AATGGGAGATGTCCGGAATGA	95	AT3G43390.1	transposable element gene	3
Ath002	Arabidopsis thaliana	AT1G50055.1	353	688	AT1G50055.1	TAS1b	AATGGGAGATGTCCGGAATGA	95	AT2G14770.1	transposable element gene	3
Ath002	Arabidopsis thaliana	AT1G50055.1	353	688	AT1G50055.1	TAS1b	AATGGGAGATGTCCGGAATGA	95	AT1G27780.1	transposable element gene	3
Ath002	Arabidopsis thaliana	AT1G50055.1	353	688	AT1G50055.1	TAS1b	AATGGGAGATGTCCGGAATGA	95	AT2G05560.1	transposable element gene	3
Ath002	Arabidopsis thaliana	AT1G50055.1	353	688	AT1G50055.1	TAS1b	AATGGGAGATGTCCGGAATGA	95	AT1G52020.1	transposable element gene	3
Ath002	Arabidopsis thaliana	AT1G50055.1	353	688	AT1G50055.1	TAS1b	AATGGGAGATGTCCGGAATGA	95	AT3G24390.1	transposable element gene	3
Ath002	Arabidopsis thaliana	AT1G50055.1	353	688	AT1G50055.1	TAS1b	AATGGGAGATGTCCGGAATGA	95	AT5G34970.1	transposable element gene	3
Ath002	Arabidopsis thaliana	AT1G50055.1	353	688	AT1G50055.1	TAS1b	AATGGGAGATGTCCGGAATGA	95	AT3G32393.1	transposable element gene	3
Ath002	Arabidopsis thaliana	AT1G50055.1	353	688	AT1G50055.1	TAS1b	AATGGGAGATGTCCGGAATGA	95	AT2G14770.2	transposable element gene	3
Ath002	Arabidopsis thaliana	AT1G50055.1	353	688	AT1G50055.1	TAS1b	AATGGGAGATGTCCGGAATGA	95	AT5G35643.1	transposable element gene	3
Ath002	Arabidopsis thaliana	AT1G50055.1	353	688	AT1G50055.1	TAS1b	AATGGGAGATGTCCGGAATGA	95	AT4G08880.1	transposable element gene	3
Ath002	Arabidopsis thaliana	AT1G50055.1	353	688	AT1G50055.1	TAS1b	AATGGGAGATGTCCGGAATGA	156.85	AT4G05280.1	transposable element gene	3
Ath002	Arabidopsis thaliana	AT1G50055.1	353	688	AT1G50055.1	TAS1b	AATGGGAGATGTCCGGAATGA	156.85	AT5G36860.1	transposable element gene	3
Ath002	Arabidopsis thaliana	AT1G50055.1	353	688	AT1G50055.1	TAS1b	AATGGGAGATGTCCGGAATGA	156.85	AT4G03300.1	transposable element gene	3
Ath002	Arabidopsis thaliana	AT1G50055.1	353	688	AT1G50055.1	TAS1b	AATGGGAGATGTCCGGAATGA	156.85	AT3G43390.1	transposable element gene	3
Ath002	Arabidopsis thaliana	AT1G50055.1	353	688	AT1G50055.1	TAS1b	AATGGGAGATGTCCGGAATGA	156.85	AT2G14770.1	transposable element gene	3
Ath002	Arabidopsis thaliana	AT1G50055.1	353	688	AT1G50055.1	TAS1b	AATGGGAGATGTCCGGAATGA	156.85	AT1G27780.1	transposable element gene	3
Ath002	Arabidopsis thaliana	AT1G50055.1	353	688	AT1G50055.1	TAS1b	AATGGGAGATGTCCGGAATGA	156.85	AT2G05560.1	transposable element gene	3
Ath002	Arabidopsis thaliana	AT1G50055.1	353	688	AT1G50055.1	TAS1b	AATGGGAGATGTCCGGAATGA	156.85	AT1G52020.1	transposable element gene	3
Ath002	Arabidopsis thaliana	AT1G50055.1	353	688	AT1G50055.1	TAS1b	AATGGGAGATGTCCGGAATGA	156.85	AT3G24390.1	transposable element gene	3
Ath002	Arabidopsis thaliana	AT1G50055.1	353	688	AT1G50055.1	TAS1b	AATGGGAGATGTCCGGAATGA	156.85	AT5G34970.1	transposable element gene	3
Ath002	Arabidopsis thaliana	AT1G50055.1	353	688	AT1G50055.1	TAS1b	AATGGGAGATGTCCGGAATGA	156.85	AT3G32393.1	transposable element gene	3
Ath002	Arabidopsis thaliana	AT1G50055.1	353	688	AT1G50055.1	TAS1b	AATGGGAGATGTCCGGAATGA	156.85	AT2G14770.2	transposable element gene	3
Ath002	Arabidopsis thaliana	AT1G50055.1	353	688	AT1G50055.1	TAS1b	AATGGGAGATGTCCGGAATGA	156.85	AT5G35643.1	transposable element gene	3
Ath002	Arabidopsis thaliana	AT1G50055.1	353	688	AT1G50055.1	TAS1b	AATGGGAGATGTCCGGAATGA	156.85	AT4G08880.1	transposable element gene	3
Ath004	Arabidopsis thaliana	AT1G66725.1	5	193	AT1G66725.1	NA	CGAGTTCCAACCTCTTCAACG	19.59	AT5G07505.1	transposable element gene	2
Ath004	Arabidopsis thaliana	AT1G66725.1	5	193	AT1G66725.1	NA	CGAGTTCCAACCTCTTCAACG	96.66	AT5G07505.1	transposable element gene	2
Ath004	Arabidopsis thaliana	AT1G66725.1	5	193	AT1G66725.1	NA	CGAGTTCCAACCTCTTCAACG	19.59	AT5G01710.1	methyltransferases	2.5
Ath004	Arabidopsis thaliana	AT1G66725.1	5	193	AT1G66725.1	NA	CGAGTTCCAACCTCTTCAACG	19.59	AT5G01712.1	conserved peptide upstream open reading frame 48	2.5
Ath004	Arabidopsis thaliana	AT1G66725.1	5	193	AT1G66725.1	NA	CGAGTTCCAACCTCTTCAACG	96.66	AT5G01710.1	methyltransferases	2.5
Ath004	Arabidopsis thaliana	AT1G66725.1	5	193	AT1G66725.1	NA	CGAGTTCCAACCTCTTCAACG	96.66	AT5G01712.1	conserved peptide upstream open reading frame 48	2.5
Ath004	Arabidopsis thaliana	AT1G66725.1	5	193	AT1G66725.1	NA	CGAGTTCCAACCTCTTCAACG	19.59	AT5G02230.2	Haloacid dehalogenase-like hydrolase (HAD) superfamily protein	3
Ath004	Arabidopsis thaliana	AT1G66725.1	5	193	AT1G66725.1	NA	CGAGTTCCAACCTCTTCAACG	19.59	AT5G02230.1	Haloacid dehalogenase-like hydrolase (HAD) superfamily protein	3
Ath004	Arabidopsis thaliana	AT1G66725.1	5	193	AT1G66725.1	NA	CGAGTTCCAACCTCTTCAACG	96.66	AT5G02230.1	Haloacid dehalogenase-like hydrolase (HAD) superfamily protein	3
Ath004	Arabidopsis thaliana	AT1G66725.1	5	193	AT1G66725.1	NA	CGAGTTCCAACCTCTTCAACG	96.66	AT5G02230.2	Haloacid dehalogenase-like hydrolase (HAD) superfamily protein	3
Ath005	Arabidopsis thaliana	AT2G27400.1	358	546	AT2G27400.1	TAS1a	TCCTAAGTCCAACATAGCGTT	10.7496	AT5G18065.1	NA	1.5
Ath005	Arabidopsis thaliana	AT2G27400.1	358	546	AT2G27400.1	TAS1a	TCCTAAGTCCAACATAGCGTT	10.7496	AT5G18040.1	NA	1.5
Ath005	Arabidopsis thaliana	AT2G27400.1	358	546	AT2G27400.1	TAS1a	TCCTAAGTCCAACATAGCGTT	43.34	AT5G18065.1	NA	1.5
Ath005	Arabidopsis thaliana	AT2G27400.1	358	546	AT2G27400.1	TAS1a	TCCTAAGTCCAACATAGCGTT	43.34	AT5G18040.1	NA	1.5
Ath005	Arabidopsis thaliana	AT2G27400.1	358	546	AT2G27400.1	TAS1a	TCCTAAGTCCAACATAGCGTT	40.86	AT5G18065.1	NA	1.5
Ath005	Arabidopsis thaliana	AT2G27400.1	358	546	AT2G27400.1	TAS1a	TCCTAAGTCCAACATAGCGTT	40.86	AT5G18040.1	NA	1.5
Ath005	Arabidopsis thaliana	AT2G27400.1	358	546	AT2G27400.1	TAS1a	TTCTAAGTCCAACATAGCGTA	25.358	AT5G18065.1	NA	2
Ath005	Arabidopsis thaliana	AT2G27400.1	358	546	AT2G27400.1	TAS1a	TTCTAAGTCCAACATAGCGTA	25.358	AT5G18040.1	NA	2
Ath005	Arabidopsis thaliana	AT2G27400.1	358	546	AT2G27400.1	TAS1a	TTCTAAGTCCAACATAGCGTA	232.16	AT5G18065.1	NA	2
Ath005	Arabidopsis thaliana	AT2G27400.1	358	546	AT2G27400.1	TAS1a	TTCTAAGTCCAACATAGCGTA	232.16	AT5G18040.1	NA	2
Ath005	Arabidopsis thaliana	AT2G27400.1	358	546	AT2G27400.1	TAS1a	TTCTAAGTCCAACATAGCGTA	238.57	AT5G18065.1	NA	2
Ath005	Arabidopsis thaliana	AT2G27400.1	358	546	AT2G27400.1	TAS1a	TTCTAAGTCCAACATAGCGTA	238.57	AT5G18040.1	NA	2
Ath005	Arabidopsis thaliana	AT2G27400.1	358	546	AT2G27400.1	TAS1a	TTCTAAGTCCAACATAGCGTA	25.358	AT4G29770.1	NA	2.5
Ath005	Arabidopsis thaliana	AT2G27400.1	358	546	AT2G27400.1	TAS1a	TTCTAAGTCCAACATAGCGTA	25.358	AT4G29760.1	NA	2.5
Ath005	Arabidopsis thaliana	AT2G27400.1	358	546	AT2G27400.1	TAS1a	TTCTAAGTCCAACATAGCGTA	25.358	AT4G29770.2	NA	2.5
Ath005	Arabidopsis thaliana	AT2G27400.1	358	546	AT2G27400.1	TAS1a	TTCTAAGTCCAACATAGCGTA	232.16	AT4G29770.1	NA	2.5
Ath005	Arabidopsis thaliana	AT2G27400.1	358	546	AT2G27400.1	TAS1a	TTCTAAGTCCAACATAGCGTA	232.16	AT4G29760.1	NA	2.5
Ath005	Arabidopsis thaliana	AT2G27400.1	358	546	AT2G27400.1	TAS1a	TTCTAAGTCCAACATAGCGTA	232.16	AT4G29770.2	NA	2.5
Ath005	Arabidopsis thaliana	AT2G27400.1	358	546	AT2G27400.1	TAS1a	TTCTAAGTCCAACATAGCGTA	238.57	AT4G29770.1	NA	2.5
Ath005	Arabidopsis thaliana	AT2G27400.1	358	546	AT2G27400.1	TAS1a	TTCTAAGTCCAACATAGCGTA	238.57	AT4G29760.1	NA	2.5
Ath005	Arabidopsis thaliana	AT2G27400.1	358	546	AT2G27400.1	TAS1a	TTCTAAGTCCAACATAGCGTA	238.57	AT4G29770.2	NA	2.5
Ath005	Arabidopsis thaliana	AT2G27400.1	358	546	AT2G27400.1	TAS1a	GAGAAATGGAAGATATCGTGA	17.6404	AT5G09560.1	RNA-binding KH domain-containing protein	2.5
Ath005	Arabidopsis thaliana	AT2G27400.1	358	546	AT2G27400.1	TAS1a	GAGAAATGGAAGATATCGTGA	57.59	AT5G09560.1	RNA-binding KH domain-containing protein	2.5
Ath005	Arabidopsis thaliana	AT2G27400.1	358	546	AT2G27400.1	TAS1a	GAGAAATGGAAGATATCGTGA	71.18	AT5G09560.1	RNA-binding KH domain-containing protein	2.5
Ath005	Arabidopsis thaliana	AT2G27400.1	358	546	AT2G27400.1	TAS1a	TACAAGCGAATGAGTCATTCA	76	AT2G20760.1	Clathrin light chain protein	3
Ath005	Arabidopsis thaliana	AT2G27400.1	358	546	AT2G27400.1	TAS1a	TACAAGCGAATGAGTCATTCA	90.07	AT2G20760.1	Clathrin light chain protein	3
Ath005	Arabidopsis thaliana	AT2G27400.1	358	546	AT2G27400.1	TAS1a	TCCTAAGTCCAACATAGCGTT	10.7496	AT1G74200.1	receptor like protein 16	3
Ath005	Arabidopsis thaliana	AT2G27400.1	358	546	AT2G27400.1	TAS1a	TCCTAAGTCCAACATAGCGTT	43.34	AT1G74200.1	receptor like protein 16	3
Ath005	Arabidopsis thaliana	AT2G27400.1	358	546	AT2G27400.1	TAS1a	TCCTAAGTCCAACATAGCGTT	40.86	AT1G74200.1	receptor like protein 16	3
Ath005	Arabidopsis thaliana	AT2G27400.1	358	546	AT2G27400.1	TAS1a	TTTTAAGTCTAACATAGCGTT	12.679	AT3G06940.1	transposable element gene	3
Ath005	Arabidopsis thaliana	AT2G27400.1	358	546	AT2G27400.1	TAS1a	TTTTAAGTCTAACATAGCGTT	12.679	AT1G70750.1	Protein of unknown function, DUF593	3
Ath005	Arabidopsis thaliana	AT2G27400.1	358	546	AT2G27400.1	TAS1a	TTTTAAGTCTAACATAGCGTT	27.91	AT3G06940.1	transposable element gene	3
Ath005	Arabidopsis thaliana	AT2G27400.1	358	546	AT2G27400.1	TAS1a	TTTTAAGTCTAACATAGCGTT	27.91	AT1G70750.1	Protein of unknown function, DUF593	3
Ath005	Arabidopsis thaliana	AT2G27400.1	358	546	AT2G27400.1	TAS1a	TTTTAAGTCTAACATAGCGTT	29.88	AT3G06940.1	transposable element gene	3
Ath005	Arabidopsis thaliana	AT2G27400.1	358	546	AT2G27400.1	TAS1a	TTTTAAGTCTAACATAGCGTT	29.88	AT1G70750.1	Protein of unknown function, DUF593	3
Ath005	Arabidopsis thaliana	AT2G27400.1	358	546	AT2G27400.1	TAS1a	GAGAAATGGAAGATATCGTGA	17.6404	AT3G26410.1	methyltransferases;nucleic acid binding	3
Ath005	Arabidopsis thaliana	AT2G27400.1	358	546	AT2G27400.1	TAS1a	GAGAAATGGAAGATATCGTGA	17.6404	AT2G27375.1	transposable element gene	3
Ath005	Arabidopsis thaliana	AT2G27400.1	358	546	AT2G27400.1	TAS1a	GAGAAATGGAAGATATCGTGA	17.6404	AT2G13300.1	transposable element gene	3
Ath005	Arabidopsis thaliana	AT2G27400.1	358	546	AT2G27400.1	TAS1a	GAGAAATGGAAGATATCGTGA	57.59	AT3G26410.1	methyltransferases;nucleic acid binding	3
Ath005	Arabidopsis thaliana	AT2G27400.1	358	546	AT2G27400.1	TAS1a	GAGAAATGGAAGATATCGTGA	57.59	AT2G27375.1	transposable element gene	3
Ath005	Arabidopsis thaliana	AT2G27400.1	358	546	AT2G27400.1	TAS1a	GAGAAATGGAAGATATCGTGA	57.59	AT2G13300.1	transposable element gene	3
Ath005	Arabidopsis thaliana	AT2G27400.1	358	546	AT2G27400.1	TAS1a	GAGAAATGGAAGATATCGTGA	71.18	AT3G26410.1	methyltransferases;nucleic acid binding	3
Ath005	Arabidopsis thaliana	AT2G27400.1	358	546	AT2G27400.1	TAS1a	GAGAAATGGAAGATATCGTGA	71.18	AT2G27375.1	transposable element gene	3
Ath005	Arabidopsis thaliana	AT2G27400.1	358	546	AT2G27400.1	TAS1a	GAGAAATGGAAGATATCGTGA	71.18	AT2G13300.1	transposable element gene	3
Ath006	Arabidopsis thaliana	AT2G39675.1	253	588	AT2G39675.1	TAS1c	TTCTAAGTCCAACATAGCGTA	25.358	AT5G18065.1	NA	2
Ath006	Arabidopsis thaliana	AT2G39675.1	253	588	AT2G39675.1	TAS1c	TTCTAAGTCCAACATAGCGTA	25.358	AT5G18040.1	NA	2
Ath006	Arabidopsis thaliana	AT2G39675.1	253	588	AT2G39675.1	TAS1c	TTCTAAGTCCAACATAGCGTA	232.16	AT5G18065.1	NA	2
Ath006	Arabidopsis thaliana	AT2G39675.1	253	588	AT2G39675.1	TAS1c	TTCTAAGTCCAACATAGCGTA	232.16	AT5G18040.1	NA	2
Ath006	Arabidopsis thaliana	AT2G39675.1	253	588	AT2G39675.1	TAS1c	TTCTAAGTCCAACATAGCGTA	238.57	AT5G18065.1	NA	2
Ath006	Arabidopsis thaliana	AT2G39675.1	253	588	AT2G39675.1	TAS1c	TTCTAAGTCCAACATAGCGTA	238.57	AT5G18040.1	NA	2
Ath006	Arabidopsis thaliana	AT2G39675.1	253	588	AT2G39675.1	TAS1c	TCGGTGGATCTTAGAAAATTA	12.679	AT4G29150.1	IQ-domain 25	2.5
Ath006	Arabidopsis thaliana	AT2G39675.1	253	588	AT2G39675.1	TAS1c	TCGGTGGATCTTAGAAAATTA	337.25	AT4G29150.1	IQ-domain 25	2.5
Ath006	Arabidopsis thaliana	AT2G39675.1	253	588	AT2G39675.1	TAS1c	TCGGTGGATCTTAGAAAATTA	435.4	AT4G29150.1	IQ-domain 25	2.5
Ath006	Arabidopsis thaliana	AT2G39675.1	253	588	AT2G39675.1	TAS1c	TTCTAAGTCCAACATAGCGTA	25.358	AT4G29770.1	NA	2.5
Ath006	Arabidopsis thaliana	AT2G39675.1	253	588	AT2G39675.1	TAS1c	TTCTAAGTCCAACATAGCGTA	25.358	AT4G29760.1	NA	2.5
Ath006	Arabidopsis thaliana	AT2G39675.1	253	588	AT2G39675.1	TAS1c	TTCTAAGTCCAACATAGCGTA	25.358	AT4G29770.2	NA	2.5
Ath006	Arabidopsis thaliana	AT2G39675.1	253	588	AT2G39675.1	TAS1c	TTCTAAGTCCAACATAGCGTA	232.16	AT4G29770.1	NA	2.5
Ath006	Arabidopsis thaliana	AT2G39675.1	253	588	AT2G39675.1	TAS1c	TTCTAAGTCCAACATAGCGTA	232.16	AT4G29760.1	NA	2.5
Ath006	Arabidopsis thaliana	AT2G39675.1	253	588	AT2G39675.1	TAS1c	TTCTAAGTCCAACATAGCGTA	232.16	AT4G29770.2	NA	2.5
Ath006	Arabidopsis thaliana	AT2G39675.1	253	588	AT2G39675.1	TAS1c	TTCTAAGTCCAACATAGCGTA	238.57	AT4G29770.1	NA	2.5
Ath006	Arabidopsis thaliana	AT2G39675.1	253	588	AT2G39675.1	TAS1c	TTCTAAGTCCAACATAGCGTA	238.57	AT4G29760.1	NA	2.5
Ath006	Arabidopsis thaliana	AT2G39675.1	253	588	AT2G39675.1	TAS1c	TTCTAAGTCCAACATAGCGTA	238.57	AT4G29770.2	NA	2.5
Ath006	Arabidopsis thaliana	AT2G39675.1	253	588	AT2G39675.1	TAS1c	TTCTAAGTTCAACATATCGAC	67.09	AT4G29770.1	NA	3
Ath006	Arabidopsis thaliana	AT2G39675.1	253	588	AT2G39675.1	TAS1c	TTCTAAGTTCAACATATCGAC	67.09	AT4G29770.2	NA	3
Ath006	Arabidopsis thaliana	AT2G39675.1	253	588	AT2G39675.1	TAS1c	TTCTAAGTTCAACATATCGAC	49.65	AT4G29770.1	NA	3
Ath006	Arabidopsis thaliana	AT2G39675.1	253	588	AT2G39675.1	TAS1c	TTCTAAGTTCAACATATCGAC	49.65	AT4G29770.2	NA	3
Ath006	Arabidopsis thaliana	AT2G39675.1	253	588	AT2G39675.1	TAS1c	AATGTGTTCAAGTAAATGAGA	16.03	AT5G40660.1	ATP12 protein-related	3
Ath006	Arabidopsis thaliana	AT2G39675.1	253	588	AT2G39675.1	TAS1c	AATGTGTTCAAGTAAATGAGA	16.03	AT1G73430.2	sec34-like family protein	3
Ath006	Arabidopsis thaliana	AT2G39675.1	253	588	AT2G39675.1	TAS1c	AATGTGTTCAAGTAAATGAGA	16.03	AT5G07290.1	MEI2-like 4	3
Ath006	Arabidopsis thaliana	AT2G39675.1	253	588	AT2G39675.1	TAS1c	AATGTGTTCAAGTAAATGAGA	16.03	AT1G73430.1	sec34-like family protein	3
Ath006	Arabidopsis thaliana	AT2G39675.1	253	588	AT2G39675.1	TAS1c	AATGTGTTCAAGTAAATGAGA	23.29	AT5G40660.1	ATP12 protein-related	3
Ath006	Arabidopsis thaliana	AT2G39675.1	253	588	AT2G39675.1	TAS1c	AATGTGTTCAAGTAAATGAGA	23.29	AT1G73430.2	sec34-like family protein	3
Ath006	Arabidopsis thaliana	AT2G39675.1	253	588	AT2G39675.1	TAS1c	AATGTGTTCAAGTAAATGAGA	23.29	AT5G07290.1	MEI2-like 4	3
Ath006	Arabidopsis thaliana	AT2G39675.1	253	588	AT2G39675.1	TAS1c	AATGTGTTCAAGTAAATGAGA	23.29	AT1G73430.1	sec34-like family protein	3
Ath010	Arabidopsis thaliana	Chr1	18549357	18549681	NA	TAS1b	TGCTATGTTGGACTTAGAATA	28.12	AT2G39675.1	TAS1C; other RNA	0.5
Ath010	Arabidopsis thaliana	Chr1	18549357	18549681	NA	TAS1b	TGCTATGTTGGACTTAGAATA	28.12	AT1G50055.1	TAS1B; other RNA	0.5
Ath010	Arabidopsis thaliana	Chr1	18549357	18549681	NA	TAS1b	TGCTATGTTGGACTTAGAATA	28.12	AT2G27400.1	TAS1A; other RNA	0.5
Ath010	Arabidopsis thaliana	Chr1	18549357	18549681	NA	TAS1b	CGCTATGTTGGACTTAGAATA	258.78	AT1G50055.1	TAS1B; other RNA	1
Ath010	Arabidopsis thaliana	Chr1	18549357	18549681	NA	TAS1b	CGCTATGTTGGACTTAGAATA	258.78	AT2G27400.1	TAS1A; other RNA	1
Ath010	Arabidopsis thaliana	Chr1	18549357	18549681	NA	TAS1b	CGCTATGTTGGACTTAGAATA	258.78	AT2G39675.1	TAS1C; other RNA	1.5
Ath010	Arabidopsis thaliana	Chr1	18549357	18549681	NA	TAS1b	TGCTATGTTGGACTTAGAATA	28.12	AT2G27400.1	TAS1A; other RNA	1.5
Ath010	Arabidopsis thaliana	Chr1	18549357	18549681	NA	TAS1b	TTCTTCTACCATCCTATCAAT	26.72	AT1G62860.1	NA	1.5
Ath010	Arabidopsis thaliana	Chr1	18549357	18549681	NA	TAS1b	TTCTTCTACCATCCTATCAAT	26.72	AT1G63630.2	Tetratricopeptide repeat (TPR)-like superfamily protein	1.5
Ath010	Arabidopsis thaliana	Chr1	18549357	18549681	NA	TAS1b	TTCTTCTACCATCCTATCAAT	53.6	AT1G62860.1	NA	1.5
Ath010	Arabidopsis thaliana	Chr1	18549357	18549681	NA	TAS1b	TTCTTCTACCATCCTATCAAT	53.6	AT1G63630.2	Tetratricopeptide repeat (TPR)-like superfamily protein	1.5
Ath010	Arabidopsis thaliana	Chr1	18549357	18549681	NA	TAS1b	CGCTATGTTGGACTTAGAATA	258.78	AT2G27400.1	TAS1A; other RNA	2
Ath010	Arabidopsis thaliana	Chr1	18549357	18549681	NA	TAS1b	TGCTATGTTGGACTTAGAATA	28.12	AT2G39675.1	TAS1C; other RNA	2
Ath010	Arabidopsis thaliana	Chr1	18549357	18549681	NA	TAS1b	TTCTTCTACCATCCTATCAAT	26.72	AT4G15650.1	NA	2
Ath010	Arabidopsis thaliana	Chr1	18549357	18549681	NA	TAS1b	TTCTTCTACCATCCTATCAAT	53.6	AT4G15650.1	NA	2
Ath010	Arabidopsis thaliana	Chr1	18549357	18549681	NA	TAS1b	TGCTATGTTGGACTTAGAATA	28.12	AT3G13460.3	evolutionarily conserved C-terminal region 2	2.5
Ath010	Arabidopsis thaliana	Chr1	18549357	18549681	NA	TAS1b	TGCTATGTTGGACTTAGAATA	28.12	AT3G13460.1	evolutionarily conserved C-terminal region 2	2.5
Ath010	Arabidopsis thaliana	Chr1	18549357	18549681	NA	TAS1b	TGCTATGTTGGACTTAGAATA	28.12	AT3G13460.2	evolutionarily conserved C-terminal region 2	2.5
Ath010	Arabidopsis thaliana	Chr1	18549357	18549681	NA	TAS1b	TGCTATGTTGGACTTAGAATA	28.12	AT3G13460.4	evolutionarily conserved C-terminal region 2	2.5
Ath010	Arabidopsis thaliana	Chr1	18549357	18549681	NA	TAS1b	TGCTATGTTGGACTTAGAATA	28.12	AT2G27400.1	TAS1A; other RNA	2.5
Ath010	Arabidopsis thaliana	Chr1	18549357	18549681	NA	TAS1b	TTCTTCTACCATCCTATCAAT	26.72	AT3G32385.1	transposable element gene	2.5
Ath010	Arabidopsis thaliana	Chr1	18549357	18549681	NA	TAS1b	TTCTTCTACCATCCTATCAAT	26.72	AT1G63230.1	Tetratricopeptide repeat (TPR)-like superfamily protein	2.5
Ath010	Arabidopsis thaliana	Chr1	18549357	18549681	NA	TAS1b	TTCTTCTACCATCCTATCAAT	26.72	AT5G57670.2	Protein kinase superfamily protein	2.5
Ath010	Arabidopsis thaliana	Chr1	18549357	18549681	NA	TAS1b	TTCTTCTACCATCCTATCAAT	53.6	AT3G32385.1	transposable element gene	2.5
Ath010	Arabidopsis thaliana	Chr1	18549357	18549681	NA	TAS1b	TTCTTCTACCATCCTATCAAT	53.6	AT1G63230.1	Tetratricopeptide repeat (TPR)-like superfamily protein	2.5
Ath010	Arabidopsis thaliana	Chr1	18549357	18549681	NA	TAS1b	TTCTTCTACCATCCTATCAAT	53.6	AT5G57670.2	Protein kinase superfamily protein	2.5
Ath010	Arabidopsis thaliana	Chr1	18549357	18549681	NA	TAS1b	TTCTTCTACCATCCTATCAAT	26.72	AT5G13610.1	Protein of unknown function (DUF155)	3
Ath010	Arabidopsis thaliana	Chr1	18549357	18549681	NA	TAS1b	TTCTTCTACCATCCTATCAAT	26.72	AT5G25590.1	Protein of unknown function (DUF630 and DUF632)	3
Ath010	Arabidopsis thaliana	Chr1	18549357	18549681	NA	TAS1b	TTCTTCTACCATCCTATCAAT	26.72	AT1G60540.1	NA	3
Ath010	Arabidopsis thaliana	Chr1	18549357	18549681	NA	TAS1b	TTCTTCTACCATCCTATCAAT	26.72	AT2G13470.1	transposable element gene	3
Ath010	Arabidopsis thaliana	Chr1	18549357	18549681	NA	TAS1b	TTCTTCTACCATCCTATCAAT	26.72	AT2G05040.1	transposable element gene	3
Ath010	Arabidopsis thaliana	Chr1	18549357	18549681	NA	TAS1b	TTCTTCTACCATCCTATCAAT	26.72	AT3G30405.1	transposable element gene	3
Ath010	Arabidopsis thaliana	Chr1	18549357	18549681	NA	TAS1b	TTCTTCTACCATCCTATCAAT	53.6	AT5G13610.1	Protein of unknown function (DUF155)	3
Ath010	Arabidopsis thaliana	Chr1	18549357	18549681	NA	TAS1b	TTCTTCTACCATCCTATCAAT	53.6	AT5G25590.1	Protein of unknown function (DUF630 and DUF632)	3
Ath010	Arabidopsis thaliana	Chr1	18549357	18549681	NA	TAS1b	TTCTTCTACCATCCTATCAAT	53.6	AT2G13470.1	transposable element gene	3
Ath010	Arabidopsis thaliana	Chr1	18549357	18549681	NA	TAS1b	TTCTTCTACCATCCTATCAAT	53.6	AT1G60540.1	NA	3
Ath010	Arabidopsis thaliana	Chr1	18549357	18549681	NA	TAS1b	TTCTTCTACCATCCTATCAAT	53.6	AT2G05040.1	transposable element gene	3
Ath010	Arabidopsis thaliana	Chr1	18549357	18549681	NA	TAS1b	TTCTTCTACCATCCTATCAAT	53.6	AT3G30405.1	transposable element gene	3
Ath012	Arabidopsis thaliana	Chr1	23299603	23300232	AT1G62910	Pentatricopeptide repeat (PPR) superfamily protein LENGTH=632	CATGGACTTTTTCTTCACAAC	12.3	AT5G59510.1	ROTUNDIFOLIA like 5	2.5
Ath012	Arabidopsis thaliana	Chr1	23299603	23300232	AT1G62910	Pentatricopeptide repeat (PPR) superfamily protein LENGTH=632	CATGGACTTTTTCTTCACAAC	12.3	AT3G29400.1	exocyst subunit exo70 family protein E1	2.5
Ath012	Arabidopsis thaliana	Chr1	23299603	23300232	AT1G62910	Pentatricopeptide repeat (PPR) superfamily protein LENGTH=632	TTAGTTGATCAAATGGTTCAA	66.5	AT1G08320.3	bZIP transcription factor family protein	2.5
Ath012	Arabidopsis thaliana	Chr1	23299603	23300232	AT1G62910	Pentatricopeptide repeat (PPR) superfamily protein LENGTH=632	TTAGTTGATCAAATGGTTCAA	80.4	AT1G08320.3	bZIP transcription factor family protein	2.5
Ath012	Arabidopsis thaliana	Chr1	23299603	23300232	AT1G62910	Pentatricopeptide repeat (PPR) superfamily protein LENGTH=632	GATATTGATTTGGCTTTGAGT	17.0891	AT2G20370.1	Exostosin family protein	2.5
Ath012	Arabidopsis thaliana	Chr1	23299603	23300232	AT1G62910	Pentatricopeptide repeat (PPR) superfamily protein LENGTH=632	GATATTGATTTGGCTTTGAGT	14.84	AT2G20370.1	Exostosin family protein	2.5
Ath012	Arabidopsis thaliana	Chr1	23299603	23300232	AT1G62910	Pentatricopeptide repeat (PPR) superfamily protein LENGTH=632	GATATTGATTTGGCTTTGAGT	33.39	AT2G20370.1	Exostosin family protein	2.5
Ath012	Arabidopsis thaliana	Chr1	23299603	23300232	AT1G62910	Pentatricopeptide repeat (PPR) superfamily protein LENGTH=632	CATGGACTTTTTCTTCACAAC	12.3	AT1G77145.1	Protein of unknown function (DUF506)	3
Ath012	Arabidopsis thaliana	Chr1	23299603	23300232	AT1G62910	Pentatricopeptide repeat (PPR) superfamily protein LENGTH=632	CATGGACTTTTTCTTCACAAC	12.3	AT1G77160.1	Protein of unknown function (DUF506)	3
Ath012	Arabidopsis thaliana	Chr1	23299603	23300232	AT1G62910	Pentatricopeptide repeat (PPR) superfamily protein LENGTH=632	TTAGTTGATCAAATGGTTCAA	66.5	AT1G59870.1	ABC-2 and Plant PDR ABC-type transporter family protein	3
Ath012	Arabidopsis thaliana	Chr1	23299603	23300232	AT1G62910	Pentatricopeptide repeat (PPR) superfamily protein LENGTH=632	TTAGTTGATCAAATGGTTCAA	66.5	AT5G55780.1	Cysteine/Histidine-rich C1 domain family protein	3
Ath012	Arabidopsis thaliana	Chr1	23299603	23300232	AT1G62910	Pentatricopeptide repeat (PPR) superfamily protein LENGTH=632	TTAGTTGATCAAATGGTTCAA	66.5	AT5G52340.1	exocyst subunit exo70 family protein A2	3
Ath012	Arabidopsis thaliana	Chr1	23299603	23300232	AT1G62910	Pentatricopeptide repeat (PPR) superfamily protein LENGTH=632	TTAGTTGATCAAATGGTTCAA	66.5	AT1G64060.1	respiratory burst oxidase protein F	3
Ath012	Arabidopsis thaliana	Chr1	23299603	23300232	AT1G62910	Pentatricopeptide repeat (PPR) superfamily protein LENGTH=632	TTAGTTGATCAAATGGTTCAA	66.5	AT5G44800.1	chromatin remodeling 4	3
Ath012	Arabidopsis thaliana	Chr1	23299603	23300232	AT1G62910	Pentatricopeptide repeat (PPR) superfamily protein LENGTH=632	TTAGTTGATCAAATGGTTCAA	66.5	AT1G53340.1	Cysteine/Histidine-rich C1 domain family protein	3
Ath012	Arabidopsis thaliana	Chr1	23299603	23300232	AT1G62910	Pentatricopeptide repeat (PPR) superfamily protein LENGTH=632	TTAGTTGATCAAATGGTTCAA	66.5	AT5G35912.1	transposable element gene	3
Ath012	Arabidopsis thaliana	Chr1	23299603	23300232	AT1G62910	Pentatricopeptide repeat (PPR) superfamily protein LENGTH=632	TTAGTTGATCAAATGGTTCAA	80.4	AT1G59870.1	ABC-2 and Plant PDR ABC-type transporter family protein	3
Ath012	Arabidopsis thaliana	Chr1	23299603	23300232	AT1G62910	Pentatricopeptide repeat (PPR) superfamily protein LENGTH=632	TTAGTTGATCAAATGGTTCAA	80.4	AT5G55780.1	Cysteine/Histidine-rich C1 domain family protein	3
Ath012	Arabidopsis thaliana	Chr1	23299603	23300232	AT1G62910	Pentatricopeptide repeat (PPR) superfamily protein LENGTH=632	TTAGTTGATCAAATGGTTCAA	80.4	AT5G52340.1	exocyst subunit exo70 family protein A2	3
Ath012	Arabidopsis thaliana	Chr1	23299603	23300232	AT1G62910	Pentatricopeptide repeat (PPR) superfamily protein LENGTH=632	TTAGTTGATCAAATGGTTCAA	80.4	AT1G64060.1	respiratory burst oxidase protein F	3
Ath012	Arabidopsis thaliana	Chr1	23299603	23300232	AT1G62910	Pentatricopeptide repeat (PPR) superfamily protein LENGTH=632	TTAGTTGATCAAATGGTTCAA	80.4	AT5G44800.1	chromatin remodeling 4	3
Ath012	Arabidopsis thaliana	Chr1	23299603	23300232	AT1G62910	Pentatricopeptide repeat (PPR) superfamily protein LENGTH=632	TTAGTTGATCAAATGGTTCAA	80.4	AT1G53340.1	Cysteine/Histidine-rich C1 domain family protein	3
Ath012	Arabidopsis thaliana	Chr1	23299603	23300232	AT1G62910	Pentatricopeptide repeat (PPR) superfamily protein LENGTH=632	TTAGTTGATCAAATGGTTCAA	80.4	AT5G35912.1	transposable element gene	3
Ath012	Arabidopsis thaliana	Chr1	23299603	23300232	AT1G62910	Pentatricopeptide repeat (PPR) superfamily protein LENGTH=632	AACGGATTATGTAAGAGAGGT	10.11	AT1G75420.1	UDP-Glycosyltransferase superfamily protein	3
Ath012	Arabidopsis thaliana	Chr1	23299603	23300232	AT1G62910	Pentatricopeptide repeat (PPR) superfamily protein LENGTH=632	GATATTGATTTGGCTTTGAGT	17.0891	AT2G25355.2	PNAS-3 related	3
Ath012	Arabidopsis thaliana	Chr1	23299603	23300232	AT1G62910	Pentatricopeptide repeat (PPR) superfamily protein LENGTH=632	GATATTGATTTGGCTTTGAGT	17.0891	AT5G66600.3	Protein of unknown function, DUF547	3
Ath012	Arabidopsis thaliana	Chr1	23299603	23300232	AT1G62910	Pentatricopeptide repeat (PPR) superfamily protein LENGTH=632	GATATTGATTTGGCTTTGAGT	17.0891	AT5G66600.2	Protein of unknown function, DUF547	3
Ath012	Arabidopsis thaliana	Chr1	23299603	23300232	AT1G62910	Pentatricopeptide repeat (PPR) superfamily protein LENGTH=632	GATATTGATTTGGCTTTGAGT	17.0891	AT5G66600.1	Protein of unknown function, DUF547	3
Ath012	Arabidopsis thaliana	Chr1	23299603	23300232	AT1G62910	Pentatricopeptide repeat (PPR) superfamily protein LENGTH=632	GATATTGATTTGGCTTTGAGT	17.0891	AT2G25355.1	PNAS-3 related	3
Ath012	Arabidopsis thaliana	Chr1	23299603	23300232	AT1G62910	Pentatricopeptide repeat (PPR) superfamily protein LENGTH=632	GATATTGATTTGGCTTTGAGT	17.0891	AT5G66600.4	Protein of unknown function, DUF547	3
Ath012	Arabidopsis thaliana	Chr1	23299603	23300232	AT1G62910	Pentatricopeptide repeat (PPR) superfamily protein LENGTH=632	GATATTGATTTGGCTTTGAGT	14.84	AT2G25355.2	PNAS-3 related	3
Ath012	Arabidopsis thaliana	Chr1	23299603	23300232	AT1G62910	Pentatricopeptide repeat (PPR) superfamily protein LENGTH=632	GATATTGATTTGGCTTTGAGT	14.84	AT5G66600.3	Protein of unknown function, DUF547	3
Ath012	Arabidopsis thaliana	Chr1	23299603	23300232	AT1G62910	Pentatricopeptide repeat (PPR) superfamily protein LENGTH=632	GATATTGATTTGGCTTTGAGT	14.84	AT5G66600.2	Protein of unknown function, DUF547	3
Ath012	Arabidopsis thaliana	Chr1	23299603	23300232	AT1G62910	Pentatricopeptide repeat (PPR) superfamily protein LENGTH=632	GATATTGATTTGGCTTTGAGT	14.84	AT5G66600.1	Protein of unknown function, DUF547	3
Ath012	Arabidopsis thaliana	Chr1	23299603	23300232	AT1G62910	Pentatricopeptide repeat (PPR) superfamily protein LENGTH=632	GATATTGATTTGGCTTTGAGT	14.84	AT2G25355.1	PNAS-3 related	3
Ath012	Arabidopsis thaliana	Chr1	23299603	23300232	AT1G62910	Pentatricopeptide repeat (PPR) superfamily protein LENGTH=632	GATATTGATTTGGCTTTGAGT	14.84	AT5G66600.4	Protein of unknown function, DUF547	3
Ath012	Arabidopsis thaliana	Chr1	23299603	23300232	AT1G62910	Pentatricopeptide repeat (PPR) superfamily protein LENGTH=632	GATATTGATTTGGCTTTGAGT	33.39	AT2G25355.2	PNAS-3 related	3
Ath012	Arabidopsis thaliana	Chr1	23299603	23300232	AT1G62910	Pentatricopeptide repeat (PPR) superfamily protein LENGTH=632	GATATTGATTTGGCTTTGAGT	33.39	AT5G66600.3	Protein of unknown function, DUF547	3
Ath012	Arabidopsis thaliana	Chr1	23299603	23300232	AT1G62910	Pentatricopeptide repeat (PPR) superfamily protein LENGTH=632	GATATTGATTTGGCTTTGAGT	33.39	AT5G66600.2	Protein of unknown function, DUF547	3
Ath012	Arabidopsis thaliana	Chr1	23299603	23300232	AT1G62910	Pentatricopeptide repeat (PPR) superfamily protein LENGTH=632	GATATTGATTTGGCTTTGAGT	33.39	AT5G66600.1	Protein of unknown function, DUF547	3
Ath012	Arabidopsis thaliana	Chr1	23299603	23300232	AT1G62910	Pentatricopeptide repeat (PPR) superfamily protein LENGTH=632	GATATTGATTTGGCTTTGAGT	33.39	AT2G25355.1	PNAS-3 related	3
Ath012	Arabidopsis thaliana	Chr1	23299603	23300232	AT1G62910	Pentatricopeptide repeat (PPR) superfamily protein LENGTH=632	GATATTGATTTGGCTTTGAGT	33.39	AT5G66600.4	Protein of unknown function, DUF547	3
Ath013	Arabidopsis thaliana	Chr1	23302020	23302418	AT1G62914	pentatricopeptide (PPR) repeat-containing protein LENGTH=528	CATGGACTTTTTCTTCACAAC	12.3	AT5G59510.1	ROTUNDIFOLIA like 5	2.5
Ath013	Arabidopsis thaliana	Chr1	23302020	23302418	AT1G62914	pentatricopeptide (PPR) repeat-containing protein LENGTH=528	CATGGACTTTTTCTTCACAAC	12.3	AT3G29400.1	exocyst subunit exo70 family protein E1	2.5
Ath013	Arabidopsis thaliana	Chr1	23302020	23302418	AT1G62914	pentatricopeptide (PPR) repeat-containing protein LENGTH=528	CATGGACTTTTTCTTCACAAC	12.3	AT1G77145.1	Protein of unknown function (DUF506)	3
Ath013	Arabidopsis thaliana	Chr1	23302020	23302418	AT1G62914	pentatricopeptide (PPR) repeat-containing protein LENGTH=528	CATGGACTTTTTCTTCACAAC	12.3	AT1G77160.1	Protein of unknown function (DUF506)	3
Ath013	Arabidopsis thaliana	Chr1	23302020	23302418	AT1G62914	pentatricopeptide (PPR) repeat-containing protein LENGTH=528	CTGCTCAACAAGATGGAAGCT	13.06	AT3G55510.1	Noc2p family	3
Ath013	Arabidopsis thaliana	Chr1	23302020	23302418	AT1G62914	pentatricopeptide (PPR) repeat-containing protein LENGTH=528	CTGCTCAACAAGATGGAAGCT	17.57	AT3G55510.1	Noc2p family	3
Ath014	Arabidopsis thaliana	Chr1	23386378	23386734	AT1G63070	pentatricopeptide (PPR) repeat-containing protein LENGTH=590	TGTGTTGAAAAAGCCCATGAA	11.88	AT1G63330.1	Pentatricopeptide repeat (PPR) superfamily protein	2
Ath014	Arabidopsis thaliana	Chr1	23386378	23386734	AT1G63070	pentatricopeptide (PPR) repeat-containing protein LENGTH=590	TGTGTTGAAAAAGCCCATGAA	11.88	AT1G63400.1	Pentatricopeptide repeat (PPR) superfamily protein	2
Ath014	Arabidopsis thaliana	Chr1	23386378	23386734	AT1G63070	pentatricopeptide (PPR) repeat-containing protein LENGTH=590	TGTGTTGAAAAAGCCCATGAA	11.88	AT1G62590.1	pentatricopeptide (PPR) repeat-containing protein	2
Ath014	Arabidopsis thaliana	Chr1	23386378	23386734	AT1G63070	pentatricopeptide (PPR) repeat-containing protein LENGTH=590	TGTGTTGAAAAAGCCCATGAA	11.42	AT1G63330.1	Pentatricopeptide repeat (PPR) superfamily protein	2
Ath014	Arabidopsis thaliana	Chr1	23386378	23386734	AT1G63070	pentatricopeptide (PPR) repeat-containing protein LENGTH=590	TGTGTTGAAAAAGCCCATGAA	11.42	AT1G63400.1	Pentatricopeptide repeat (PPR) superfamily protein	2
Ath014	Arabidopsis thaliana	Chr1	23386378	23386734	AT1G63070	pentatricopeptide (PPR) repeat-containing protein LENGTH=590	TGTGTTGAAAAAGCCCATGAA	11.42	AT1G62590.1	pentatricopeptide (PPR) repeat-containing protein	2
Ath014	Arabidopsis thaliana	Chr1	23386378	23386734	AT1G63070	pentatricopeptide (PPR) repeat-containing protein LENGTH=590	TGTGTTGAAAAAGCCCATGAA	11.88	AT1G63150.1	Tetratricopeptide repeat (TPR)-like superfamily protein	3
Ath014	Arabidopsis thaliana	Chr1	23386378	23386734	AT1G63070	pentatricopeptide (PPR) repeat-containing protein LENGTH=590	TGTGTTGAAAAAGCCCATGAA	11.88	AT1G62910.1	Pentatricopeptide repeat (PPR) superfamily protein	3
Ath014	Arabidopsis thaliana	Chr1	23386378	23386734	AT1G63070	pentatricopeptide (PPR) repeat-containing protein LENGTH=590	TGTGTTGAAAAAGCCCATGAA	11.88	AT3G11397.1	prenylated RAB acceptor 1.A3	3
Ath014	Arabidopsis thaliana	Chr1	23386378	23386734	AT1G63070	pentatricopeptide (PPR) repeat-containing protein LENGTH=590	TGTGTTGAAAAAGCCCATGAA	11.88	AT1G35620.1	PDI-like 5-2	3
Ath014	Arabidopsis thaliana	Chr1	23386378	23386734	AT1G63070	pentatricopeptide (PPR) repeat-containing protein LENGTH=590	TGTGTTGAAAAAGCCCATGAA	11.88	AT1G62914.1	pentatricopeptide (PPR) repeat-containing protein	3
Ath014	Arabidopsis thaliana	Chr1	23386378	23386734	AT1G63070	pentatricopeptide (PPR) repeat-containing protein LENGTH=590	TGTGTTGAAAAAGCCCATGAA	11.88	AT3G11402.2	Cysteine/Histidine-rich C1 domain family protein	3
Ath014	Arabidopsis thaliana	Chr1	23386378	23386734	AT1G63070	pentatricopeptide (PPR) repeat-containing protein LENGTH=590	TGTGTTGAAAAAGCCCATGAA	11.88	AT2G41475.1	Embryo-specific protein 3, (ATS3)	3
Ath014	Arabidopsis thaliana	Chr1	23386378	23386734	AT1G63070	pentatricopeptide (PPR) repeat-containing protein LENGTH=590	TGTGTTGAAAAAGCCCATGAA	11.88	AT1G62930.1	Tetratricopeptide repeat (TPR)-like superfamily protein	3
Ath014	Arabidopsis thaliana	Chr1	23386378	23386734	AT1G63070	pentatricopeptide (PPR) repeat-containing protein LENGTH=590	TGTGTTGAAAAAGCCCATGAA	11.42	AT1G63150.1	Tetratricopeptide repeat (TPR)-like superfamily protein	3
Ath014	Arabidopsis thaliana	Chr1	23386378	23386734	AT1G63070	pentatricopeptide (PPR) repeat-containing protein LENGTH=590	TGTGTTGAAAAAGCCCATGAA	11.42	AT1G62910.1	Pentatricopeptide repeat (PPR) superfamily protein	3
Ath014	Arabidopsis thaliana	Chr1	23386378	23386734	AT1G63070	pentatricopeptide (PPR) repeat-containing protein LENGTH=590	TGTGTTGAAAAAGCCCATGAA	11.42	AT3G11397.1	prenylated RAB acceptor 1.A3	3
Ath014	Arabidopsis thaliana	Chr1	23386378	23386734	AT1G63070	pentatricopeptide (PPR) repeat-containing protein LENGTH=590	TGTGTTGAAAAAGCCCATGAA	11.42	AT1G35620.1	PDI-like 5-2	3
Ath014	Arabidopsis thaliana	Chr1	23386378	23386734	AT1G63070	pentatricopeptide (PPR) repeat-containing protein LENGTH=590	TGTGTTGAAAAAGCCCATGAA	11.42	AT1G62914.1	pentatricopeptide (PPR) repeat-containing protein	3
Ath014	Arabidopsis thaliana	Chr1	23386378	23386734	AT1G63070	pentatricopeptide (PPR) repeat-containing protein LENGTH=590	TGTGTTGAAAAAGCCCATGAA	11.42	AT3G11402.2	Cysteine/Histidine-rich C1 domain family protein	3
Ath014	Arabidopsis thaliana	Chr1	23386378	23386734	AT1G63070	pentatricopeptide (PPR) repeat-containing protein LENGTH=590	TGTGTTGAAAAAGCCCATGAA	11.42	AT2G41475.1	Embryo-specific protein 3, (ATS3)	3
Ath014	Arabidopsis thaliana	Chr1	23386378	23386734	AT1G63070	pentatricopeptide (PPR) repeat-containing protein LENGTH=590	TGTGTTGAAAAAGCCCATGAA	11.42	AT1G62930.1	Tetratricopeptide repeat (TPR)-like superfamily protein	3
Ath015	Arabidopsis thaliana	Chr1	23390116	23390325	AT1G63080	Pentatricopeptide repeat (PPR) superfamily protein LENGTH=614	TGTGTTGAAAAAGCCCATGAA	11.88	AT1G63330.1	Pentatricopeptide repeat (PPR) superfamily protein	2
Ath015	Arabidopsis thaliana	Chr1	23390116	23390325	AT1G63080	Pentatricopeptide repeat (PPR) superfamily protein LENGTH=614	TGTGTTGAAAAAGCCCATGAA	11.88	AT1G63400.1	Pentatricopeptide repeat (PPR) superfamily protein	2
Ath015	Arabidopsis thaliana	Chr1	23390116	23390325	AT1G63080	Pentatricopeptide repeat (PPR) superfamily protein LENGTH=614	TGTGTTGAAAAAGCCCATGAA	11.88	AT1G62590.1	pentatricopeptide (PPR) repeat-containing protein	2
Ath015	Arabidopsis thaliana	Chr1	23390116	23390325	AT1G63080	Pentatricopeptide repeat (PPR) superfamily protein LENGTH=614	TGTGTTGAAAAAGCCCATGAA	11.42	AT1G63330.1	Pentatricopeptide repeat (PPR) superfamily protein	2
Ath015	Arabidopsis thaliana	Chr1	23390116	23390325	AT1G63080	Pentatricopeptide repeat (PPR) superfamily protein LENGTH=614	TGTGTTGAAAAAGCCCATGAA	11.42	AT1G63400.1	Pentatricopeptide repeat (PPR) superfamily protein	2
Ath015	Arabidopsis thaliana	Chr1	23390116	23390325	AT1G63080	Pentatricopeptide repeat (PPR) superfamily protein LENGTH=614	TGTGTTGAAAAAGCCCATGAA	11.42	AT1G62590.1	pentatricopeptide (PPR) repeat-containing protein	2
Ath015	Arabidopsis thaliana	Chr1	23390116	23390325	AT1G63080	Pentatricopeptide repeat (PPR) superfamily protein LENGTH=614	TGTGTTGAAAAAGCCCATGAA	11.88	AT1G63150.1	Tetratricopeptide repeat (TPR)-like superfamily protein	3
Ath015	Arabidopsis thaliana	Chr1	23390116	23390325	AT1G63080	Pentatricopeptide repeat (PPR) superfamily protein LENGTH=614	TGTGTTGAAAAAGCCCATGAA	11.88	AT1G62910.1	Pentatricopeptide repeat (PPR) superfamily protein	3
Ath015	Arabidopsis thaliana	Chr1	23390116	23390325	AT1G63080	Pentatricopeptide repeat (PPR) superfamily protein LENGTH=614	TGTGTTGAAAAAGCCCATGAA	11.88	AT3G11397.1	prenylated RAB acceptor 1.A3	3
Ath015	Arabidopsis thaliana	Chr1	23390116	23390325	AT1G63080	Pentatricopeptide repeat (PPR) superfamily protein LENGTH=614	TGTGTTGAAAAAGCCCATGAA	11.88	AT1G35620.1	PDI-like 5-2	3
Ath015	Arabidopsis thaliana	Chr1	23390116	23390325	AT1G63080	Pentatricopeptide repeat (PPR) superfamily protein LENGTH=614	TGTGTTGAAAAAGCCCATGAA	11.88	AT1G62914.1	pentatricopeptide (PPR) repeat-containing protein	3
Ath015	Arabidopsis thaliana	Chr1	23390116	23390325	AT1G63080	Pentatricopeptide repeat (PPR) superfamily protein LENGTH=614	TGTGTTGAAAAAGCCCATGAA	11.88	AT3G11402.2	Cysteine/Histidine-rich C1 domain family protein	3
Ath015	Arabidopsis thaliana	Chr1	23390116	23390325	AT1G63080	Pentatricopeptide repeat (PPR) superfamily protein LENGTH=614	TGTGTTGAAAAAGCCCATGAA	11.88	AT2G41475.1	Embryo-specific protein 3, (ATS3)	3
Ath015	Arabidopsis thaliana	Chr1	23390116	23390325	AT1G63080	Pentatricopeptide repeat (PPR) superfamily protein LENGTH=614	TGTGTTGAAAAAGCCCATGAA	11.88	AT1G62930.1	Tetratricopeptide repeat (TPR)-like superfamily protein	3
Ath015	Arabidopsis thaliana	Chr1	23390116	23390325	AT1G63080	Pentatricopeptide repeat (PPR) superfamily protein LENGTH=614	TGTGTTGAAAAAGCCCATGAA	11.42	AT1G63150.1	Tetratricopeptide repeat (TPR)-like superfamily protein	3
Ath015	Arabidopsis thaliana	Chr1	23390116	23390325	AT1G63080	Pentatricopeptide repeat (PPR) superfamily protein LENGTH=614	TGTGTTGAAAAAGCCCATGAA	11.42	AT1G62910.1	Pentatricopeptide repeat (PPR) superfamily protein	3
Ath015	Arabidopsis thaliana	Chr1	23390116	23390325	AT1G63080	Pentatricopeptide repeat (PPR) superfamily protein LENGTH=614	TGTGTTGAAAAAGCCCATGAA	11.42	AT3G11397.1	prenylated RAB acceptor 1.A3	3
Ath015	Arabidopsis thaliana	Chr1	23390116	23390325	AT1G63080	Pentatricopeptide repeat (PPR) superfamily protein LENGTH=614	TGTGTTGAAAAAGCCCATGAA	11.42	AT1G35620.1	PDI-like 5-2	3
Ath015	Arabidopsis thaliana	Chr1	23390116	23390325	AT1G63080	Pentatricopeptide repeat (PPR) superfamily protein LENGTH=614	TGTGTTGAAAAAGCCCATGAA	11.42	AT1G62914.1	pentatricopeptide (PPR) repeat-containing protein	3
Ath015	Arabidopsis thaliana	Chr1	23390116	23390325	AT1G63080	Pentatricopeptide repeat (PPR) superfamily protein LENGTH=614	TGTGTTGAAAAAGCCCATGAA	11.42	AT3G11402.2	Cysteine/Histidine-rich C1 domain family protein	3
Ath015	Arabidopsis thaliana	Chr1	23390116	23390325	AT1G63080	Pentatricopeptide repeat (PPR) superfamily protein LENGTH=614	TGTGTTGAAAAAGCCCATGAA	11.42	AT2G41475.1	Embryo-specific protein 3, (ATS3)	3
Ath015	Arabidopsis thaliana	Chr1	23390116	23390325	AT1G63080	Pentatricopeptide repeat (PPR) superfamily protein LENGTH=614	TGTGTTGAAAAAGCCCATGAA	11.42	AT1G62930.1	Tetratricopeptide repeat (TPR)-like superfamily protein	3
Ath016	Arabidopsis thaliana	Chr1	23413349	23414020	AT1G63130	Pentatricopeptide repeat-containing protein	AGAGCTTCAGAAGCAGTGGCT	14.84	AT5G15400.1	U-box domain-containing protein	1
Ath016	Arabidopsis thaliana	Chr1	23413349	23414020	AT1G63130	Pentatricopeptide repeat-containing protein	AGAGCTTCAGAAGCAGTGGCT	16.7	AT5G15400.1	U-box domain-containing protein	1
Ath016	Arabidopsis thaliana	Chr1	23413349	23414020	AT1G63130	Pentatricopeptide repeat-containing protein	AGAGCTTCAGAAGCAGTGGCT	14.84	AT3G01930.2	Major facilitator superfamily protein	2.5
Ath016	Arabidopsis thaliana	Chr1	23413349	23414020	AT1G63130	Pentatricopeptide repeat-containing protein	AGAGCTTCAGAAGCAGTGGCT	14.84	AT3G01930.1	Major facilitator superfamily protein	2.5
Ath016	Arabidopsis thaliana	Chr1	23413349	23414020	AT1G63130	Pentatricopeptide repeat-containing protein	AGAGCTTCAGAAGCAGTGGCT	16.7	AT3G01930.2	Major facilitator superfamily protein	2.5
Ath016	Arabidopsis thaliana	Chr1	23413349	23414020	AT1G63130	Pentatricopeptide repeat-containing protein	AGAGCTTCAGAAGCAGTGGCT	16.7	AT3G01930.1	Major facilitator superfamily protein	2.5
Ath016	Arabidopsis thaliana	Chr1	23413349	23414020	AT1G63130	Pentatricopeptide repeat-containing protein	GATATTGATTTGGCTTTGAGT	17.0891	AT2G20370.1	Exostosin family protein	2.5
Ath016	Arabidopsis thaliana	Chr1	23413349	23414020	AT1G63130	Pentatricopeptide repeat-containing protein	GATATTGATTTGGCTTTGAGT	14.84	AT2G20370.1	Exostosin family protein	2.5
Ath016	Arabidopsis thaliana	Chr1	23413349	23414020	AT1G63130	Pentatricopeptide repeat-containing protein	GATATTGATTTGGCTTTGAGT	33.39	AT2G20370.1	Exostosin family protein	2.5
Ath016	Arabidopsis thaliana	Chr1	23413349	23414020	AT1G63130	Pentatricopeptide repeat-containing protein	AGATGCCTTTGTAATTACGGA	49.3379	AT1G07025.1	Mitochondrial substrate carrier family protein	2.5
Ath016	Arabidopsis thaliana	Chr1	23413349	23414020	AT1G63130	Pentatricopeptide repeat-containing protein	AGATGCCTTTGTAATTACGGA	26.13	AT1G07025.1	Mitochondrial substrate carrier family protein	2.5
Ath016	Arabidopsis thaliana	Chr1	23413349	23414020	AT1G63130	Pentatricopeptide repeat-containing protein	AGATGCCTTTGTAATTACGGA	28.56	AT1G07025.1	Mitochondrial substrate carrier family protein	2.5
Ath016	Arabidopsis thaliana	Chr1	23413349	23414020	AT1G63130	Pentatricopeptide repeat-containing protein	AGAGCTTCAGAAGCAGTGGCT	14.84	AT1G33680.1	KH domain-containing protein	3
Ath016	Arabidopsis thaliana	Chr1	23413349	23414020	AT1G63130	Pentatricopeptide repeat-containing protein	AGAGCTTCAGAAGCAGTGGCT	16.7	AT1G33680.1	KH domain-containing protein	3
Ath016	Arabidopsis thaliana	Chr1	23413349	23414020	AT1G63130	Pentatricopeptide repeat-containing protein	TTAGTTGACCGGATGGTTGTG	54.0236	AT1G64080.1	NA	3
Ath016	Arabidopsis thaliana	Chr1	23413349	23414020	AT1G63130	Pentatricopeptide repeat-containing protein	TTAGTTGACCGGATGGTTGTG	29.09	AT1G64080.1	NA	3
Ath016	Arabidopsis thaliana	Chr1	23413349	23414020	AT1G63130	Pentatricopeptide repeat-containing protein	TTAGTTGACCGGATGGTTGTG	24.16	AT1G64080.1	NA	3
Ath016	Arabidopsis thaliana	Chr1	23413349	23414020	AT1G63130	Pentatricopeptide repeat-containing protein	GTTACTTATGGTATTGTAGTA	10.09	AT1G52330.2	Late embryogenesis abundant (LEA) hydroxyproline-rich glycoprotein family	3
Ath016	Arabidopsis thaliana	Chr1	23413349	23414020	AT1G63130	Pentatricopeptide repeat-containing protein	GATATTGATTTGGCTTTGAGT	17.0891	AT2G25355.2	PNAS-3 related	3
Ath016	Arabidopsis thaliana	Chr1	23413349	23414020	AT1G63130	Pentatricopeptide repeat-containing protein	GATATTGATTTGGCTTTGAGT	17.0891	AT5G66600.3	Protein of unknown function, DUF547	3
Ath016	Arabidopsis thaliana	Chr1	23413349	23414020	AT1G63130	Pentatricopeptide repeat-containing protein	GATATTGATTTGGCTTTGAGT	17.0891	AT5G66600.2	Protein of unknown function, DUF547	3
Ath016	Arabidopsis thaliana	Chr1	23413349	23414020	AT1G63130	Pentatricopeptide repeat-containing protein	GATATTGATTTGGCTTTGAGT	17.0891	AT5G66600.1	Protein of unknown function, DUF547	3
Ath016	Arabidopsis thaliana	Chr1	23413349	23414020	AT1G63130	Pentatricopeptide repeat-containing protein	GATATTGATTTGGCTTTGAGT	17.0891	AT2G25355.1	PNAS-3 related	3
Ath016	Arabidopsis thaliana	Chr1	23413349	23414020	AT1G63130	Pentatricopeptide repeat-containing protein	GATATTGATTTGGCTTTGAGT	17.0891	AT5G66600.4	Protein of unknown function, DUF547	3
Ath016	Arabidopsis thaliana	Chr1	23413349	23414020	AT1G63130	Pentatricopeptide repeat-containing protein	GATATTGATTTGGCTTTGAGT	14.84	AT2G25355.2	PNAS-3 related	3
Ath016	Arabidopsis thaliana	Chr1	23413349	23414020	AT1G63130	Pentatricopeptide repeat-containing protein	GATATTGATTTGGCTTTGAGT	14.84	AT5G66600.3	Protein of unknown function, DUF547	3
Ath016	Arabidopsis thaliana	Chr1	23413349	23414020	AT1G63130	Pentatricopeptide repeat-containing protein	GATATTGATTTGGCTTTGAGT	14.84	AT5G66600.2	Protein of unknown function, DUF547	3
Ath016	Arabidopsis thaliana	Chr1	23413349	23414020	AT1G63130	Pentatricopeptide repeat-containing protein	GATATTGATTTGGCTTTGAGT	14.84	AT5G66600.1	Protein of unknown function, DUF547	3
Ath016	Arabidopsis thaliana	Chr1	23413349	23414020	AT1G63130	Pentatricopeptide repeat-containing protein	GATATTGATTTGGCTTTGAGT	14.84	AT2G25355.1	PNAS-3 related	3
Ath016	Arabidopsis thaliana	Chr1	23413349	23414020	AT1G63130	Pentatricopeptide repeat-containing protein	GATATTGATTTGGCTTTGAGT	14.84	AT5G66600.4	Protein of unknown function, DUF547	3
Ath016	Arabidopsis thaliana	Chr1	23413349	23414020	AT1G63130	Pentatricopeptide repeat-containing protein	GATATTGATTTGGCTTTGAGT	33.39	AT2G25355.2	PNAS-3 related	3
Ath016	Arabidopsis thaliana	Chr1	23413349	23414020	AT1G63130	Pentatricopeptide repeat-containing protein	GATATTGATTTGGCTTTGAGT	33.39	AT5G66600.3	Protein of unknown function, DUF547	3
Ath016	Arabidopsis thaliana	Chr1	23413349	23414020	AT1G63130	Pentatricopeptide repeat-containing protein	GATATTGATTTGGCTTTGAGT	33.39	AT5G66600.2	Protein of unknown function, DUF547	3
Ath016	Arabidopsis thaliana	Chr1	23413349	23414020	AT1G63130	Pentatricopeptide repeat-containing protein	GATATTGATTTGGCTTTGAGT	33.39	AT5G66600.1	Protein of unknown function, DUF547	3
Ath016	Arabidopsis thaliana	Chr1	23413349	23414020	AT1G63130	Pentatricopeptide repeat-containing protein	GATATTGATTTGGCTTTGAGT	33.39	AT2G25355.1	PNAS-3 related	3
Ath016	Arabidopsis thaliana	Chr1	23413349	23414020	AT1G63130	Pentatricopeptide repeat-containing protein	GATATTGATTTGGCTTTGAGT	33.39	AT5G66600.4	Protein of unknown function, DUF547	3
Ath016	Arabidopsis thaliana	Chr1	23413349	23414020	AT1G63130	Pentatricopeptide repeat-containing protein	GGGAAAATAGAGCCTGGTGTT	11.0252	AT3G17780.1	NA	3
Ath016	Arabidopsis thaliana	Chr1	23413349	23414020	AT1G63130	Pentatricopeptide repeat-containing protein	GGGAAAATAGAGCCTGGTGTT	50.47	AT3G17780.1	NA	3
Ath016	Arabidopsis thaliana	Chr1	23413349	23414020	AT1G63130	Pentatricopeptide repeat-containing protein	GGGAAAATAGAGCCTGGTGTT	29.88	AT3G17780.1	NA	3
Ath016	Arabidopsis thaliana	Chr1	23413349	23414020	AT1G63130	Pentatricopeptide repeat-containing protein	AGATGCCTTTGTAATTACGGA	49.3379	AT5G56760.1	serine acetyltransferase 1;1	3
Ath016	Arabidopsis thaliana	Chr1	23413349	23414020	AT1G63130	Pentatricopeptide repeat-containing protein	AGATGCCTTTGTAATTACGGA	26.13	AT5G56760.1	serine acetyltransferase 1;1	3
Ath016	Arabidopsis thaliana	Chr1	23413349	23414020	AT1G63130	Pentatricopeptide repeat-containing protein	AGATGCCTTTGTAATTACGGA	28.56	AT5G56760.1	serine acetyltransferase 1;1	3
Ath017	Arabidopsis thaliana	Chr1	23419942	23420445	AT1G63150	Pentatricopeptide repeat-containing protein	CATGGACTTTTTCTTCACAAC	12.3	AT5G59510.1	ROTUNDIFOLIA like 5	2.5
Ath017	Arabidopsis thaliana	Chr1	23419942	23420445	AT1G63150	Pentatricopeptide repeat-containing protein	CATGGACTTTTTCTTCACAAC	12.3	AT3G29400.1	exocyst subunit exo70 family protein E1	2.5
Ath017	Arabidopsis thaliana	Chr1	23419942	23420445	AT1G63150	Pentatricopeptide repeat-containing protein	TTAGTTGATCAAATGGTTCAA	66.5	AT1G08320.3	bZIP transcription factor family protein	2.5
Ath017	Arabidopsis thaliana	Chr1	23419942	23420445	AT1G63150	Pentatricopeptide repeat-containing protein	TTAGTTGATCAAATGGTTCAA	80.4	AT1G08320.3	bZIP transcription factor family protein	2.5
Ath017	Arabidopsis thaliana	Chr1	23419942	23420445	AT1G63150	Pentatricopeptide repeat-containing protein	CATGGACTTTTTCTTCACAAC	12.3	AT1G77145.1	Protein of unknown function (DUF506)	3
Ath017	Arabidopsis thaliana	Chr1	23419942	23420445	AT1G63150	Pentatricopeptide repeat-containing protein	CATGGACTTTTTCTTCACAAC	12.3	AT1G77160.1	Protein of unknown function (DUF506)	3
Ath017	Arabidopsis thaliana	Chr1	23419942	23420445	AT1G63150	Pentatricopeptide repeat-containing protein	TTAGTTGATCAAATGGTTCAA	66.5	AT1G59870.1	ABC-2 and Plant PDR ABC-type transporter family protein	3
Ath017	Arabidopsis thaliana	Chr1	23419942	23420445	AT1G63150	Pentatricopeptide repeat-containing protein	TTAGTTGATCAAATGGTTCAA	66.5	AT5G55780.1	Cysteine/Histidine-rich C1 domain family protein	3
Ath017	Arabidopsis thaliana	Chr1	23419942	23420445	AT1G63150	Pentatricopeptide repeat-containing protein	TTAGTTGATCAAATGGTTCAA	66.5	AT5G52340.1	exocyst subunit exo70 family protein A2	3
Ath017	Arabidopsis thaliana	Chr1	23419942	23420445	AT1G63150	Pentatricopeptide repeat-containing protein	TTAGTTGATCAAATGGTTCAA	66.5	AT1G64060.1	respiratory burst oxidase protein F	3
Ath017	Arabidopsis thaliana	Chr1	23419942	23420445	AT1G63150	Pentatricopeptide repeat-containing protein	TTAGTTGATCAAATGGTTCAA	66.5	AT5G44800.1	chromatin remodeling 4	3
Ath017	Arabidopsis thaliana	Chr1	23419942	23420445	AT1G63150	Pentatricopeptide repeat-containing protein	TTAGTTGATCAAATGGTTCAA	66.5	AT1G53340.1	Cysteine/Histidine-rich C1 domain family protein	3
Ath017	Arabidopsis thaliana	Chr1	23419942	23420445	AT1G63150	Pentatricopeptide repeat-containing protein	TTAGTTGATCAAATGGTTCAA	66.5	AT5G35912.1	transposable element gene	3
Ath017	Arabidopsis thaliana	Chr1	23419942	23420445	AT1G63150	Pentatricopeptide repeat-containing protein	TTAGTTGATCAAATGGTTCAA	80.4	AT1G59870.1	ABC-2 and Plant PDR ABC-type transporter family protein	3
Ath017	Arabidopsis thaliana	Chr1	23419942	23420445	AT1G63150	Pentatricopeptide repeat-containing protein	TTAGTTGATCAAATGGTTCAA	80.4	AT5G55780.1	Cysteine/Histidine-rich C1 domain family protein	3
Ath017	Arabidopsis thaliana	Chr1	23419942	23420445	AT1G63150	Pentatricopeptide repeat-containing protein	TTAGTTGATCAAATGGTTCAA	80.4	AT5G52340.1	exocyst subunit exo70 family protein A2	3
Ath017	Arabidopsis thaliana	Chr1	23419942	23420445	AT1G63150	Pentatricopeptide repeat-containing protein	TTAGTTGATCAAATGGTTCAA	80.4	AT1G64060.1	respiratory burst oxidase protein F	3
Ath017	Arabidopsis thaliana	Chr1	23419942	23420445	AT1G63150	Pentatricopeptide repeat-containing protein	TTAGTTGATCAAATGGTTCAA	80.4	AT5G44800.1	chromatin remodeling 4	3
Ath017	Arabidopsis thaliana	Chr1	23419942	23420445	AT1G63150	Pentatricopeptide repeat-containing protein	TTAGTTGATCAAATGGTTCAA	80.4	AT1G53340.1	Cysteine/Histidine-rich C1 domain family protein	3
Ath017	Arabidopsis thaliana	Chr1	23419942	23420445	AT1G63150	Pentatricopeptide repeat-containing protein	TTAGTTGATCAAATGGTTCAA	80.4	AT5G35912.1	transposable element gene	3
Ath017	Arabidopsis thaliana	Chr1	23419942	23420445	AT1G63150	Pentatricopeptide repeat-containing protein	AACGGATTATGTAAGAGAGGT	10.11	AT1G75420.1	UDP-Glycosyltransferase superfamily protein	3
Ath017	Arabidopsis thaliana	Chr1	23419942	23420445	AT1G63150	Pentatricopeptide repeat-containing protein	CTGCTCAACAAGATGGAAGCT	13.06	AT3G55510.1	Noc2p family	3
Ath017	Arabidopsis thaliana	Chr1	23419942	23420445	AT1G63150	Pentatricopeptide repeat-containing protein	CTGCTCAACAAGATGGAAGCT	17.57	AT3G55510.1	Noc2p family	3
Ath018	Arabidopsis thaliana	Chr1	23490122	23490373	AT1G63330	Pentatricopeptide repeat (PPR) superfamily protein LENGTH=559	CTGCTCAACAAGATGGAAGCT	13.06	AT3G55510.1	Noc2p family	3
Ath018	Arabidopsis thaliana	Chr1	23490122	23490373	AT1G63330	Pentatricopeptide repeat (PPR) superfamily protein LENGTH=559	CTGCTCAACAAGATGGAAGCT	17.57	AT3G55510.1	Noc2p family	3
Ath019	Arabidopsis thaliana	Chr1	23507827	23508183	AT1G63400	Pentatricopeptide repeat (PPR) superfamily protein LENGTH=577	CTGCTCAACAAGATGGAAGCT	13.06	AT3G55510.1	Noc2p family	3
Ath019	Arabidopsis thaliana	Chr1	23507827	23508183	AT1G63400	Pentatricopeptide repeat (PPR) superfamily protein LENGTH=577	CTGCTCAACAAGATGGAAGCT	17.57	AT3G55510.1	Noc2p family	3
Ath020	Arabidopsis thaliana	Chr1	24883935	24884123	NA	NA	CGAGTTCCAACCTCTTCAACG	19.59	AT5G07505.1	transposable element gene	2
Ath020	Arabidopsis thaliana	Chr1	24883935	24884123	NA	NA	CGAGTTCCAACCTCTTCAACG	96.66	AT5G07505.1	transposable element gene	2
Ath020	Arabidopsis thaliana	Chr1	24883935	24884123	NA	NA	CGAGTTCCAACCTCTTCAACG	19.59	AT5G01710.1	methyltransferases	2.5
Ath020	Arabidopsis thaliana	Chr1	24883935	24884123	NA	NA	CGAGTTCCAACCTCTTCAACG	19.59	AT5G01712.1	conserved peptide upstream open reading frame 48	2.5
Ath020	Arabidopsis thaliana	Chr1	24883935	24884123	NA	NA	CGAGTTCCAACCTCTTCAACG	96.66	AT5G01710.1	methyltransferases	2.5
Ath020	Arabidopsis thaliana	Chr1	24883935	24884123	NA	NA	CGAGTTCCAACCTCTTCAACG	96.66	AT5G01712.1	conserved peptide upstream open reading frame 48	2.5
Ath020	Arabidopsis thaliana	Chr1	24883935	24884123	NA	NA	CGAGTTCCAACCTCTTCAACG	19.59	AT5G02230.2	Haloacid dehalogenase-like hydrolase (HAD) superfamily protein	3
Ath020	Arabidopsis thaliana	Chr1	24883935	24884123	NA	NA	CGAGTTCCAACCTCTTCAACG	19.59	AT5G02230.1	Haloacid dehalogenase-like hydrolase (HAD) superfamily protein	3
Ath020	Arabidopsis thaliana	Chr1	24883935	24884123	NA	NA	CGAGTTCCAACCTCTTCAACG	96.66	AT5G02230.1	Haloacid dehalogenase-like hydrolase (HAD) superfamily protein	3
Ath020	Arabidopsis thaliana	Chr1	24883935	24884123	NA	NA	CGAGTTCCAACCTCTTCAACG	96.66	AT5G02230.2	Haloacid dehalogenase-like hydrolase (HAD) superfamily protein	3
Ath024	Arabidopsis thaliana	Chr2	16537692	16537911	NA	TAS1c	CGCTATGTTGGACTTAGAATA	258.78	AT1G50055.1	TAS1B; other RNA	1
Ath024	Arabidopsis thaliana	Chr2	16537692	16537911	NA	TAS1c	CGCTATGTTGGACTTAGAATA	258.78	AT2G27400.1	TAS1A; other RNA	1
Ath024	Arabidopsis thaliana	Chr2	16537692	16537911	NA	TAS1c	CGCTATGTTGGACTTAGAATA	258.78	AT2G39675.1	TAS1C; other RNA	1.5
Ath024	Arabidopsis thaliana	Chr2	16537692	16537911	NA	TAS1c	CGATATGTTGAACTTAGAATA	64.15	AT2G39675.1	TAS1C; other RNA	2
Ath024	Arabidopsis thaliana	Chr2	16537692	16537911	NA	TAS1c	CGATATGTTGAACTTAGAATA	64.15	AT1G50055.1	TAS1B; other RNA	2
Ath024	Arabidopsis thaliana	Chr2	16537692	16537911	NA	TAS1c	CGATATGTTGAACTTAGAATA	64.15	AT2G27400.1	TAS1A; other RNA	2
Ath024	Arabidopsis thaliana	Chr2	16537692	16537911	NA	TAS1c	CGCTATGTTGGACTTAGAATA	258.78	AT2G27400.1	TAS1A; other RNA	2
Ath024	Arabidopsis thaliana	Chr2	16537692	16537911	NA	TAS1c	ATTTTCTAAGATCCACCGATA	39.1396	AT3G18020.1	Pentatricopeptide repeat (PPR) superfamily protein	2.5
Ath024	Arabidopsis thaliana	Chr2	16537692	16537911	NA	TAS1c	ATTTTCTAAGATCCACCGATA	159.13	AT3G18020.1	Pentatricopeptide repeat (PPR) superfamily protein	2.5
Ath024	Arabidopsis thaliana	Chr2	16537692	16537911	NA	TAS1c	ATTTTCTAAGATCCACCGATA	192	AT3G18020.1	Pentatricopeptide repeat (PPR) superfamily protein	2.5
Ath024	Arabidopsis thaliana	Chr2	16537692	16537911	NA	TAS1c	CCAATGTCTTTTCTAGTTCGT	17.3647	AT5G24850.1	cryptochrome 3	3
Ath024	Arabidopsis thaliana	Chr2	16537692	16537911	NA	TAS1c	CCAATGTCTTTTCTAGTTCGT	17.3647	AT2G13990.1	transposable element gene	3
Ath024	Arabidopsis thaliana	Chr2	16537692	16537911	NA	TAS1c	CCAATGTCTTTTCTAGTTCGT	20.78	AT5G24850.1	cryptochrome 3	3
Ath024	Arabidopsis thaliana	Chr2	16537692	16537911	NA	TAS1c	CCAATGTCTTTTCTAGTTCGT	20.78	AT2G13990.1	transposable element gene	3
Ath024	Arabidopsis thaliana	Chr2	16537692	16537911	NA	TAS1c	CCAATGTCTTTTCTAGTTCGT	30.32	AT5G24850.1	cryptochrome 3	3
Ath024	Arabidopsis thaliana	Chr2	16537692	16537911	NA	TAS1c	CCAATGTCTTTTCTAGTTCGT	30.32	AT2G13990.1	transposable element gene	3
Ath024	Arabidopsis thaliana	Chr2	16537692	16537911	NA	TAS1c	CGATATGTTGAACTTAGAATA	64.15	AT1G50055.1	TAS1B; other RNA	3
Ath024	Arabidopsis thaliana	Chr2	16537692	16537911	NA	TAS1c	CGATATGTTGAACTTAGAATA	64.15	AT1G78320.1	glutathione S-transferase TAU 23	3
Ath024	Arabidopsis thaliana	Chr2	16537692	16537911	NA	TAS1c	ATTTTCTAAGATCCACCGATA	39.1396	AT1G69440.1	Argonaute family protein	3
Ath024	Arabidopsis thaliana	Chr2	16537692	16537911	NA	TAS1c	ATTTTCTAAGATCCACCGATA	39.1396	AT5G01420.1	Glutaredoxin family protein	3
Ath024	Arabidopsis thaliana	Chr2	16537692	16537911	NA	TAS1c	ATTTTCTAAGATCCACCGATA	159.13	AT1G69440.1	Argonaute family protein	3
Ath024	Arabidopsis thaliana	Chr2	16537692	16537911	NA	TAS1c	ATTTTCTAAGATCCACCGATA	159.13	AT5G01420.1	Glutaredoxin family protein	3
Ath024	Arabidopsis thaliana	Chr2	16537692	16537911	NA	TAS1c	ATTTTCTAAGATCCACCGATA	192	AT1G69440.1	Argonaute family protein	3
Ath024	Arabidopsis thaliana	Chr2	16537692	16537911	NA	TAS1c	ATTTTCTAAGATCCACCGATA	192	AT5G01420.1	Glutaredoxin family protein	3
Ath031	Arabidopsis thaliana	AT1G15405.1	10	282	AT1G15405.1	NA	TAAGTTGGTGGAACACTGGCT	14.0572	AT4G02970.1	7SL RNA1	3
Ath031	Arabidopsis thaliana	AT1G15405.1	10	282	AT1G15405.1	NA	TAAGTTGGTGGAACACTGGCT	26.8	AT4G02970.1	7SL RNA1	3
Ath031	Arabidopsis thaliana	AT1G15405.1	10	282	AT1G15405.1	NA	TGTGGCATTGTTCCGGGCTGC	30.0438	AT2G04010.1	transposable element gene	3
Ath031	Arabidopsis thaliana	AT1G15405.1	10	282	AT1G15405.1	NA	TGTGGCATTGTTCCGGGCTGC	30.0438	AT5G35791.1	transposable element gene	3
Ath031	Arabidopsis thaliana	AT1G15405.1	10	282	AT1G15405.1	NA	TGTGGCATTGTTCCGGGCTGC	30.0438	AT2G23500.1	transposable element gene	3
Ath031	Arabidopsis thaliana	AT1G15405.1	10	282	AT1G15405.1	NA	TGTGGCATTGTTCCGGGCTGC	30.0438	AT2G04310.1	transposable element gene	3
Ath031	Arabidopsis thaliana	AT1G15405.1	10	282	AT1G15405.1	NA	TGTGGCATTGTTCCGGGCTGC	30.0438	AT4G06674.1	transposable element gene	3
Ath032	Arabidopsis thaliana	AT2G39681.1	505	819	AT2G39681.1	TAS2	TATGTTTCAGTCTTATCCCCG	22.6017	AT5G05060.1	Cystatin/monellin superfamily protein	3
Ath032	Arabidopsis thaliana	AT2G39681.1	505	819	AT2G39681.1	TAS2	TATGTTTCAGTCTTATCCCCG	10.11	AT5G05060.1	Cystatin/monellin superfamily protein	3
Ath032	Arabidopsis thaliana	AT2G39681.1	505	819	AT2G39681.1	TAS2	TTGATCGGATGGTAGAAACAT	76.3497	AT5G52230.1	methyl-CPG-binding domain protein 13	3
Ath032	Arabidopsis thaliana	AT2G39681.1	505	819	AT2G39681.1	TAS2	TTGATCGGATGGTAGAAACAT	76.3497	AT5G52230.2	methyl-CPG-binding domain protein 13	3
Ath032	Arabidopsis thaliana	AT2G39681.1	505	819	AT2G39681.1	TAS2	TTGATCGGATGGTAGAAACAT	76.3497	AT1G78670.1	gamma-glutamyl hydrolase 3	3
Ath032	Arabidopsis thaliana	AT2G39681.1	505	819	AT2G39681.1	TAS2	TTGATCGGATGGTAGAAACAT	77.78	AT5G52230.1	methyl-CPG-binding domain protein 13	3
Ath032	Arabidopsis thaliana	AT2G39681.1	505	819	AT2G39681.1	TAS2	TTGATCGGATGGTAGAAACAT	77.78	AT5G52230.2	methyl-CPG-binding domain protein 13	3
Ath032	Arabidopsis thaliana	AT2G39681.1	505	819	AT2G39681.1	TAS2	TTGATCGGATGGTAGAAACAT	77.78	AT1G78670.1	gamma-glutamyl hydrolase 3	3
Ath032	Arabidopsis thaliana	AT2G39681.1	505	819	AT2G39681.1	TAS2	TTGATCGGATGGTAGAAACAT	89.19	AT5G52230.1	methyl-CPG-binding domain protein 13	3
Ath032	Arabidopsis thaliana	AT2G39681.1	505	819	AT2G39681.1	TAS2	TTGATCGGATGGTAGAAACAT	89.19	AT5G52230.2	methyl-CPG-binding domain protein 13	3
Ath032	Arabidopsis thaliana	AT2G39681.1	505	819	AT2G39681.1	TAS2	TTGATCGGATGGTAGAAACAT	89.19	AT1G78670.1	gamma-glutamyl hydrolase 3	3
Ath032	Arabidopsis thaliana	AT2G39681.1	505	819	AT2G39681.1	TAS2	TATTCGAGTATATGCAAAAGA	16.26	AT1G29400.1	MEI2-like protein 5	3
Ath032	Arabidopsis thaliana	AT2G39681.1	505	819	AT2G39681.1	TAS2	TATTCGAGTATATGCAAAAGA	16.26	AT1G29400.2	MEI2-like protein 5	3
Ath034	Arabidopsis thaliana	AT3G17185.1	198	470	AT3G17185.1	NA	TTCTTGACCTTGTAAGGCCTT	109.701	AT2G33860.1	Transcriptional factor B3 family protein / auxin-responsive factor AUX/IAA-related	1
Ath034	Arabidopsis thaliana	AT3G17185.1	198	470	AT3G17185.1	NA	TTCTTGACCTTGTAAGGCCTT	109.701	AT5G60450.1	auxin response factor 4	1
Ath034	Arabidopsis thaliana	AT3G17185.1	198	470	AT3G17185.1	NA	TTCTTGACCTTGTAAGGCCTT	297.47	AT2G33860.1	Transcriptional factor B3 family protein / auxin-responsive factor AUX/IAA-related	1
Ath034	Arabidopsis thaliana	AT3G17185.1	198	470	AT3G17185.1	NA	TTCTTGACCTTGTAAGGCCTT	297.47	AT5G60450.1	auxin response factor 4	1
Ath034	Arabidopsis thaliana	AT3G17185.1	198	470	AT3G17185.1	NA	TTCTTGACCTTGTAAGGCCTT	247.36	AT2G33860.1	Transcriptional factor B3 family protein / auxin-responsive factor AUX/IAA-related	1
Ath034	Arabidopsis thaliana	AT3G17185.1	198	470	AT3G17185.1	NA	TTCTTGACCTTGTAAGGCCTT	247.36	AT5G60450.1	auxin response factor 4	1
Ath034	Arabidopsis thaliana	AT3G17185.1	198	470	AT3G17185.1	NA	TTCTTGACCTTGTAAGGCCTT	109.701	AT5G62000.3	auxin response factor 2	1.5
Ath034	Arabidopsis thaliana	AT3G17185.1	198	470	AT3G17185.1	NA	TTCTTGACCTTGTAAGGCCTT	109.701	AT5G62000.1	auxin response factor 2	1.5
Ath034	Arabidopsis thaliana	AT3G17185.1	198	470	AT3G17185.1	NA	TTCTTGACCTTGTAAGGCCTT	109.701	AT2G33860.1	Transcriptional factor B3 family protein / auxin-responsive factor AUX/IAA-related	1.5
Ath034	Arabidopsis thaliana	AT3G17185.1	198	470	AT3G17185.1	NA	TTCTTGACCTTGTAAGGCCTT	109.701	AT5G62000.2	auxin response factor 2	1.5
Ath034	Arabidopsis thaliana	AT3G17185.1	198	470	AT3G17185.1	NA	TTCTTGACCTTGTAAGGCCTT	109.701	AT5G60450.1	auxin response factor 4	1.5
Ath034	Arabidopsis thaliana	AT3G17185.1	198	470	AT3G17185.1	NA	TTCTTGACCTTGTAAGGCCTT	109.701	AT5G62000.4	auxin response factor 2	1.5
Ath034	Arabidopsis thaliana	AT3G17185.1	198	470	AT3G17185.1	NA	TTCTTGACCTTGTAAGGCCTT	297.47	AT5G62000.3	auxin response factor 2	1.5
Ath034	Arabidopsis thaliana	AT3G17185.1	198	470	AT3G17185.1	NA	TTCTTGACCTTGTAAGGCCTT	297.47	AT5G62000.1	auxin response factor 2	1.5
Ath034	Arabidopsis thaliana	AT3G17185.1	198	470	AT3G17185.1	NA	TTCTTGACCTTGTAAGGCCTT	297.47	AT2G33860.1	Transcriptional factor B3 family protein / auxin-responsive factor AUX/IAA-related	1.5
Ath034	Arabidopsis thaliana	AT3G17185.1	198	470	AT3G17185.1	NA	TTCTTGACCTTGTAAGGCCTT	297.47	AT5G62000.2	auxin response factor 2	1.5
Ath034	Arabidopsis thaliana	AT3G17185.1	198	470	AT3G17185.1	NA	TTCTTGACCTTGTAAGGCCTT	297.47	AT5G60450.1	auxin response factor 4	1.5
Ath034	Arabidopsis thaliana	AT3G17185.1	198	470	AT3G17185.1	NA	TTCTTGACCTTGTAAGGCCTT	297.47	AT5G62000.4	auxin response factor 2	1.5
Ath034	Arabidopsis thaliana	AT3G17185.1	198	470	AT3G17185.1	NA	TTCTTGACCTTGTAAGGCCTT	247.36	AT5G62000.3	auxin response factor 2	1.5
Ath034	Arabidopsis thaliana	AT3G17185.1	198	470	AT3G17185.1	NA	TTCTTGACCTTGTAAGGCCTT	247.36	AT5G62000.1	auxin response factor 2	1.5
Ath034	Arabidopsis thaliana	AT3G17185.1	198	470	AT3G17185.1	NA	TTCTTGACCTTGTAAGGCCTT	247.36	AT2G33860.1	Transcriptional factor B3 family protein / auxin-responsive factor AUX/IAA-related	1.5
Ath034	Arabidopsis thaliana	AT3G17185.1	198	470	AT3G17185.1	NA	TTCTTGACCTTGTAAGGCCTT	247.36	AT5G62000.2	auxin response factor 2	1.5
Ath034	Arabidopsis thaliana	AT3G17185.1	198	470	AT3G17185.1	NA	TTCTTGACCTTGTAAGGCCTT	247.36	AT5G60450.1	auxin response factor 4	1.5
Ath034	Arabidopsis thaliana	AT3G17185.1	198	470	AT3G17185.1	NA	TTCTTGACCTTGTAAGGCCTT	247.36	AT5G62000.4	auxin response factor 2	1.5
Ath034	Arabidopsis thaliana	AT3G17185.1	198	470	AT3G17185.1	NA	TTCTTGACCTTGTAAGACCCC	12.4034	AT5G62000.3	auxin response factor 2	1.5
Ath034	Arabidopsis thaliana	AT3G17185.1	198	470	AT3G17185.1	NA	TTCTTGACCTTGTAAGACCCC	12.4034	AT5G62000.1	auxin response factor 2	1.5
Ath034	Arabidopsis thaliana	AT3G17185.1	198	470	AT3G17185.1	NA	TTCTTGACCTTGTAAGACCCC	12.4034	AT2G33860.1	Transcriptional factor B3 family protein / auxin-responsive factor AUX/IAA-related	1.5
Ath034	Arabidopsis thaliana	AT3G17185.1	198	470	AT3G17185.1	NA	TTCTTGACCTTGTAAGACCCC	12.4034	AT5G62000.2	auxin response factor 2	1.5
Ath034	Arabidopsis thaliana	AT3G17185.1	198	470	AT3G17185.1	NA	TTCTTGACCTTGTAAGACCCC	12.4034	AT5G60450.1	auxin response factor 4	1.5
Ath034	Arabidopsis thaliana	AT3G17185.1	198	470	AT3G17185.1	NA	TTCTTGACCTTGTAAGACCCC	12.4034	AT5G62000.4	auxin response factor 2	1.5
Ath034	Arabidopsis thaliana	AT3G17185.1	198	470	AT3G17185.1	NA	TTCTTGACCTTGTAAGACCCC	73.63	AT5G62000.3	auxin response factor 2	1.5
Ath034	Arabidopsis thaliana	AT3G17185.1	198	470	AT3G17185.1	NA	TTCTTGACCTTGTAAGACCCC	73.63	AT5G62000.1	auxin response factor 2	1.5
Ath034	Arabidopsis thaliana	AT3G17185.1	198	470	AT3G17185.1	NA	TTCTTGACCTTGTAAGACCCC	73.63	AT2G33860.1	Transcriptional factor B3 family protein / auxin-responsive factor AUX/IAA-related	1.5
Ath034	Arabidopsis thaliana	AT3G17185.1	198	470	AT3G17185.1	NA	TTCTTGACCTTGTAAGACCCC	73.63	AT5G62000.2	auxin response factor 2	1.5
Ath034	Arabidopsis thaliana	AT3G17185.1	198	470	AT3G17185.1	NA	TTCTTGACCTTGTAAGACCCC	73.63	AT5G60450.1	auxin response factor 4	1.5
Ath034	Arabidopsis thaliana	AT3G17185.1	198	470	AT3G17185.1	NA	TTCTTGACCTTGTAAGACCCC	73.63	AT5G62000.4	auxin response factor 2	1.5
Ath034	Arabidopsis thaliana	AT3G17185.1	198	470	AT3G17185.1	NA	TTCTTGACCTTGTAAGACCCC	49.65	AT5G62000.3	auxin response factor 2	1.5
Ath034	Arabidopsis thaliana	AT3G17185.1	198	470	AT3G17185.1	NA	TTCTTGACCTTGTAAGACCCC	49.65	AT5G62000.1	auxin response factor 2	1.5
Ath034	Arabidopsis thaliana	AT3G17185.1	198	470	AT3G17185.1	NA	TTCTTGACCTTGTAAGACCCC	49.65	AT2G33860.1	Transcriptional factor B3 family protein / auxin-responsive factor AUX/IAA-related	1.5
Ath034	Arabidopsis thaliana	AT3G17185.1	198	470	AT3G17185.1	NA	TTCTTGACCTTGTAAGACCCC	49.65	AT5G62000.2	auxin response factor 2	1.5
Ath034	Arabidopsis thaliana	AT3G17185.1	198	470	AT3G17185.1	NA	TTCTTGACCTTGTAAGACCCC	49.65	AT5G60450.1	auxin response factor 4	1.5
Ath034	Arabidopsis thaliana	AT3G17185.1	198	470	AT3G17185.1	NA	TTCTTGACCTTGTAAGACCCC	49.65	AT5G62000.4	auxin response factor 2	1.5
Ath034	Arabidopsis thaliana	AT3G17185.1	198	470	AT3G17185.1	NA	ATGCATTTCATTATTCTCTTT	11.8521	AT1G18550.1	ATP binding microtubule motor family protein	2
Ath034	Arabidopsis thaliana	AT3G17185.1	198	470	AT3G17185.1	NA	ATGCATTTCATTATTCTCTTT	11.8521	AT1G64400.1	AMP-dependent synthetase and ligase family protein	2
Ath034	Arabidopsis thaliana	AT3G17185.1	198	470	AT3G17185.1	NA	ATGCATTTCATTATTCTCTTT	10.69	AT1G18550.1	ATP binding microtubule motor family protein	2
Ath034	Arabidopsis thaliana	AT3G17185.1	198	470	AT3G17185.1	NA	ATGCATTTCATTATTCTCTTT	10.69	AT1G64400.1	AMP-dependent synthetase and ligase family protein	2
Ath034	Arabidopsis thaliana	AT3G17185.1	198	470	AT3G17185.1	NA	ATGCATTTCATTATTCTCTTT	14.5	AT1G18550.1	ATP binding microtubule motor family protein	2
Ath034	Arabidopsis thaliana	AT3G17185.1	198	470	AT3G17185.1	NA	ATGCATTTCATTATTCTCTTT	14.5	AT1G64400.1	AMP-dependent synthetase and ligase family protein	2
Ath034	Arabidopsis thaliana	AT3G17185.1	198	470	AT3G17185.1	NA	TTATTGTGTTTTATCTAGATG	58.78	AT5G48210.1	Protein of unknown function (DUF1278)	2.5
Ath034	Arabidopsis thaliana	AT3G17185.1	198	470	AT3G17185.1	NA	TTATTGTGTTTTATCTAGATG	46.13	AT5G48210.1	Protein of unknown function (DUF1278)	2.5
Ath034	Arabidopsis thaliana	AT3G17185.1	198	470	AT3G17185.1	NA	ATGCATTTCATTATTCTCTTT	11.8521	AT2G46450.2	cyclic nucleotide-gated channel 12	2.5
Ath034	Arabidopsis thaliana	AT3G17185.1	198	470	AT3G17185.1	NA	ATGCATTTCATTATTCTCTTT	11.8521	AT2G26660.1	SPX domain gene 2	2.5
Ath034	Arabidopsis thaliana	AT3G17185.1	198	470	AT3G17185.1	NA	ATGCATTTCATTATTCTCTTT	11.8521	AT1G48150.1	MADS-box transcription factor family protein	2.5
Ath034	Arabidopsis thaliana	AT3G17185.1	198	470	AT3G17185.1	NA	ATGCATTTCATTATTCTCTTT	11.8521	AT1G20680.2	Protein of unknown function (DUF833)	2.5
Ath034	Arabidopsis thaliana	AT3G17185.1	198	470	AT3G17185.1	NA	ATGCATTTCATTATTCTCTTT	11.8521	AT2G46440.1	cyclic nucleotide-gated channels	2.5
Ath034	Arabidopsis thaliana	AT3G17185.1	198	470	AT3G17185.1	NA	ATGCATTTCATTATTCTCTTT	11.8521	AT1G28000.1	Pentatricopeptide repeat (PPR) superfamily protein	2.5
Ath034	Arabidopsis thaliana	AT3G17185.1	198	470	AT3G17185.1	NA	ATGCATTTCATTATTCTCTTT	11.8521	AT2G46450.1	cyclic nucleotide-gated channel 12	2.5
Ath034	Arabidopsis thaliana	AT3G17185.1	198	470	AT3G17185.1	NA	ATGCATTTCATTATTCTCTTT	11.8521	AT1G20680.1	Protein of unknown function (DUF833)	2.5
Ath034	Arabidopsis thaliana	AT3G17185.1	198	470	AT3G17185.1	NA	ATGCATTTCATTATTCTCTTT	11.8521	AT2G46450.3	cyclic nucleotide-gated channel 12	2.5
Ath034	Arabidopsis thaliana	AT3G17185.1	198	470	AT3G17185.1	NA	ATGCATTTCATTATTCTCTTT	11.8521	AT4G24000.1	cellulose synthase like G2	2.5
Ath034	Arabidopsis thaliana	AT3G17185.1	198	470	AT3G17185.1	NA	ATGCATTTCATTATTCTCTTT	10.69	AT2G46450.2	cyclic nucleotide-gated channel 12	2.5
Ath034	Arabidopsis thaliana	AT3G17185.1	198	470	AT3G17185.1	NA	ATGCATTTCATTATTCTCTTT	10.69	AT2G26660.1	SPX domain gene 2	2.5
Ath034	Arabidopsis thaliana	AT3G17185.1	198	470	AT3G17185.1	NA	ATGCATTTCATTATTCTCTTT	10.69	AT1G48150.1	MADS-box transcription factor family protein	2.5
Ath034	Arabidopsis thaliana	AT3G17185.1	198	470	AT3G17185.1	NA	ATGCATTTCATTATTCTCTTT	10.69	AT1G20680.2	Protein of unknown function (DUF833)	2.5
Ath034	Arabidopsis thaliana	AT3G17185.1	198	470	AT3G17185.1	NA	ATGCATTTCATTATTCTCTTT	10.69	AT2G46440.1	cyclic nucleotide-gated channels	2.5
Ath034	Arabidopsis thaliana	AT3G17185.1	198	470	AT3G17185.1	NA	ATGCATTTCATTATTCTCTTT	10.69	AT1G28000.1	Pentatricopeptide repeat (PPR) superfamily protein	2.5
Ath034	Arabidopsis thaliana	AT3G17185.1	198	470	AT3G17185.1	NA	ATGCATTTCATTATTCTCTTT	10.69	AT2G46450.1	cyclic nucleotide-gated channel 12	2.5
Ath034	Arabidopsis thaliana	AT3G17185.1	198	470	AT3G17185.1	NA	ATGCATTTCATTATTCTCTTT	10.69	AT1G20680.1	Protein of unknown function (DUF833)	2.5
Ath034	Arabidopsis thaliana	AT3G17185.1	198	470	AT3G17185.1	NA	ATGCATTTCATTATTCTCTTT	10.69	AT2G46450.3	cyclic nucleotide-gated channel 12	2.5
Ath034	Arabidopsis thaliana	AT3G17185.1	198	470	AT3G17185.1	NA	ATGCATTTCATTATTCTCTTT	10.69	AT4G24000.1	cellulose synthase like G2	2.5
Ath034	Arabidopsis thaliana	AT3G17185.1	198	470	AT3G17185.1	NA	ATGCATTTCATTATTCTCTTT	14.5	AT2G46450.2	cyclic nucleotide-gated channel 12	2.5
Ath034	Arabidopsis thaliana	AT3G17185.1	198	470	AT3G17185.1	NA	ATGCATTTCATTATTCTCTTT	14.5	AT2G26660.1	SPX domain gene 2	2.5
Ath034	Arabidopsis thaliana	AT3G17185.1	198	470	AT3G17185.1	NA	ATGCATTTCATTATTCTCTTT	14.5	AT1G48150.1	MADS-box transcription factor family protein	2.5
Ath034	Arabidopsis thaliana	AT3G17185.1	198	470	AT3G17185.1	NA	ATGCATTTCATTATTCTCTTT	14.5	AT1G20680.2	Protein of unknown function (DUF833)	2.5
Ath034	Arabidopsis thaliana	AT3G17185.1	198	470	AT3G17185.1	NA	ATGCATTTCATTATTCTCTTT	14.5	AT2G46440.1	cyclic nucleotide-gated channels	2.5
Ath034	Arabidopsis thaliana	AT3G17185.1	198	470	AT3G17185.1	NA	ATGCATTTCATTATTCTCTTT	14.5	AT1G28000.1	Pentatricopeptide repeat (PPR) superfamily protein	2.5
Ath034	Arabidopsis thaliana	AT3G17185.1	198	470	AT3G17185.1	NA	ATGCATTTCATTATTCTCTTT	14.5	AT2G46450.1	cyclic nucleotide-gated channel 12	2.5
Ath034	Arabidopsis thaliana	AT3G17185.1	198	470	AT3G17185.1	NA	ATGCATTTCATTATTCTCTTT	14.5	AT1G20680.1	Protein of unknown function (DUF833)	2.5
Ath034	Arabidopsis thaliana	AT3G17185.1	198	470	AT3G17185.1	NA	ATGCATTTCATTATTCTCTTT	14.5	AT2G46450.3	cyclic nucleotide-gated channel 12	2.5
Ath034	Arabidopsis thaliana	AT3G17185.1	198	470	AT3G17185.1	NA	ATGCATTTCATTATTCTCTTT	14.5	AT4G24000.1	cellulose synthase like G2	2.5
Ath034	Arabidopsis thaliana	AT3G17185.1	198	470	AT3G17185.1	NA	TTCTTGACCTTGTAAGACCCC	12.4034	AT2G33860.1	Transcriptional factor B3 family protein / auxin-responsive factor AUX/IAA-related	2.5
Ath034	Arabidopsis thaliana	AT3G17185.1	198	470	AT3G17185.1	NA	TTCTTGACCTTGTAAGACCCC	12.4034	AT5G60450.1	auxin response factor 4	2.5
Ath034	Arabidopsis thaliana	AT3G17185.1	198	470	AT3G17185.1	NA	TTCTTGACCTTGTAAGACCCC	73.63	AT2G33860.1	Transcriptional factor B3 family protein / auxin-responsive factor AUX/IAA-related	2.5
Ath034	Arabidopsis thaliana	AT3G17185.1	198	470	AT3G17185.1	NA	TTCTTGACCTTGTAAGACCCC	73.63	AT5G60450.1	auxin response factor 4	2.5
Ath034	Arabidopsis thaliana	AT3G17185.1	198	470	AT3G17185.1	NA	TTCTTGACCTTGTAAGACCCC	49.65	AT2G33860.1	Transcriptional factor B3 family protein / auxin-responsive factor AUX/IAA-related	2.5
Ath034	Arabidopsis thaliana	AT3G17185.1	198	470	AT3G17185.1	NA	TTCTTGACCTTGTAAGACCCC	49.65	AT5G60450.1	auxin response factor 4	2.5
Ath034	Arabidopsis thaliana	AT3G17185.1	198	470	AT3G17185.1	NA	TTATTGTGTTTTATCTAGATG	58.78	AT5G17760.2	P-loop containing nucleoside triphosphate hydrolases superfamily protein	3
Ath034	Arabidopsis thaliana	AT3G17185.1	198	470	AT3G17185.1	NA	TTATTGTGTTTTATCTAGATG	58.78	AT5G17760.1	P-loop containing nucleoside triphosphate hydrolases superfamily protein	3
Ath034	Arabidopsis thaliana	AT3G17185.1	198	470	AT3G17185.1	NA	TTATTGTGTTTTATCTAGATG	46.13	AT5G17760.2	P-loop containing nucleoside triphosphate hydrolases superfamily protein	3
Ath034	Arabidopsis thaliana	AT3G17185.1	198	470	AT3G17185.1	NA	TTATTGTGTTTTATCTAGATG	46.13	AT5G17760.1	P-loop containing nucleoside triphosphate hydrolases superfamily protein	3
Ath034	Arabidopsis thaliana	AT3G17185.1	198	470	AT3G17185.1	NA	ATGCATTTCATTATTCTCTTT	11.8521	AT1G76740.1	NA	3
Ath034	Arabidopsis thaliana	AT3G17185.1	198	470	AT3G17185.1	NA	ATGCATTTCATTATTCTCTTT	11.8521	AT1G27720.1	TBP-associated factor 4B	3
Ath034	Arabidopsis thaliana	AT3G17185.1	198	470	AT3G17185.1	NA	ATGCATTTCATTATTCTCTTT	11.8521	AT1G31600.3	RNA-binding (RRM/RBD/RNP motifs) family protein	3
Ath034	Arabidopsis thaliana	AT3G17185.1	198	470	AT3G17185.1	NA	ATGCATTTCATTATTCTCTTT	11.8521	AT1G31600.2	RNA-binding (RRM/RBD/RNP motifs) family protein	3
Ath034	Arabidopsis thaliana	AT3G17185.1	198	470	AT3G17185.1	NA	ATGCATTTCATTATTCTCTTT	11.8521	AT3G60030.1	squamosa promoter-binding protein-like 12	3
Ath034	Arabidopsis thaliana	AT3G17185.1	198	470	AT3G17185.1	NA	ATGCATTTCATTATTCTCTTT	11.8521	AT1G31600.1	RNA-binding (RRM/RBD/RNP motifs) family protein	3
Ath034	Arabidopsis thaliana	AT3G17185.1	198	470	AT3G17185.1	NA	ATGCATTTCATTATTCTCTTT	10.69	AT1G76740.1	NA	3
Ath034	Arabidopsis thaliana	AT3G17185.1	198	470	AT3G17185.1	NA	ATGCATTTCATTATTCTCTTT	10.69	AT1G27720.1	TBP-associated factor 4B	3
Ath034	Arabidopsis thaliana	AT3G17185.1	198	470	AT3G17185.1	NA	ATGCATTTCATTATTCTCTTT	10.69	AT1G31600.3	RNA-binding (RRM/RBD/RNP motifs) family protein	3
Ath034	Arabidopsis thaliana	AT3G17185.1	198	470	AT3G17185.1	NA	ATGCATTTCATTATTCTCTTT	10.69	AT1G31600.2	RNA-binding (RRM/RBD/RNP motifs) family protein	3
Ath034	Arabidopsis thaliana	AT3G17185.1	198	470	AT3G17185.1	NA	ATGCATTTCATTATTCTCTTT	10.69	AT3G60030.1	squamosa promoter-binding protein-like 12	3
Ath034	Arabidopsis thaliana	AT3G17185.1	198	470	AT3G17185.1	NA	ATGCATTTCATTATTCTCTTT	10.69	AT1G31600.1	RNA-binding (RRM/RBD/RNP motifs) family protein	3
Ath034	Arabidopsis thaliana	AT3G17185.1	198	470	AT3G17185.1	NA	ATGCATTTCATTATTCTCTTT	14.5	AT1G76740.1	NA	3
Ath034	Arabidopsis thaliana	AT3G17185.1	198	470	AT3G17185.1	NA	ATGCATTTCATTATTCTCTTT	14.5	AT1G27720.1	TBP-associated factor 4B	3
Ath034	Arabidopsis thaliana	AT3G17185.1	198	470	AT3G17185.1	NA	ATGCATTTCATTATTCTCTTT	14.5	AT1G31600.3	RNA-binding (RRM/RBD/RNP motifs) family protein	3
Ath034	Arabidopsis thaliana	AT3G17185.1	198	470	AT3G17185.1	NA	ATGCATTTCATTATTCTCTTT	14.5	AT1G31600.2	RNA-binding (RRM/RBD/RNP motifs) family protein	3
Ath034	Arabidopsis thaliana	AT3G17185.1	198	470	AT3G17185.1	NA	ATGCATTTCATTATTCTCTTT	14.5	AT3G60030.1	squamosa promoter-binding protein-like 12	3
Ath034	Arabidopsis thaliana	AT3G17185.1	198	470	AT3G17185.1	NA	ATGCATTTCATTATTCTCTTT	14.5	AT1G31600.1	RNA-binding (RRM/RBD/RNP motifs) family protein	3
Ath034	Arabidopsis thaliana	AT3G17185.1	198	470	AT3G17185.1	NA	TTCTTGACCTTGTAAGACCCC	12.4034	AT3G12910.1	NAC (No Apical Meristem) domain transcriptional regulator superfamily protein	3
Ath034	Arabidopsis thaliana	AT3G17185.1	198	470	AT3G17185.1	NA	TTCTTGACCTTGTAAGACCCC	12.4034	AT2G26290.1	root-specific kinase 1	3
Ath034	Arabidopsis thaliana	AT3G17185.1	198	470	AT3G17185.1	NA	TTCTTGACCTTGTAAGACCCC	73.63	AT3G12910.1	NAC (No Apical Meristem) domain transcriptional regulator superfamily protein	3
Ath034	Arabidopsis thaliana	AT3G17185.1	198	470	AT3G17185.1	NA	TTCTTGACCTTGTAAGACCCC	73.63	AT2G26290.1	root-specific kinase 1	3
Ath034	Arabidopsis thaliana	AT3G17185.1	198	470	AT3G17185.1	NA	TTCTTGACCTTGTAAGACCCC	49.65	AT3G12910.1	NAC (No Apical Meristem) domain transcriptional regulator superfamily protein	3
Ath034	Arabidopsis thaliana	AT3G17185.1	198	470	AT3G17185.1	NA	TTCTTGACCTTGTAAGACCCC	49.65	AT2G26290.1	root-specific kinase 1	3
Ath042	Arabidopsis thaliana	Chr1	23307215	23307697	AT1G62930	NA	GATATTGATTTGGCTTTGAGT	17.0891	AT2G20370.1	Exostosin family protein	2.5
Ath042	Arabidopsis thaliana	Chr1	23307215	23307697	AT1G62930	NA	GATATTGATTTGGCTTTGAGT	14.84	AT2G20370.1	Exostosin family protein	2.5
Ath042	Arabidopsis thaliana	Chr1	23307215	23307697	AT1G62930	NA	GATATTGATTTGGCTTTGAGT	33.39	AT2G20370.1	Exostosin family protein	2.5
Ath042	Arabidopsis thaliana	Chr1	23307215	23307697	AT1G62930	NA	AGATGCCTTTGTAATTACGGA	49.3379	AT1G07025.1	Mitochondrial substrate carrier family protein	2.5
Ath042	Arabidopsis thaliana	Chr1	23307215	23307697	AT1G62930	NA	AGATGCCTTTGTAATTACGGA	26.13	AT1G07025.1	Mitochondrial substrate carrier family protein	2.5
Ath042	Arabidopsis thaliana	Chr1	23307215	23307697	AT1G62930	NA	AGATGCCTTTGTAATTACGGA	28.56	AT1G07025.1	Mitochondrial substrate carrier family protein	2.5
Ath042	Arabidopsis thaliana	Chr1	23307215	23307697	AT1G62930	NA	AACGGATTATGTAAGAGAGGT	10.11	AT1G75420.1	UDP-Glycosyltransferase superfamily protein	3
Ath042	Arabidopsis thaliana	Chr1	23307215	23307697	AT1G62930	NA	GATATTGATTTGGCTTTGAGT	17.0891	AT2G25355.2	PNAS-3 related	3
Ath042	Arabidopsis thaliana	Chr1	23307215	23307697	AT1G62930	NA	GATATTGATTTGGCTTTGAGT	17.0891	AT5G66600.3	Protein of unknown function, DUF547	3
Ath042	Arabidopsis thaliana	Chr1	23307215	23307697	AT1G62930	NA	GATATTGATTTGGCTTTGAGT	17.0891	AT5G66600.2	Protein of unknown function, DUF547	3
Ath042	Arabidopsis thaliana	Chr1	23307215	23307697	AT1G62930	NA	GATATTGATTTGGCTTTGAGT	17.0891	AT5G66600.1	Protein of unknown function, DUF547	3
Ath042	Arabidopsis thaliana	Chr1	23307215	23307697	AT1G62930	NA	GATATTGATTTGGCTTTGAGT	17.0891	AT2G25355.1	PNAS-3 related	3
Ath042	Arabidopsis thaliana	Chr1	23307215	23307697	AT1G62930	NA	GATATTGATTTGGCTTTGAGT	17.0891	AT5G66600.4	Protein of unknown function, DUF547	3
Ath042	Arabidopsis thaliana	Chr1	23307215	23307697	AT1G62930	NA	GATATTGATTTGGCTTTGAGT	14.84	AT2G25355.2	PNAS-3 related	3
Ath042	Arabidopsis thaliana	Chr1	23307215	23307697	AT1G62930	NA	GATATTGATTTGGCTTTGAGT	14.84	AT5G66600.3	Protein of unknown function, DUF547	3
Ath042	Arabidopsis thaliana	Chr1	23307215	23307697	AT1G62930	NA	GATATTGATTTGGCTTTGAGT	14.84	AT5G66600.2	Protein of unknown function, DUF547	3
Ath042	Arabidopsis thaliana	Chr1	23307215	23307697	AT1G62930	NA	GATATTGATTTGGCTTTGAGT	14.84	AT5G66600.1	Protein of unknown function, DUF547	3
Ath042	Arabidopsis thaliana	Chr1	23307215	23307697	AT1G62930	NA	GATATTGATTTGGCTTTGAGT	14.84	AT2G25355.1	PNAS-3 related	3
Ath042	Arabidopsis thaliana	Chr1	23307215	23307697	AT1G62930	NA	GATATTGATTTGGCTTTGAGT	14.84	AT5G66600.4	Protein of unknown function, DUF547	3
Ath042	Arabidopsis thaliana	Chr1	23307215	23307697	AT1G62930	NA	GATATTGATTTGGCTTTGAGT	33.39	AT2G25355.2	PNAS-3 related	3
Ath042	Arabidopsis thaliana	Chr1	23307215	23307697	AT1G62930	NA	GATATTGATTTGGCTTTGAGT	33.39	AT5G66600.3	Protein of unknown function, DUF547	3
Ath042	Arabidopsis thaliana	Chr1	23307215	23307697	AT1G62930	NA	GATATTGATTTGGCTTTGAGT	33.39	AT5G66600.2	Protein of unknown function, DUF547	3
Ath042	Arabidopsis thaliana	Chr1	23307215	23307697	AT1G62930	NA	GATATTGATTTGGCTTTGAGT	33.39	AT5G66600.1	Protein of unknown function, DUF547	3
Ath042	Arabidopsis thaliana	Chr1	23307215	23307697	AT1G62930	NA	GATATTGATTTGGCTTTGAGT	33.39	AT2G25355.1	PNAS-3 related	3
Ath042	Arabidopsis thaliana	Chr1	23307215	23307697	AT1G62930	NA	GATATTGATTTGGCTTTGAGT	33.39	AT5G66600.4	Protein of unknown function, DUF547	3
Ath042	Arabidopsis thaliana	Chr1	23307215	23307697	AT1G62930	NA	AGATGCCTTTGTAATTACGGA	49.3379	AT5G56760.1	serine acetyltransferase 1;1	3
Ath042	Arabidopsis thaliana	Chr1	23307215	23307697	AT1G62930	NA	AGATGCCTTTGTAATTACGGA	26.13	AT5G56760.1	serine acetyltransferase 1;1	3
Ath042	Arabidopsis thaliana	Chr1	23307215	23307697	AT1G62930	NA	AGATGCCTTTGTAATTACGGA	28.56	AT5G56760.1	serine acetyltransferase 1;1	3
Ath048	Arabidopsis thaliana	Chr3	5862080	5862352	NA	NA	TTCTTGACCTTGTAAGGCCTT	109.701	AT2G33860.1	Transcriptional factor B3 family protein / auxin-responsive factor AUX/IAA-related	1
Ath048	Arabidopsis thaliana	Chr3	5862080	5862352	NA	NA	TTCTTGACCTTGTAAGGCCTT	109.701	AT5G60450.1	auxin response factor 4	1
Ath048	Arabidopsis thaliana	Chr3	5862080	5862352	NA	NA	TTCTTGACCTTGTAAGGCCTT	297.47	AT2G33860.1	Transcriptional factor B3 family protein / auxin-responsive factor AUX/IAA-related	1
Ath048	Arabidopsis thaliana	Chr3	5862080	5862352	NA	NA	TTCTTGACCTTGTAAGGCCTT	297.47	AT5G60450.1	auxin response factor 4	1
Ath048	Arabidopsis thaliana	Chr3	5862080	5862352	NA	NA	TTCTTGACCTTGTAAGGCCTT	247.36	AT2G33860.1	Transcriptional factor B3 family protein / auxin-responsive factor AUX/IAA-related	1
Ath048	Arabidopsis thaliana	Chr3	5862080	5862352	NA	NA	TTCTTGACCTTGTAAGGCCTT	247.36	AT5G60450.1	auxin response factor 4	1
Ath048	Arabidopsis thaliana	Chr3	5862080	5862352	NA	NA	TTCTTGACCTTGTAAGGCCTT	109.701	AT5G62000.3	auxin response factor 2	1.5
Ath048	Arabidopsis thaliana	Chr3	5862080	5862352	NA	NA	TTCTTGACCTTGTAAGGCCTT	109.701	AT5G62000.1	auxin response factor 2	1.5
Ath048	Arabidopsis thaliana	Chr3	5862080	5862352	NA	NA	TTCTTGACCTTGTAAGGCCTT	109.701	AT2G33860.1	Transcriptional factor B3 family protein / auxin-responsive factor AUX/IAA-related	1.5
Ath048	Arabidopsis thaliana	Chr3	5862080	5862352	NA	NA	TTCTTGACCTTGTAAGGCCTT	109.701	AT5G62000.2	auxin response factor 2	1.5
Ath048	Arabidopsis thaliana	Chr3	5862080	5862352	NA	NA	TTCTTGACCTTGTAAGGCCTT	109.701	AT5G60450.1	auxin response factor 4	1.5
Ath048	Arabidopsis thaliana	Chr3	5862080	5862352	NA	NA	TTCTTGACCTTGTAAGGCCTT	109.701	AT5G62000.4	auxin response factor 2	1.5
Ath048	Arabidopsis thaliana	Chr3	5862080	5862352	NA	NA	TTCTTGACCTTGTAAGGCCTT	297.47	AT5G62000.3	auxin response factor 2	1.5
Ath048	Arabidopsis thaliana	Chr3	5862080	5862352	NA	NA	TTCTTGACCTTGTAAGGCCTT	297.47	AT5G62000.1	auxin response factor 2	1.5
Ath048	Arabidopsis thaliana	Chr3	5862080	5862352	NA	NA	TTCTTGACCTTGTAAGGCCTT	297.47	AT2G33860.1	Transcriptional factor B3 family protein / auxin-responsive factor AUX/IAA-related	1.5
Ath048	Arabidopsis thaliana	Chr3	5862080	5862352	NA	NA	TTCTTGACCTTGTAAGGCCTT	297.47	AT5G62000.2	auxin response factor 2	1.5
Ath048	Arabidopsis thaliana	Chr3	5862080	5862352	NA	NA	TTCTTGACCTTGTAAGGCCTT	297.47	AT5G60450.1	auxin response factor 4	1.5
Ath048	Arabidopsis thaliana	Chr3	5862080	5862352	NA	NA	TTCTTGACCTTGTAAGGCCTT	297.47	AT5G62000.4	auxin response factor 2	1.5
Ath048	Arabidopsis thaliana	Chr3	5862080	5862352	NA	NA	TTCTTGACCTTGTAAGGCCTT	247.36	AT5G62000.3	auxin response factor 2	1.5
Ath048	Arabidopsis thaliana	Chr3	5862080	5862352	NA	NA	TTCTTGACCTTGTAAGGCCTT	247.36	AT5G62000.1	auxin response factor 2	1.5
Ath048	Arabidopsis thaliana	Chr3	5862080	5862352	NA	NA	TTCTTGACCTTGTAAGGCCTT	247.36	AT2G33860.1	Transcriptional factor B3 family protein / auxin-responsive factor AUX/IAA-related	1.5
Ath048	Arabidopsis thaliana	Chr3	5862080	5862352	NA	NA	TTCTTGACCTTGTAAGGCCTT	247.36	AT5G62000.2	auxin response factor 2	1.5
Ath048	Arabidopsis thaliana	Chr3	5862080	5862352	NA	NA	TTCTTGACCTTGTAAGGCCTT	247.36	AT5G60450.1	auxin response factor 4	1.5
Ath048	Arabidopsis thaliana	Chr3	5862080	5862352	NA	NA	TTCTTGACCTTGTAAGGCCTT	247.36	AT5G62000.4	auxin response factor 2	1.5
Ath048	Arabidopsis thaliana	Chr3	5862080	5862352	NA	NA	TTCTTGACCTTGTAAGACCCC	12.4034	AT5G62000.3	auxin response factor 2	1.5
Ath048	Arabidopsis thaliana	Chr3	5862080	5862352	NA	NA	TTCTTGACCTTGTAAGACCCC	12.4034	AT5G62000.1	auxin response factor 2	1.5
Ath048	Arabidopsis thaliana	Chr3	5862080	5862352	NA	NA	TTCTTGACCTTGTAAGACCCC	12.4034	AT2G33860.1	Transcriptional factor B3 family protein / auxin-responsive factor AUX/IAA-related	1.5
Ath048	Arabidopsis thaliana	Chr3	5862080	5862352	NA	NA	TTCTTGACCTTGTAAGACCCC	12.4034	AT5G62000.2	auxin response factor 2	1.5
Ath048	Arabidopsis thaliana	Chr3	5862080	5862352	NA	NA	TTCTTGACCTTGTAAGACCCC	12.4034	AT5G60450.1	auxin response factor 4	1.5
Ath048	Arabidopsis thaliana	Chr3	5862080	5862352	NA	NA	TTCTTGACCTTGTAAGACCCC	12.4034	AT5G62000.4	auxin response factor 2	1.5
Ath048	Arabidopsis thaliana	Chr3	5862080	5862352	NA	NA	TTCTTGACCTTGTAAGACCCC	73.63	AT5G62000.3	auxin response factor 2	1.5
Ath048	Arabidopsis thaliana	Chr3	5862080	5862352	NA	NA	TTCTTGACCTTGTAAGACCCC	73.63	AT5G62000.1	auxin response factor 2	1.5
Ath048	Arabidopsis thaliana	Chr3	5862080	5862352	NA	NA	TTCTTGACCTTGTAAGACCCC	73.63	AT2G33860.1	Transcriptional factor B3 family protein / auxin-responsive factor AUX/IAA-related	1.5
Ath048	Arabidopsis thaliana	Chr3	5862080	5862352	NA	NA	TTCTTGACCTTGTAAGACCCC	73.63	AT5G62000.2	auxin response factor 2	1.5
Ath048	Arabidopsis thaliana	Chr3	5862080	5862352	NA	NA	TTCTTGACCTTGTAAGACCCC	73.63	AT5G60450.1	auxin response factor 4	1.5
Ath048	Arabidopsis thaliana	Chr3	5862080	5862352	NA	NA	TTCTTGACCTTGTAAGACCCC	73.63	AT5G62000.4	auxin response factor 2	1.5
Ath048	Arabidopsis thaliana	Chr3	5862080	5862352	NA	NA	TTCTTGACCTTGTAAGACCCC	49.65	AT5G62000.3	auxin response factor 2	1.5
Ath048	Arabidopsis thaliana	Chr3	5862080	5862352	NA	NA	TTCTTGACCTTGTAAGACCCC	49.65	AT5G62000.1	auxin response factor 2	1.5
Ath048	Arabidopsis thaliana	Chr3	5862080	5862352	NA	NA	TTCTTGACCTTGTAAGACCCC	49.65	AT2G33860.1	Transcriptional factor B3 family protein / auxin-responsive factor AUX/IAA-related	1.5
Ath048	Arabidopsis thaliana	Chr3	5862080	5862352	NA	NA	TTCTTGACCTTGTAAGACCCC	49.65	AT5G62000.2	auxin response factor 2	1.5
Ath048	Arabidopsis thaliana	Chr3	5862080	5862352	NA	NA	TTCTTGACCTTGTAAGACCCC	49.65	AT5G60450.1	auxin response factor 4	1.5
Ath048	Arabidopsis thaliana	Chr3	5862080	5862352	NA	NA	TTCTTGACCTTGTAAGACCCC	49.65	AT5G62000.4	auxin response factor 2	1.5
Ath048	Arabidopsis thaliana	Chr3	5862080	5862352	NA	NA	ATGCATTTCATTATTCTCTTT	11.8521	AT1G18550.1	ATP binding microtubule motor family protein	2
Ath048	Arabidopsis thaliana	Chr3	5862080	5862352	NA	NA	ATGCATTTCATTATTCTCTTT	11.8521	AT1G64400.1	AMP-dependent synthetase and ligase family protein	2
Ath048	Arabidopsis thaliana	Chr3	5862080	5862352	NA	NA	ATGCATTTCATTATTCTCTTT	10.69	AT1G18550.1	ATP binding microtubule motor family protein	2
Ath048	Arabidopsis thaliana	Chr3	5862080	5862352	NA	NA	ATGCATTTCATTATTCTCTTT	10.69	AT1G64400.1	AMP-dependent synthetase and ligase family protein	2
Ath048	Arabidopsis thaliana	Chr3	5862080	5862352	NA	NA	ATGCATTTCATTATTCTCTTT	14.5	AT1G18550.1	ATP binding microtubule motor family protein	2
Ath048	Arabidopsis thaliana	Chr3	5862080	5862352	NA	NA	ATGCATTTCATTATTCTCTTT	14.5	AT1G64400.1	AMP-dependent synthetase and ligase family protein	2
Ath048	Arabidopsis thaliana	Chr3	5862080	5862352	NA	NA	TTATTGTGTTTTATCTAGATG	58.78	AT5G48210.1	Protein of unknown function (DUF1278)	2.5
Ath048	Arabidopsis thaliana	Chr3	5862080	5862352	NA	NA	TTATTGTGTTTTATCTAGATG	46.13	AT5G48210.1	Protein of unknown function (DUF1278)	2.5
Ath048	Arabidopsis thaliana	Chr3	5862080	5862352	NA	NA	ATGCATTTCATTATTCTCTTT	11.8521	AT2G46450.2	cyclic nucleotide-gated channel 12	2.5
Ath048	Arabidopsis thaliana	Chr3	5862080	5862352	NA	NA	ATGCATTTCATTATTCTCTTT	11.8521	AT2G26660.1	SPX domain gene 2	2.5
Ath048	Arabidopsis thaliana	Chr3	5862080	5862352	NA	NA	ATGCATTTCATTATTCTCTTT	11.8521	AT1G48150.1	MADS-box transcription factor family protein	2.5
Ath048	Arabidopsis thaliana	Chr3	5862080	5862352	NA	NA	ATGCATTTCATTATTCTCTTT	11.8521	AT1G20680.2	Protein of unknown function (DUF833)	2.5
Ath048	Arabidopsis thaliana	Chr3	5862080	5862352	NA	NA	ATGCATTTCATTATTCTCTTT	11.8521	AT2G46440.1	cyclic nucleotide-gated channels	2.5
Ath048	Arabidopsis thaliana	Chr3	5862080	5862352	NA	NA	ATGCATTTCATTATTCTCTTT	11.8521	AT1G28000.1	Pentatricopeptide repeat (PPR) superfamily protein	2.5
Ath048	Arabidopsis thaliana	Chr3	5862080	5862352	NA	NA	ATGCATTTCATTATTCTCTTT	11.8521	AT2G46450.1	cyclic nucleotide-gated channel 12	2.5
Ath048	Arabidopsis thaliana	Chr3	5862080	5862352	NA	NA	ATGCATTTCATTATTCTCTTT	11.8521	AT1G20680.1	Protein of unknown function (DUF833)	2.5
Ath048	Arabidopsis thaliana	Chr3	5862080	5862352	NA	NA	ATGCATTTCATTATTCTCTTT	11.8521	AT2G46450.3	cyclic nucleotide-gated channel 12	2.5
Ath048	Arabidopsis thaliana	Chr3	5862080	5862352	NA	NA	ATGCATTTCATTATTCTCTTT	11.8521	AT4G24000.1	cellulose synthase like G2	2.5
Ath048	Arabidopsis thaliana	Chr3	5862080	5862352	NA	NA	ATGCATTTCATTATTCTCTTT	10.69	AT2G46450.2	cyclic nucleotide-gated channel 12	2.5
Ath048	Arabidopsis thaliana	Chr3	5862080	5862352	NA	NA	ATGCATTTCATTATTCTCTTT	10.69	AT2G26660.1	SPX domain gene 2	2.5
Ath048	Arabidopsis thaliana	Chr3	5862080	5862352	NA	NA	ATGCATTTCATTATTCTCTTT	10.69	AT1G48150.1	MADS-box transcription factor family protein	2.5
Ath048	Arabidopsis thaliana	Chr3	5862080	5862352	NA	NA	ATGCATTTCATTATTCTCTTT	10.69	AT1G20680.2	Protein of unknown function (DUF833)	2.5
Ath048	Arabidopsis thaliana	Chr3	5862080	5862352	NA	NA	ATGCATTTCATTATTCTCTTT	10.69	AT2G46440.1	cyclic nucleotide-gated channels	2.5
Ath048	Arabidopsis thaliana	Chr3	5862080	5862352	NA	NA	ATGCATTTCATTATTCTCTTT	10.69	AT1G28000.1	Pentatricopeptide repeat (PPR) superfamily protein	2.5
Ath048	Arabidopsis thaliana	Chr3	5862080	5862352	NA	NA	ATGCATTTCATTATTCTCTTT	10.69	AT2G46450.1	cyclic nucleotide-gated channel 12	2.5
Ath048	Arabidopsis thaliana	Chr3	5862080	5862352	NA	NA	ATGCATTTCATTATTCTCTTT	10.69	AT1G20680.1	Protein of unknown function (DUF833)	2.5
Ath048	Arabidopsis thaliana	Chr3	5862080	5862352	NA	NA	ATGCATTTCATTATTCTCTTT	10.69	AT2G46450.3	cyclic nucleotide-gated channel 12	2.5
Ath048	Arabidopsis thaliana	Chr3	5862080	5862352	NA	NA	ATGCATTTCATTATTCTCTTT	10.69	AT4G24000.1	cellulose synthase like G2	2.5
Ath048	Arabidopsis thaliana	Chr3	5862080	5862352	NA	NA	ATGCATTTCATTATTCTCTTT	14.5	AT2G46450.2	cyclic nucleotide-gated channel 12	2.5
Ath048	Arabidopsis thaliana	Chr3	5862080	5862352	NA	NA	ATGCATTTCATTATTCTCTTT	14.5	AT2G26660.1	SPX domain gene 2	2.5
Ath048	Arabidopsis thaliana	Chr3	5862080	5862352	NA	NA	ATGCATTTCATTATTCTCTTT	14.5	AT1G48150.1	MADS-box transcription factor family protein	2.5
Ath048	Arabidopsis thaliana	Chr3	5862080	5862352	NA	NA	ATGCATTTCATTATTCTCTTT	14.5	AT1G20680.2	Protein of unknown function (DUF833)	2.5
Ath048	Arabidopsis thaliana	Chr3	5862080	5862352	NA	NA	ATGCATTTCATTATTCTCTTT	14.5	AT2G46440.1	cyclic nucleotide-gated channels	2.5
Ath048	Arabidopsis thaliana	Chr3	5862080	5862352	NA	NA	ATGCATTTCATTATTCTCTTT	14.5	AT1G28000.1	Pentatricopeptide repeat (PPR) superfamily protein	2.5
Ath048	Arabidopsis thaliana	Chr3	5862080	5862352	NA	NA	ATGCATTTCATTATTCTCTTT	14.5	AT2G46450.1	cyclic nucleotide-gated channel 12	2.5
Ath048	Arabidopsis thaliana	Chr3	5862080	5862352	NA	NA	ATGCATTTCATTATTCTCTTT	14.5	AT1G20680.1	Protein of unknown function (DUF833)	2.5
Ath048	Arabidopsis thaliana	Chr3	5862080	5862352	NA	NA	ATGCATTTCATTATTCTCTTT	14.5	AT2G46450.3	cyclic nucleotide-gated channel 12	2.5
Ath048	Arabidopsis thaliana	Chr3	5862080	5862352	NA	NA	ATGCATTTCATTATTCTCTTT	14.5	AT4G24000.1	cellulose synthase like G2	2.5
Ath048	Arabidopsis thaliana	Chr3	5862080	5862352	NA	NA	TTCTTGACCTTGTAAGACCCC	12.4034	AT2G33860.1	Transcriptional factor B3 family protein / auxin-responsive factor AUX/IAA-related	2.5
Ath048	Arabidopsis thaliana	Chr3	5862080	5862352	NA	NA	TTCTTGACCTTGTAAGACCCC	12.4034	AT5G60450.1	auxin response factor 4	2.5
Ath048	Arabidopsis thaliana	Chr3	5862080	5862352	NA	NA	TTCTTGACCTTGTAAGACCCC	73.63	AT2G33860.1	Transcriptional factor B3 family protein / auxin-responsive factor AUX/IAA-related	2.5
Ath048	Arabidopsis thaliana	Chr3	5862080	5862352	NA	NA	TTCTTGACCTTGTAAGACCCC	73.63	AT5G60450.1	auxin response factor 4	2.5
Ath048	Arabidopsis thaliana	Chr3	5862080	5862352	NA	NA	TTCTTGACCTTGTAAGACCCC	49.65	AT2G33860.1	Transcriptional factor B3 family protein / auxin-responsive factor AUX/IAA-related	2.5
Ath048	Arabidopsis thaliana	Chr3	5862080	5862352	NA	NA	TTCTTGACCTTGTAAGACCCC	49.65	AT5G60450.1	auxin response factor 4	2.5
Ath048	Arabidopsis thaliana	Chr3	5862080	5862352	NA	NA	TTATTGTGTTTTATCTAGATG	58.78	AT5G17760.2	P-loop containing nucleoside triphosphate hydrolases superfamily protein	3
Ath048	Arabidopsis thaliana	Chr3	5862080	5862352	NA	NA	TTATTGTGTTTTATCTAGATG	58.78	AT5G17760.1	P-loop containing nucleoside triphosphate hydrolases superfamily protein	3
Ath048	Arabidopsis thaliana	Chr3	5862080	5862352	NA	NA	TTATTGTGTTTTATCTAGATG	46.13	AT5G17760.2	P-loop containing nucleoside triphosphate hydrolases superfamily protein	3
Ath048	Arabidopsis thaliana	Chr3	5862080	5862352	NA	NA	TTATTGTGTTTTATCTAGATG	46.13	AT5G17760.1	P-loop containing nucleoside triphosphate hydrolases superfamily protein	3
Ath048	Arabidopsis thaliana	Chr3	5862080	5862352	NA	NA	ATGCATTTCATTATTCTCTTT	11.8521	AT1G76740.1	NA	3
Ath048	Arabidopsis thaliana	Chr3	5862080	5862352	NA	NA	ATGCATTTCATTATTCTCTTT	11.8521	AT1G27720.1	TBP-associated factor 4B	3
Ath048	Arabidopsis thaliana	Chr3	5862080	5862352	NA	NA	ATGCATTTCATTATTCTCTTT	11.8521	AT1G31600.3	RNA-binding (RRM/RBD/RNP motifs) family protein	3
Ath048	Arabidopsis thaliana	Chr3	5862080	5862352	NA	NA	ATGCATTTCATTATTCTCTTT	11.8521	AT1G31600.2	RNA-binding (RRM/RBD/RNP motifs) family protein	3
Ath048	Arabidopsis thaliana	Chr3	5862080	5862352	NA	NA	ATGCATTTCATTATTCTCTTT	11.8521	AT3G60030.1	squamosa promoter-binding protein-like 12	3
Ath048	Arabidopsis thaliana	Chr3	5862080	5862352	NA	NA	ATGCATTTCATTATTCTCTTT	11.8521	AT1G31600.1	RNA-binding (RRM/RBD/RNP motifs) family protein	3
Ath048	Arabidopsis thaliana	Chr3	5862080	5862352	NA	NA	ATGCATTTCATTATTCTCTTT	10.69	AT1G76740.1	NA	3
Ath048	Arabidopsis thaliana	Chr3	5862080	5862352	NA	NA	ATGCATTTCATTATTCTCTTT	10.69	AT1G27720.1	TBP-associated factor 4B	3
Ath048	Arabidopsis thaliana	Chr3	5862080	5862352	NA	NA	ATGCATTTCATTATTCTCTTT	10.69	AT1G31600.3	RNA-binding (RRM/RBD/RNP motifs) family protein	3
Ath048	Arabidopsis thaliana	Chr3	5862080	5862352	NA	NA	ATGCATTTCATTATTCTCTTT	10.69	AT1G31600.2	RNA-binding (RRM/RBD/RNP motifs) family protein	3
Ath048	Arabidopsis thaliana	Chr3	5862080	5862352	NA	NA	ATGCATTTCATTATTCTCTTT	10.69	AT3G60030.1	squamosa promoter-binding protein-like 12	3
Ath048	Arabidopsis thaliana	Chr3	5862080	5862352	NA	NA	ATGCATTTCATTATTCTCTTT	10.69	AT1G31600.1	RNA-binding (RRM/RBD/RNP motifs) family protein	3
Ath048	Arabidopsis thaliana	Chr3	5862080	5862352	NA	NA	ATGCATTTCATTATTCTCTTT	14.5	AT1G76740.1	NA	3
Ath048	Arabidopsis thaliana	Chr3	5862080	5862352	NA	NA	ATGCATTTCATTATTCTCTTT	14.5	AT1G27720.1	TBP-associated factor 4B	3
Ath048	Arabidopsis thaliana	Chr3	5862080	5862352	NA	NA	ATGCATTTCATTATTCTCTTT	14.5	AT1G31600.3	RNA-binding (RRM/RBD/RNP motifs) family protein	3
Ath048	Arabidopsis thaliana	Chr3	5862080	5862352	NA	NA	ATGCATTTCATTATTCTCTTT	14.5	AT1G31600.2	RNA-binding (RRM/RBD/RNP motifs) family protein	3
Ath048	Arabidopsis thaliana	Chr3	5862080	5862352	NA	NA	ATGCATTTCATTATTCTCTTT	14.5	AT3G60030.1	squamosa promoter-binding protein-like 12	3
Ath048	Arabidopsis thaliana	Chr3	5862080	5862352	NA	NA	ATGCATTTCATTATTCTCTTT	14.5	AT1G31600.1	RNA-binding (RRM/RBD/RNP motifs) family protein	3
Ath048	Arabidopsis thaliana	Chr3	5862080	5862352	NA	NA	TTCTTGACCTTGTAAGACCCC	12.4034	AT3G12910.1	NAC (No Apical Meristem) domain transcriptional regulator superfamily protein	3
Ath048	Arabidopsis thaliana	Chr3	5862080	5862352	NA	NA	TTCTTGACCTTGTAAGACCCC	12.4034	AT2G26290.1	root-specific kinase 1	3
Ath048	Arabidopsis thaliana	Chr3	5862080	5862352	NA	NA	TTCTTGACCTTGTAAGACCCC	73.63	AT3G12910.1	NAC (No Apical Meristem) domain transcriptional regulator superfamily protein	3
Ath048	Arabidopsis thaliana	Chr3	5862080	5862352	NA	NA	TTCTTGACCTTGTAAGACCCC	73.63	AT2G26290.1	root-specific kinase 1	3
Ath048	Arabidopsis thaliana	Chr3	5862080	5862352	NA	NA	TTCTTGACCTTGTAAGACCCC	49.65	AT3G12910.1	NAC (No Apical Meristem) domain transcriptional regulator superfamily protein	3
Ath048	Arabidopsis thaliana	Chr3	5862080	5862352	NA	NA	TTCTTGACCTTGTAAGACCCC	49.65	AT2G26290.1	root-specific kinase 1	3
Ath051	Arabidopsis thaliana	Chr4	1472747	1473019	NA	NA	TTAGATGGTGGAACACTGGTT	79.6573	AT4G02970.1	7SL RNA1	2
Ath051	Arabidopsis thaliana	Chr4	1472747	1473019	NA	NA	TTAGATGGTGGAACACTGGTT	14.84	AT4G02970.1	7SL RNA1	2
Ath051	Arabidopsis thaliana	Chr4	1472747	1473019	NA	NA	TTAGATGGTGGAACACTGGTT	20.65	AT4G02970.1	7SL RNA1	2
Ath051	Arabidopsis thaliana	Chr4	1472747	1473019	NA	NA	TTAGATGGTGGAACACTGGTT	79.6573	AT4G07498.1	transposable element gene	3
Ath051	Arabidopsis thaliana	Chr4	1472747	1473019	NA	NA	TTAGATGGTGGAACACTGGTT	79.6573	AT5G37630.1	ARM repeat superfamily protein	3
Ath051	Arabidopsis thaliana	Chr4	1472747	1473019	NA	NA	TTAGATGGTGGAACACTGGTT	79.6573	AT5G32594.1	transposable element gene	3
Ath051	Arabidopsis thaliana	Chr4	1472747	1473019	NA	NA	TTAGATGGTGGAACACTGGTT	14.84	AT4G07498.1	transposable element gene	3
Ath051	Arabidopsis thaliana	Chr4	1472747	1473019	NA	NA	TTAGATGGTGGAACACTGGTT	14.84	AT5G37630.1	ARM repeat superfamily protein	3
Ath051	Arabidopsis thaliana	Chr4	1472747	1473019	NA	NA	TTAGATGGTGGAACACTGGTT	14.84	AT5G32594.1	transposable element gene	3
Ath051	Arabidopsis thaliana	Chr4	1472747	1473019	NA	NA	TTAGATGGTGGAACACTGGTT	20.65	AT4G07498.1	transposable element gene	3
Ath051	Arabidopsis thaliana	Chr4	1472747	1473019	NA	NA	TTAGATGGTGGAACACTGGTT	20.65	AT5G37630.1	ARM repeat superfamily protein	3
Ath051	Arabidopsis thaliana	Chr4	1472747	1473019	NA	NA	TTAGATGGTGGAACACTGGTT	20.65	AT5G32594.1	transposable element gene	3
Ath057	Arabidopsis thaliana	Chr5	17566659	17566931	AT5G43740	NA	AGAAATTTGTGTTGTTGTTGG	13.7815	AT1G45063.1	copper ion binding;electron carriers	2.5
Ath057	Arabidopsis thaliana	Chr5	17566659	17566931	AT5G43740	NA	AGAAATTTGTGTTGTTGTTGG	13.7815	AT1G33580.1	transposable element gene	2.5
Ath057	Arabidopsis thaliana	Chr5	17566659	17566931	AT5G43740	NA	AGAAATTTGTGTTGTTGTTGG	13.7815	AT5G43710.1	Glycosyl hydrolase family 47 protein	2.5
Ath057	Arabidopsis thaliana	Chr5	17566659	17566931	AT5G43740	NA	AGAAATTTGTGTTGTTGTTGG	13.7815	AT1G45063.2	copper ion binding;electron carriers	2.5
Ath057	Arabidopsis thaliana	Chr5	17566659	17566931	AT5G43740	NA	AGAAATTTGTGTTGTTGTTGG	13.7815	AT1G19850.1	Transcriptional factor B3 family protein / auxin-responsive factor AUX/IAA-related	2.5
Ath057	Arabidopsis thaliana	Chr5	17566659	17566931	AT5G43740	NA	AGAAATTTGTGTTGTTGTTGG	13.7815	AT1G43850.1	SEUSS transcriptional co-regulator	3
Ath057	Arabidopsis thaliana	Chr5	17566659	17566931	AT5G43740	NA	AGAAATTTGTGTTGTTGTTGG	13.7815	AT2G29250.1	Concanavalin A-like lectin protein kinase family protein	3
Ath057	Arabidopsis thaliana	Chr5	17566659	17566931	AT5G43740	NA	AGAAATTTGTGTTGTTGTTGG	13.7815	AT1G64870.1	NA	3
Ath057	Arabidopsis thaliana	Chr5	17566659	17566931	AT5G43740	NA	AGAAATTTGTGTTGTTGTTGG	13.7815	AT1G43850.2	SEUSS transcriptional co-regulator	3
Ath057	Arabidopsis thaliana	Chr5	17566659	17566931	AT5G43740	NA	AGAAATTTGTGTTGTTGTTGG	13.7815	AT5G02200.1	far-red-elongated hypocotyl1-like	3
Ath057	Arabidopsis thaliana	Chr5	17566659	17566931	AT5G43740	NA	AGAAATTTGTGTTGTTGTTGG	13.7815	AT4G07755.1	transposable element gene	3
Ath057	Arabidopsis thaliana	Chr5	17566659	17566931	AT5G43740	NA	AGAAATTTGTGTTGTTGTTGG	13.7815	AT5G51590.1	AT hook motif DNA-binding family protein	3
Ath057	Arabidopsis thaliana	Chr5	17566659	17566931	AT5G43740	NA	AGAAATTTGTGTTGTTGTTGG	13.7815	AT5G34834.1	transposable element gene	3
Ath057	Arabidopsis thaliana	Chr5	17566659	17566931	AT5G43740	NA	AGAAATTTGTGTTGTTGTTGG	13.7815	AT3G51370.1	Protein phosphatase 2C family protein	3
Ath057	Arabidopsis thaliana	Chr5	17566659	17566931	AT5G43740	NA	AGAAATTTGTGTTGTTGTTGG	13.7815	AT2G02010.1	glutamate decarboxylase 4	3
Ath057	Arabidopsis thaliana	Chr5	17566659	17566931	AT5G43740	NA	AGAAATTTGTGTTGTTGTTGG	13.7815	AT5G02200.2	far-red-elongated hypocotyl1-like	3
Ath057	Arabidopsis thaliana	Chr5	17566659	17566931	AT5G43740	NA	AGAAATTTGTGTTGTTGTTGG	13.7815	AT3G51370.2	Protein phosphatase 2C family protein	3
Atr013	Amborella trichopoda	AmTr_v1.0_scaffold00017	4643840	4644175	NA	NA	TCGTTGTTGATCTTATGCATG	822.689	evm_27.model.AmTr_v1.0_scaffold00077.193	P-loop containing nucleoside triphosphate hydrolases superfamily protein	2.5
Atr013	Amborella trichopoda	AmTr_v1.0_scaffold00017	4643840	4644175	NA	NA	TCGTTGTTGATCTTATGCATG	822.689	evm_27.model.AmTr_v1.0_scaffold00025.219	pumilio 5	2.5
Atr013	Amborella trichopoda	AmTr_v1.0_scaffold00017	4643840	4644175	NA	NA	TCGTTGTTGATCTTATGCATG	822.689	evm_27.model.AmTr_v1.0_scaffold00104.7	Protein of unknown function (DUF3414)	2.5
Atr013	Amborella trichopoda	AmTr_v1.0_scaffold00017	4643840	4644175	NA	NA	TCGTTGTTGATCTTATGCATG	822.689	evm_27.model.AmTr_v1.0_scaffold00059.29	alpha/beta-Hydrolases superfamily protein	3
Atr013	Amborella trichopoda	AmTr_v1.0_scaffold00017	4643840	4644175	NA	NA	TCGTTGTTGATCTTATGCATG	822.689	evm_27.model.AmTr_v1.0_scaffold00013.182	AAA-type ATPase family protein	3
Atr013	Amborella trichopoda	AmTr_v1.0_scaffold00017	4643840	4644175	NA	NA	TCGTTGTTGATCTTATGCATG	822.689	evm_27.model.AmTr_v1.0_scaffold00101.110	Disease resistance protein (CC-NBS-LRR class) family	3
Atr021	Amborella trichopoda	AmTr_v1.0_scaffold00041	1333635	1334139	NA	NA	AAGCTTGACAATATGTAGATA	46.1297	evm_27.model.AmTr_v1.0_scaffold00024.30	MuDR family transposase	2.5
Atr021	Amborella trichopoda	AmTr_v1.0_scaffold00041	1333635	1334139	NA	NA	TCAGCAAAAATATAGAGATCG	120.464	evm_27.model.AmTr_v1.0_scaffold00023.19	laccase 12	3
Atr021	Amborella trichopoda	AmTr_v1.0_scaffold00041	1333635	1334139	NA	NA	CTGCAGAAAAGAATGAGATTG	177.665	evm_27.model.AmTr_v1.0_scaffold00043.1	RING/FYVE/PHD zinc finger superfamily protein	3
Atr021	Amborella trichopoda	AmTr_v1.0_scaffold00041	1333635	1334139	NA	NA	AAGCTTGACAATATGTAGATA	46.1297	evm_27.model.AmTr_v1.0_scaffold00085.72	Octicosapeptide/Phox/Bem1p (PB1) domain-containing protein / tetratricopeptide repeat (TPR)-containing protein	3
Atr024	Amborella trichopoda	AmTr_v1.0_scaffold00049	2491225	2491413	NA	NA	CATATCGATTGTAGCAAGGAA	17.1339	evm_27.model.AmTr_v1.0_scaffold00021.40	selenium-binding protein 2	2.5
Atr028	Amborella trichopoda	AmTr_v1.0_scaffold00056	2127552	2127929	evm_27.TU.AmTr_v1.0_scaffold00056.119	Disease resistance protein (TIR-NBS-LRR class) family LENGTH=1188	TTGGAGTTGTCAGCTTGCAGA	35.3221	evm_27.model.AmTr_v1.0_scaffold00024.225	myb domain protein 4	3
Atr028	Amborella trichopoda	AmTr_v1.0_scaffold00056	2127552	2127929	evm_27.TU.AmTr_v1.0_scaffold00056.119	Disease resistance protein (TIR-NBS-LRR class) family LENGTH=1188	TTGGAGTTGTCAGCTTGCAGA	35.3221	evm_27.model.AmTr_v1.0_scaffold00032.43	binding	3
Atr039	Amborella trichopoda	AmTr_v1.0_scaffold00078	1775165	1775731	evm_27.TU.AmTr_v1.0_scaffold00078.107	Disease resistance protein (TIR-NBS-LRR class) family LENGTH=1229	TAGTTGAAGTGGAAGAGTTCA	20.8242	evm_27.model.AmTr_v1.0_scaffold00078.107	target of AVRB operation1	2.5
Atr039	Amborella trichopoda	AmTr_v1.0_scaffold00078	1775165	1775731	evm_27.TU.AmTr_v1.0_scaffold00078.107	Disease resistance protein (TIR-NBS-LRR class) family LENGTH=1229	TAGTTGAAGTGGAAGAGTTCA	20.8242	evm_27.model.AmTr_v1.0_scaffold00078.107	target of AVRB operation1	3
Atr039	Amborella trichopoda	AmTr_v1.0_scaffold00078	1775165	1775731	evm_27.TU.AmTr_v1.0_scaffold00078.107	Disease resistance protein (TIR-NBS-LRR class) family LENGTH=1229	TAGTTGAAGTGGAAGAGTTCA	20.8242	evm_27.model.AmTr_v1.0_scaffold00028.127	chitin elicitor receptor kinase 1	3
Atr041	Amborella trichopoda	AmTr_v1.0_scaffold00078	3130963	3131151	evm_27.TU.AmTr_v1.0_scaffold00078.182	Disease resistance protein	CAGGCTTGCAGAAGAGGATTG	28.4686	evm_27.model.AmTr_v1.0_scaffold00066.150	Plant regulator RWP-RK family protein	2.5
Atr046	Amborella trichopoda	AmTr_v1.0_scaffold00085	1770296	1770484	evm_27.TU.AmTr_v1.0_scaffold00085.83	TIR-NBS-LRR class disease resistance protein	TTGGACTTGTCAAATTGCAGA	40.0669	evm_27.model.AmTr_v1.0_scaffold00013.100	oxidoreductase, 2OG-Fe(II) oxygenase family protein	3
Atr046	Amborella trichopoda	AmTr_v1.0_scaffold00085	1770296	1770484	evm_27.TU.AmTr_v1.0_scaffold00085.83	TIR-NBS-LRR class disease resistance protein	TTCATGAAGAAGACTCAAATG	11.3347	evm_27.model.AmTr_v1.0_scaffold00135.18	NA	3
Atr053	Amborella trichopoda	AmTr_v1.0_scaffold00104	430729	431064	evm_27.TU.AmTr_v1.0_scaffold00104.13	Disease resistance protein (CC-NBS-LRR class) family LENGTH=889	TGATTGTTGATTTCATGCATA	405.15	evm_27.model.AmTr_v1.0_scaffold00099.2	Disease resistance protein (CC-NBS-LRR class) family	1.5
Atr053	Amborella trichopoda	AmTr_v1.0_scaffold00104	430729	431064	evm_27.TU.AmTr_v1.0_scaffold00104.13	Disease resistance protein (CC-NBS-LRR class) family LENGTH=889	TGATTGTTGATTTCATGCATA	405.15	evm_27.model.AmTr_v1.0_scaffold00009.235	NB-ARC domain-containing disease resistance protein	2.5
Atr053	Amborella trichopoda	AmTr_v1.0_scaffold00104	430729	431064	evm_27.TU.AmTr_v1.0_scaffold00104.13	Disease resistance protein (CC-NBS-LRR class) family LENGTH=889	TGATTGTTGATTTCATGCATA	405.15	evm_27.model.AmTr_v1.0_scaffold00016.10	NA	3
Atr053	Amborella trichopoda	AmTr_v1.0_scaffold00104	430729	431064	evm_27.TU.AmTr_v1.0_scaffold00104.13	Disease resistance protein (CC-NBS-LRR class) family LENGTH=889	TGATTGTTGATTTCATGCATA	405.15	evm_27.model.AmTr_v1.0_scaffold00110.30	Insulinase (Peptidase family M16) protein	3
Atr058	Amborella trichopoda	AmTr_v1.0_scaffold00142	352320	352508	evm_27.TU.AmTr_v1.0_scaffold00142.18	Disease resistance protein	CAGGCTTGCAGAAGAGGATTG	28.4686	evm_27.model.AmTr_v1.0_scaffold00066.150	Plant regulator RWP-RK family protein	2.5
Atr060	Amborella trichopoda	AmTr_v1.0_scaffold00172	304574	304846	NA	NA	CCACTGAAAATGAGTCTGCTA	24.5146	evm_27.model.AmTr_v1.0_scaffold00109.121	catalytics	3
Atr067	Amborella trichopoda	evm_27.model.AmTr_v1.0_scaffold00078.172	527	715	evm_27.model.AmTr_v1.0_scaffold00078.172	Disease resistance protein (CC-NBS-LRR class) family LENGTH=888	CAGGCTTGCAGAAGAGGATTG	28.4686	evm_27.model.AmTr_v1.0_scaffold00066.150	Plant regulator RWP-RK family protein	2.5
Cpa004	Carica papaya (papaya)	contig_47188	341	760	evm.TU.contig_47188	Coat protein	CCAAACATTTTGCGACTGGTG	16.4902	evm.model.supercontig_25.11	No hit	2.5
Cpa004	Carica papaya (papaya)	contig_47188	341	760	evm.TU.contig_47188	Coat protein	CCAAACATTTTGCGACTGGTG	27.463	evm.model.supercontig_25.11	No hit	2.5
Cpa004	Carica papaya (papaya)	contig_47188	341	760	evm.TU.contig_47188	Coat protein	TCAGTAGCATTTCTCTTCGCA	10.6107	evm.model.supercontig_1379.2	Homeobox-leucine zipper protein ATHB-54	3
Cpa005	Carica papaya (papaya)	contig_47264	35	328	evm.TU.contig_47264.1	NA	CAAATAGAGGACCTAACAGAA	12.8257	evm.model.supercontig_23.15	No hit	3
Cpa005	Carica papaya (papaya)	contig_47264	35	328	evm.TU.contig_47264.1	NA	TCAGAAGACCAAAGGGCAATT	12.0405	evm.model.supercontig_84.58	No hit	3
Cpa005	Carica papaya (papaya)	contig_47264	35	328	evm.TU.contig_47264.1	NA	TCAGAAGACCAAAGGGCAATT	12.0405	evm.model.supercontig_27.102	inositol or phosphatidylinositol phosphatase	3
Cpa024	Carica papaya (papaya)	evm.TU.contig_47264.1	16	288	evm.TU.contig_47264.1	NA	CAAATAGAGGACCTAACAGAA	12.8257	evm.model.supercontig_23.15	No hit	3
Cpa024	Carica papaya (papaya)	evm.TU.contig_47264.1	16	288	evm.TU.contig_47264.1	NA	TCAGAAGACCAAAGGGCAATT	12.0405	evm.model.supercontig_84.58	No hit	3
Cpa024	Carica papaya (papaya)	evm.TU.contig_47264.1	16	288	evm.TU.contig_47264.1	NA	TCAGAAGACCAAAGGGCAATT	12.0405	evm.model.supercontig_27.102	inositol or phosphatidylinositol phosphatase	3
Cpa073	Carica papaya (papaya)	supercontig_198	45486	45716	evm.TU.supercontig_198.11	Polyubiquitin	TTAAGGCTAAGATCCAGGACA	11.2349	evm.model.supercontig_84.59	Putative uncharacterized protein	3
Cpa125	Carica papaya (papaya)	supercontig_59	1242457	1242645	evm.TU.supercontig_59.133	Pectinesterase	TGAGAGCATTGTCGGGCAGCG	14.0436	evm.model.supercontig_42.18	2OG-Fe(II) oxygenase	3
Cpa143	Carica papaya (papaya)	supercontig_77	1110811	1111253	evm.TU.supercontig_77.90	Cc-nbs-lrr resistance protein	TTGCTGGAATTGGGAAAACTA	75.3839	evm.model.supercontig_208.1	xyloglucan:xyloglucosyl transferase	3
Cpa143	Carica papaya (papaya)	supercontig_77	1110811	1111253	evm.TU.supercontig_77.90	Cc-nbs-lrr resistance protein	TTGCTGGAATTGGGAAAACTA	100.626	evm.model.supercontig_208.1	xyloglucan:xyloglucosyl transferase	3
Cpa143	Carica papaya (papaya)	supercontig_77	1110811	1111253	evm.TU.supercontig_77.90	Cc-nbs-lrr resistance protein	TTGCTGGAATTGGGAAAACTA	27.151	evm.model.supercontig_208.1	xyloglucan:xyloglucosyl transferase	3
Cpa149	Carica papaya (papaya)	supercontig_9	16994	17287	NA	NA	AAAGCGACAAACAGAAAAGAA	13.8727	evm.model.supercontig_10.92	transferase	2.5
Cpa149	Carica papaya (papaya)	supercontig_9	16994	17287	NA	NA	AAAGCGACAAACAGAAAAGAA	12.1579	evm.model.supercontig_10.92	transferase	2.5
Cpa149	Carica papaya (papaya)	supercontig_9	16994	17287	NA	NA	AAAGAGATCGAACACAACGTG	18.3225	evm.model.supercontig_119.23	Putative uncharacterized protein	3
Cpa149	Carica papaya (papaya)	supercontig_9	16994	17287	NA	NA	AAAGAGATCGAACACAACGTG	26.1266	evm.model.supercontig_119.23	Putative uncharacterized protein	3
Cpa149	Carica papaya (papaya)	supercontig_9	16994	17287	NA	NA	AAAGCGACAAACAGAAAAGAA	13.8727	evm.TU.contig_33736.1	No hit	3
Cpa149	Carica papaya (papaya)	supercontig_9	16994	17287	NA	NA	AAAGCGACAAACAGAAAAGAA	13.8727	evm.model.supercontig_30.81	helicase	3
Cpa149	Carica papaya (papaya)	supercontig_9	16994	17287	NA	NA	AAAGCGACAAACAGAAAAGAA	12.1579	evm.TU.contig_33736.1	No hit	3
Cpa149	Carica papaya (papaya)	supercontig_9	16994	17287	NA	NA	AAAGCGACAAACAGAAAAGAA	12.1579	evm.model.supercontig_30.81	helicase	3
Cpa149	Carica papaya (papaya)	supercontig_9	16994	17287	NA	NA	TAAAGCTCGGGTAGGATAGCA	40.8329	evm.model.supercontig_34.42	kinase	3
Cpa149	Carica papaya (papaya)	supercontig_9	16994	17287	NA	NA	TAAAGCTCGGGTAGGATAGCA	48.1143	evm.model.supercontig_34.42	kinase	3
Cpa149	Carica papaya (papaya)	supercontig_9	16994	17287	NA	NA	TAAAGCTCGGGTAGGATAGCA	14.9798	evm.model.supercontig_34.42	kinase	3
Cre003	Chlamydomonas reinhardtii	chromosome_1	2125323	2125700	Cre01.g011500	26s proteasome non-ATPase regulatory subunit	CGGTTGGTGGGCGTGATCAGC	43.5449	g6673.t1	Unknown	2
Cre003	Chlamydomonas reinhardtii	chromosome_1	2125323	2125700	Cre01.g011500	26s proteasome non-ATPase regulatory subunit	CGGTTGGTGGGCGTGATCAGC	103.425	g6673.t1	Unknown	2
Cre003	Chlamydomonas reinhardtii	chromosome_1	2125323	2125700	Cre01.g011500	26s proteasome non-ATPase regulatory subunit	CGGTTGGTGGGCGTGATCAGC	177.691	g6673.t1	Unknown	2
Cre003	Chlamydomonas reinhardtii	chromosome_1	2125323	2125700	Cre01.g011500	26s proteasome non-ATPase regulatory subunit	CGGTTGGTGGGCGTGATCAGC	43.5449	g6285.t1	WAG 1	2.5
Cre003	Chlamydomonas reinhardtii	chromosome_1	2125323	2125700	Cre01.g011500	26s proteasome non-ATPase regulatory subunit	CGGTTGGTGGGCGTGATCAGC	43.5449	Cre07.g329700.t1.2	regulatory particle AAA-ATPase 2A	2.5
Cre003	Chlamydomonas reinhardtii	chromosome_1	2125323	2125700	Cre01.g011500	26s proteasome non-ATPase regulatory subunit	CGGTTGGTGGGCGTGATCAGC	43.5449	Cre12.g538850.t1.3	LEUNIG_homolog	2.5
Cre003	Chlamydomonas reinhardtii	chromosome_1	2125323	2125700	Cre01.g011500	26s proteasome non-ATPase regulatory subunit	CGGTTGGTGGGCGTGATCAGC	43.5449	Cre02.g080350.t1.3	ubiquitin-specific protease 14	2.5
Cre003	Chlamydomonas reinhardtii	chromosome_1	2125323	2125700	Cre01.g011500	26s proteasome non-ATPase regulatory subunit	CGGTTGGTGGGCGTGATCAGC	103.425	g6285.t1	WAG 1	2.5
Cre003	Chlamydomonas reinhardtii	chromosome_1	2125323	2125700	Cre01.g011500	26s proteasome non-ATPase regulatory subunit	CGGTTGGTGGGCGTGATCAGC	103.425	Cre07.g329700.t1.2	regulatory particle AAA-ATPase 2A	2.5
Cre003	Chlamydomonas reinhardtii	chromosome_1	2125323	2125700	Cre01.g011500	26s proteasome non-ATPase regulatory subunit	CGGTTGGTGGGCGTGATCAGC	103.425	Cre12.g538850.t1.3	LEUNIG_homolog	2.5
Cre003	Chlamydomonas reinhardtii	chromosome_1	2125323	2125700	Cre01.g011500	26s proteasome non-ATPase regulatory subunit	CGGTTGGTGGGCGTGATCAGC	103.425	Cre02.g080350.t1.3	ubiquitin-specific protease 14	2.5
Cre003	Chlamydomonas reinhardtii	chromosome_1	2125323	2125700	Cre01.g011500	26s proteasome non-ATPase regulatory subunit	CGGTTGGTGGGCGTGATCAGC	177.691	g6285.t1	WAG 1	2.5
Cre003	Chlamydomonas reinhardtii	chromosome_1	2125323	2125700	Cre01.g011500	26s proteasome non-ATPase regulatory subunit	CGGTTGGTGGGCGTGATCAGC	177.691	Cre07.g329700.t1.2	regulatory particle AAA-ATPase 2A	2.5
Cre003	Chlamydomonas reinhardtii	chromosome_1	2125323	2125700	Cre01.g011500	26s proteasome non-ATPase regulatory subunit	CGGTTGGTGGGCGTGATCAGC	177.691	Cre12.g538850.t1.3	LEUNIG_homolog	2.5
Cre003	Chlamydomonas reinhardtii	chromosome_1	2125323	2125700	Cre01.g011500	26s proteasome non-ATPase regulatory subunit	CGGTTGGTGGGCGTGATCAGC	177.691	Cre02.g080350.t1.3	ubiquitin-specific protease 14	2.5
Cre003	Chlamydomonas reinhardtii	chromosome_1	2125323	2125700	Cre01.g011500	26s proteasome non-ATPase regulatory subunit	CGGTTGGTGGGCGTGATCAGC	43.5449	Cre06.g304600.t1.2	Rhodanese/Cell cycle control phosphatase superfamily protein	3
Cre003	Chlamydomonas reinhardtii	chromosome_1	2125323	2125700	Cre01.g011500	26s proteasome non-ATPase regulatory subunit	CGGTTGGTGGGCGTGATCAGC	43.5449	Cre12.g510650.t1.2	high cyclic electron flow 1	3
Cre003	Chlamydomonas reinhardtii	chromosome_1	2125323	2125700	Cre01.g011500	26s proteasome non-ATPase regulatory subunit	CGGTTGGTGGGCGTGATCAGC	43.5449	Cre03.g177300.t1.2	Unknown	3
Cre003	Chlamydomonas reinhardtii	chromosome_1	2125323	2125700	Cre01.g011500	26s proteasome non-ATPase regulatory subunit	CGGTTGGTGGGCGTGATCAGC	43.5449	g1103.t1	Unknown	3
Cre003	Chlamydomonas reinhardtii	chromosome_1	2125323	2125700	Cre01.g011500	26s proteasome non-ATPase regulatory subunit	CGGTTGGTGGGCGTGATCAGC	43.5449	Cre03.g170150.t1.3	DCD (Development and Cell Death) domain protein	3
Cre003	Chlamydomonas reinhardtii	chromosome_1	2125323	2125700	Cre01.g011500	26s proteasome non-ATPase regulatory subunit	CGGTTGGTGGGCGTGATCAGC	43.5449	Cre09.g401900.t1.2	Unknown	3
Cre003	Chlamydomonas reinhardtii	chromosome_1	2125323	2125700	Cre01.g011500	26s proteasome non-ATPase regulatory subunit	CGGTTGGTGGGCGTGATCAGC	43.5449	g17407.t1	Unknown	3
Cre003	Chlamydomonas reinhardtii	chromosome_1	2125323	2125700	Cre01.g011500	26s proteasome non-ATPase regulatory subunit	CGGTTGGTGGGCGTGATCAGC	43.5449	Cre11.g474700.t1.3	Bestrophin-like protein	3
Cre003	Chlamydomonas reinhardtii	chromosome_1	2125323	2125700	Cre01.g011500	26s proteasome non-ATPase regulatory subunit	CGGTTGGTGGGCGTGATCAGC	43.5449	g10015.t1	Protein kinase superfamily protein	3
Cre003	Chlamydomonas reinhardtii	chromosome_1	2125323	2125700	Cre01.g011500	26s proteasome non-ATPase regulatory subunit	CGGTTGGTGGGCGTGATCAGC	43.5449	Cre10.g455750.t1.3	DNA/RNA helicase protein	3
Cre003	Chlamydomonas reinhardtii	chromosome_1	2125323	2125700	Cre01.g011500	26s proteasome non-ATPase regulatory subunit	CGGTTGGTGGGCGTGATCAGC	103.425	Cre06.g304600.t1.2	Rhodanese/Cell cycle control phosphatase superfamily protein	3
Cre003	Chlamydomonas reinhardtii	chromosome_1	2125323	2125700	Cre01.g011500	26s proteasome non-ATPase regulatory subunit	CGGTTGGTGGGCGTGATCAGC	103.425	Cre12.g510650.t1.2	high cyclic electron flow 1	3
Cre003	Chlamydomonas reinhardtii	chromosome_1	2125323	2125700	Cre01.g011500	26s proteasome non-ATPase regulatory subunit	CGGTTGGTGGGCGTGATCAGC	103.425	Cre03.g177300.t1.2	Unknown	3
Cre003	Chlamydomonas reinhardtii	chromosome_1	2125323	2125700	Cre01.g011500	26s proteasome non-ATPase regulatory subunit	CGGTTGGTGGGCGTGATCAGC	103.425	g1103.t1	Unknown	3
Cre003	Chlamydomonas reinhardtii	chromosome_1	2125323	2125700	Cre01.g011500	26s proteasome non-ATPase regulatory subunit	CGGTTGGTGGGCGTGATCAGC	103.425	Cre03.g170150.t1.3	DCD (Development and Cell Death) domain protein	3
Cre003	Chlamydomonas reinhardtii	chromosome_1	2125323	2125700	Cre01.g011500	26s proteasome non-ATPase regulatory subunit	CGGTTGGTGGGCGTGATCAGC	103.425	Cre09.g401900.t1.2	Unknown	3
Cre003	Chlamydomonas reinhardtii	chromosome_1	2125323	2125700	Cre01.g011500	26s proteasome non-ATPase regulatory subunit	CGGTTGGTGGGCGTGATCAGC	103.425	g17407.t1	Unknown	3
Cre003	Chlamydomonas reinhardtii	chromosome_1	2125323	2125700	Cre01.g011500	26s proteasome non-ATPase regulatory subunit	CGGTTGGTGGGCGTGATCAGC	103.425	Cre11.g474700.t1.3	Bestrophin-like protein	3
Cre003	Chlamydomonas reinhardtii	chromosome_1	2125323	2125700	Cre01.g011500	26s proteasome non-ATPase regulatory subunit	CGGTTGGTGGGCGTGATCAGC	103.425	g10015.t1	Protein kinase superfamily protein	3
Cre003	Chlamydomonas reinhardtii	chromosome_1	2125323	2125700	Cre01.g011500	26s proteasome non-ATPase regulatory subunit	CGGTTGGTGGGCGTGATCAGC	103.425	Cre10.g455750.t1.3	DNA/RNA helicase protein	3
Cre003	Chlamydomonas reinhardtii	chromosome_1	2125323	2125700	Cre01.g011500	26s proteasome non-ATPase regulatory subunit	CGGTTGGTGGGCGTGATCAGC	177.691	Cre06.g304600.t1.2	Rhodanese/Cell cycle control phosphatase superfamily protein	3
Cre003	Chlamydomonas reinhardtii	chromosome_1	2125323	2125700	Cre01.g011500	26s proteasome non-ATPase regulatory subunit	CGGTTGGTGGGCGTGATCAGC	177.691	Cre12.g510650.t1.2	high cyclic electron flow 1	3
Cre003	Chlamydomonas reinhardtii	chromosome_1	2125323	2125700	Cre01.g011500	26s proteasome non-ATPase regulatory subunit	CGGTTGGTGGGCGTGATCAGC	177.691	Cre03.g177300.t1.2	Unknown	3
Cre003	Chlamydomonas reinhardtii	chromosome_1	2125323	2125700	Cre01.g011500	26s proteasome non-ATPase regulatory subunit	CGGTTGGTGGGCGTGATCAGC	177.691	g1103.t1	Unknown	3
Cre003	Chlamydomonas reinhardtii	chromosome_1	2125323	2125700	Cre01.g011500	26s proteasome non-ATPase regulatory subunit	CGGTTGGTGGGCGTGATCAGC	177.691	Cre09.g401900.t1.2	Unknown	3
Cre003	Chlamydomonas reinhardtii	chromosome_1	2125323	2125700	Cre01.g011500	26s proteasome non-ATPase regulatory subunit	CGGTTGGTGGGCGTGATCAGC	177.691	Cre03.g170150.t1.3	DCD (Development and Cell Death) domain protein	3
Cre003	Chlamydomonas reinhardtii	chromosome_1	2125323	2125700	Cre01.g011500	26s proteasome non-ATPase regulatory subunit	CGGTTGGTGGGCGTGATCAGC	177.691	g17407.t1	Unknown	3
Cre003	Chlamydomonas reinhardtii	chromosome_1	2125323	2125700	Cre01.g011500	26s proteasome non-ATPase regulatory subunit	CGGTTGGTGGGCGTGATCAGC	177.691	Cre11.g474700.t1.3	Bestrophin-like protein	3
Cre003	Chlamydomonas reinhardtii	chromosome_1	2125323	2125700	Cre01.g011500	26s proteasome non-ATPase regulatory subunit	CGGTTGGTGGGCGTGATCAGC	177.691	g10015.t1	Protein kinase superfamily protein	3
Cre003	Chlamydomonas reinhardtii	chromosome_1	2125323	2125700	Cre01.g011500	26s proteasome non-ATPase regulatory subunit	CGGTTGGTGGGCGTGATCAGC	177.691	Cre10.g455750.t1.3	DNA/RNA helicase protein	3
Cre003	Chlamydomonas reinhardtii	chromosome_1	2125323	2125700	Cre01.g011500	26s proteasome non-ATPase regulatory subunit	TCGATGTGCAGGGCGTGTGGG	16.0629	Cre01.g009300.t1.3	sacI homology domain-containing protein / WW domain-containing protein	3
Cre003	Chlamydomonas reinhardtii	chromosome_1	2125323	2125700	Cre01.g011500	26s proteasome non-ATPase regulatory subunit	TCGATGTGCAGGGCGTGTGGG	16.0629	g17781.t1	Unknown	3
Cre003	Chlamydomonas reinhardtii	chromosome_1	2125323	2125700	Cre01.g011500	26s proteasome non-ATPase regulatory subunit	TCGATGTGCAGGGCGTGTGGG	16.0629	g2742.t1	Unknown	3
Cre003	Chlamydomonas reinhardtii	chromosome_1	2125323	2125700	Cre01.g011500	26s proteasome non-ATPase regulatory subunit	TCGATGTGCAGGGCGTGTGGG	16.0629	g17781.t2	Unknown	3
Cre003	Chlamydomonas reinhardtii	chromosome_1	2125323	2125700	Cre01.g011500	26s proteasome non-ATPase regulatory subunit	TCGATGTGCAGGGCGTGTGGG	41.0518	Cre01.g009300.t1.3	sacI homology domain-containing protein / WW domain-containing protein	3
Cre003	Chlamydomonas reinhardtii	chromosome_1	2125323	2125700	Cre01.g011500	26s proteasome non-ATPase regulatory subunit	TCGATGTGCAGGGCGTGTGGG	41.0518	g17781.t1	Unknown	3
Cre003	Chlamydomonas reinhardtii	chromosome_1	2125323	2125700	Cre01.g011500	26s proteasome non-ATPase regulatory subunit	TCGATGTGCAGGGCGTGTGGG	41.0518	g2742.t1	Unknown	3
Cre003	Chlamydomonas reinhardtii	chromosome_1	2125323	2125700	Cre01.g011500	26s proteasome non-ATPase regulatory subunit	TCGATGTGCAGGGCGTGTGGG	41.0518	g17781.t2	Unknown	3
Cre003	Chlamydomonas reinhardtii	chromosome_1	2125323	2125700	Cre01.g011500	26s proteasome non-ATPase regulatory subunit	TCGATGTGCAGGGCGTGTGGG	13.8364	Cre01.g009300.t1.3	sacI homology domain-containing protein / WW domain-containing protein	3
Cre003	Chlamydomonas reinhardtii	chromosome_1	2125323	2125700	Cre01.g011500	26s proteasome non-ATPase regulatory subunit	TCGATGTGCAGGGCGTGTGGG	13.8364	g17781.t1	Unknown	3
Cre003	Chlamydomonas reinhardtii	chromosome_1	2125323	2125700	Cre01.g011500	26s proteasome non-ATPase regulatory subunit	TCGATGTGCAGGGCGTGTGGG	13.8364	g2742.t1	Unknown	3
Cre003	Chlamydomonas reinhardtii	chromosome_1	2125323	2125700	Cre01.g011500	26s proteasome non-ATPase regulatory subunit	TCGATGTGCAGGGCGTGTGGG	13.8364	g17781.t2	Unknown	3
Cre007	Chlamydomonas reinhardtii	chromosome_1	5066513	5066701	g791	Unknown protein	AGGCGTGGGGTGCTCATGGCG	10.0461	Cre02.g086300.t2.1	Unknown	0.5
Cre007	Chlamydomonas reinhardtii	chromosome_1	5066513	5066701	g791	Unknown protein	AGGCGTGGGGTGCTCATGGCG	10.0461	Cre14.g625100.t1.2	Unknown	0.5
Cre007	Chlamydomonas reinhardtii	chromosome_1	5066513	5066701	g791	Unknown protein	AGGCGTGGGGTGCTCATGGCG	10.0461	Cre02.g086300.t1.3	Unknown	0.5
Cre007	Chlamydomonas reinhardtii	chromosome_1	5066513	5066701	g791	Unknown protein	AGGCGTGGGGTGCTCATGGCG	11.0418	Cre02.g086300.t2.1	Unknown	0.5
Cre007	Chlamydomonas reinhardtii	chromosome_1	5066513	5066701	g791	Unknown protein	AGGCGTGGGGTGCTCATGGCG	11.0418	Cre14.g625100.t1.2	Unknown	0.5
Cre007	Chlamydomonas reinhardtii	chromosome_1	5066513	5066701	g791	Unknown protein	AGGCGTGGGGTGCTCATGGCG	11.0418	Cre02.g086300.t1.3	Unknown	0.5
Cre007	Chlamydomonas reinhardtii	chromosome_1	5066513	5066701	g791	Unknown protein	AGGCGTGGGGTGCTCATGGCG	10.0461	Cre14.g624700.t1.2	Unknown	1
Cre007	Chlamydomonas reinhardtii	chromosome_1	5066513	5066701	g791	Unknown protein	AGGCGTGGGGTGCTCATGGCG	11.0418	Cre14.g624700.t1.2	Unknown	1
Cre007	Chlamydomonas reinhardtii	chromosome_1	5066513	5066701	g791	Unknown protein	AGGCGTGGGGTGCTCATGGCG	10.0461	g4435.t1	Unknown	3
Cre007	Chlamydomonas reinhardtii	chromosome_1	5066513	5066701	g791	Unknown protein	AGGCGTGGGGTGCTCATGGCG	11.0418	g4435.t1	Unknown	3
Cre009	Chlamydomonas reinhardtii	chromosome_1	6454366	6454765	g1029	Transposon Ty1-BL Gag-Pol polyprotein	AGCGCTGCGATGACTGCGGCT	118.302	Cre06.g298550.t2.1	flavin-dependent monooxygenase 1	2
Cre009	Chlamydomonas reinhardtii	chromosome_1	6454366	6454765	g1029	Transposon Ty1-BL Gag-Pol polyprotein	AGCGCTGCGATGACTGCGGCT	118.302	Cre06.g298550.t1.3	flavin-dependent monooxygenase 1	2
Cre009	Chlamydomonas reinhardtii	chromosome_1	6454366	6454765	g1029	Transposon Ty1-BL Gag-Pol polyprotein	GCGGACACCGGCGACCCCCGC	77.4217	Cre14.g613134.t1.2	Rubisco methyltransferase family protein	2
Cre009	Chlamydomonas reinhardtii	chromosome_1	6454366	6454765	g1029	Transposon Ty1-BL Gag-Pol polyprotein	AGCGCTGCGATGACTGCGGCT	118.302	Cre06.g291450.t1.2	Unknown	2.5
Cre009	Chlamydomonas reinhardtii	chromosome_1	6454366	6454765	g1029	Transposon Ty1-BL Gag-Pol polyprotein	AGCGCTGCGATGACTGCGGCT	118.302	g9730.t1	Unknown	2.5
Cre009	Chlamydomonas reinhardtii	chromosome_1	6454366	6454765	g1029	Transposon Ty1-BL Gag-Pol polyprotein	GCGGACACCGGCGACCCCCGC	77.4217	g11622.t1	Unknown	2.5
Cre009	Chlamydomonas reinhardtii	chromosome_1	6454366	6454765	g1029	Transposon Ty1-BL Gag-Pol polyprotein	GCGGACACCGGCGACCCCCGC	77.4217	Cre17.g730150.t1.3	Unknown	2.5
Cre009	Chlamydomonas reinhardtii	chromosome_1	6454366	6454765	g1029	Transposon Ty1-BL Gag-Pol polyprotein	GCGGACACCGGCGACCCCCGC	77.4217	Cre14.g618550.t1.2	Unknown	2.5
Cre009	Chlamydomonas reinhardtii	chromosome_1	6454366	6454765	g1029	Transposon Ty1-BL Gag-Pol polyprotein	GCGGACACCGGCGACCCCCGC	77.4217	Cre03.g204350.t1.2	CLP protease R subunit 4	2.5
Cre009	Chlamydomonas reinhardtii	chromosome_1	6454366	6454765	g1029	Transposon Ty1-BL Gag-Pol polyprotein	AGCGCTGCGATGACTGCGGCT	118.302	Cre05.g248650.t1.3	Unknown	3
Cre009	Chlamydomonas reinhardtii	chromosome_1	6454366	6454765	g1029	Transposon Ty1-BL Gag-Pol polyprotein	AGCGCTGCGATGACTGCGGCT	118.302	Cre14.g634200.t1.3	Unknown	3
Cre009	Chlamydomonas reinhardtii	chromosome_1	6454366	6454765	g1029	Transposon Ty1-BL Gag-Pol polyprotein	AGCGCTGCGATGACTGCGGCT	118.302	Cre11.g479100.t1.3	Unknown	3
Cre009	Chlamydomonas reinhardtii	chromosome_1	6454366	6454765	g1029	Transposon Ty1-BL Gag-Pol polyprotein	AGCGCTGCGATGACTGCGGCT	118.302	Cre02.g092950.t1.2	Unknown	3
Cre009	Chlamydomonas reinhardtii	chromosome_1	6454366	6454765	g1029	Transposon Ty1-BL Gag-Pol polyprotein	AGCGCTGCGATGACTGCGGCT	118.302	Cre10.g455450.t1.3	Unknown	3
Cre009	Chlamydomonas reinhardtii	chromosome_1	6454366	6454765	g1029	Transposon Ty1-BL Gag-Pol polyprotein	AGCGCTGCGATGACTGCGGCT	118.302	Cre03.g162900.t1.3	Unknown	3
Cre009	Chlamydomonas reinhardtii	chromosome_1	6454366	6454765	g1029	Transposon Ty1-BL Gag-Pol polyprotein	AGCGCTGCGATGACTGCGGCT	118.302	Cre06.g301100.t1.3	Unknown	3
Cre009	Chlamydomonas reinhardtii	chromosome_1	6454366	6454765	g1029	Transposon Ty1-BL Gag-Pol polyprotein	GCGGACACCGGCGACCCCCGC	77.4217	Cre03.g199450.t1.2	Unknown	3
Cre009	Chlamydomonas reinhardtii	chromosome_1	6454366	6454765	g1029	Transposon Ty1-BL Gag-Pol polyprotein	GCGGACACCGGCGACCCCCGC	77.4217	g2607.t1	switch 2	3
Cre009	Chlamydomonas reinhardtii	chromosome_1	6454366	6454765	g1029	Transposon Ty1-BL Gag-Pol polyprotein	GCGGACACCGGCGACCCCCGC	77.4217	Cre12.g525600.t1.3	F-box family protein	3
Cre009	Chlamydomonas reinhardtii	chromosome_1	6454366	6454765	g1029	Transposon Ty1-BL Gag-Pol polyprotein	GCGGACACCGGCGACCCCCGC	77.4217	Cre01.g002750.t2.1	Unknown	3
Cre009	Chlamydomonas reinhardtii	chromosome_1	6454366	6454765	g1029	Transposon Ty1-BL Gag-Pol polyprotein	GCGGACACCGGCGACCCCCGC	77.4217	Cre03.g177650.t1.2	Unknown	3
Cre009	Chlamydomonas reinhardtii	chromosome_1	6454366	6454765	g1029	Transposon Ty1-BL Gag-Pol polyprotein	GCGGACACCGGCGACCCCCGC	77.4217	Cre12.g552650.t1.2	nucleotidyltransferases	3
Cre009	Chlamydomonas reinhardtii	chromosome_1	6454366	6454765	g1029	Transposon Ty1-BL Gag-Pol polyprotein	GCGGACACCGGCGACCCCCGC	77.4217	g4425.t1	Unknown	3
Cre009	Chlamydomonas reinhardtii	chromosome_1	6454366	6454765	g1029	Transposon Ty1-BL Gag-Pol polyprotein	GCGGACACCGGCGACCCCCGC	77.4217	Cre06.g278650.t1.1	Unknown	3
Cre009	Chlamydomonas reinhardtii	chromosome_1	6454366	6454765	g1029	Transposon Ty1-BL Gag-Pol polyprotein	GCGGACACCGGCGACCCCCGC	77.4217	Cre01.g002750.t1.2	Unknown	3
Cre009	Chlamydomonas reinhardtii	chromosome_1	6454366	6454765	g1029	Transposon Ty1-BL Gag-Pol polyprotein	GCGGACACCGGCGACCCCCGC	77.4217	g16720.t1	ataurora3	3
Cre013	Chlamydomonas reinhardtii	chromosome_1	7858199	7858408	g1255	Unknown protein	TGCTTCTGCTGCTCGCGATCA	15.2499	g1255.t1	Unknown	1
Cre013	Chlamydomonas reinhardtii	chromosome_1	7858199	7858408	g1255	Unknown protein	TGCTTCTGCTGCTCGCGATCA	15.2499	Cre12.g519150.t1.2	related to KPC1	2.5
Cre013	Chlamydomonas reinhardtii	chromosome_1	7858199	7858408	g1255	Unknown protein	TGCTTCTGCTGCTCGCGATCA	15.2499	g7248.t1	serine carboxypeptidase-like 20	2.5
Cre013	Chlamydomonas reinhardtii	chromosome_1	7858199	7858408	g1255	Unknown protein	TGCTTCTGCTGCTCGCGATCA	15.2499	Cre03.g169050.t1.2	E3 Ubiquitin ligase family protein	2.5
Cre013	Chlamydomonas reinhardtii	chromosome_1	7858199	7858408	g1255	Unknown protein	TGCTTCTGCTGCTCGCGATCA	15.2499	Cre11.g479750.t1.2	chloroplast signal recognition particle 54 kDa subunit	3
Cre013	Chlamydomonas reinhardtii	chromosome_1	7858199	7858408	g1255	Unknown protein	TGCTTCTGCTGCTCGCGATCA	15.2499	Cre06.g290050.t1.2	Unknown	3
Cre013	Chlamydomonas reinhardtii	chromosome_1	7858199	7858408	g1255	Unknown protein	TGCTTCTGCTGCTCGCGATCA	15.2499	g10241.t1	Unknown	3
Cre013	Chlamydomonas reinhardtii	chromosome_1	7858199	7858408	g1255	Unknown protein	TGCTTCTGCTGCTCGCGATCA	15.2499	Cre03.g177550.t1.2	Ankyrin repeat family protein	3
Cre013	Chlamydomonas reinhardtii	chromosome_1	7858199	7858408	g1255	Unknown protein	TGCTTCTGCTGCTCGCGATCA	15.2499	Cre13.g604600.t1.2	Unknown	3
Cre013	Chlamydomonas reinhardtii	chromosome_1	7858199	7858408	g1255	Unknown protein	TGCTTCTGCTGCTCGCGATCA	15.2499	Cre08.g359900.t1.3	ataurora3	3
Cre013	Chlamydomonas reinhardtii	chromosome_1	7858199	7858408	g1255	Unknown protein	TGCTTCTGCTGCTCGCGATCA	15.2499	Cre02.g110900.t1.3	Unknown	3
Cre013	Chlamydomonas reinhardtii	chromosome_1	7858199	7858408	g1255	Unknown protein	TGCTTCTGCTGCTCGCGATCA	15.2499	Cre01.g014450.t1.3	Unknown	3
Cre013	Chlamydomonas reinhardtii	chromosome_1	7858199	7858408	g1255	Unknown protein	TGCTTCTGCTGCTCGCGATCA	15.2499	Cre05.g236501.t1.2	Unknown	3
Cre013	Chlamydomonas reinhardtii	chromosome_1	7858199	7858408	g1255	Unknown protein	TGCTTCTGCTGCTCGCGATCA	15.2499	Cre06.g288350.t1.3	Unknown	3
Cre013	Chlamydomonas reinhardtii	chromosome_1	7858199	7858408	g1255	Unknown protein	TGCTTCTGCTGCTCGCGATCA	15.2499	g1254.t1	Unknown	3
Cre013	Chlamydomonas reinhardtii	chromosome_1	7858199	7858408	g1255	Unknown protein	TGCTTCTGCTGCTCGCGATCA	15.2499	g12248.t1	Unknown	3
Cre013	Chlamydomonas reinhardtii	chromosome_1	7858199	7858408	g1255	Unknown protein	TGCTTCTGCTGCTCGCGATCA	15.2499	Cre02.g077050.t1.3	Unknown	3
Cre022	Chlamydomonas reinhardtii	chromosome_11	442690	442920	g11518	NA	TGCGGATCCCACGCCACGCAG	10.3533	Cre17.g713750.t1.2	protein kinase family protein / protein phosphatase 2C ( PP2C) family protein	1
Cre022	Chlamydomonas reinhardtii	chromosome_11	442690	442920	g11518	NA	TGCGGATCCCACGCCACGCAG	10.3533	g11514.t1	protein kinase family protein / protein phosphatase 2C ( PP2C) family protein	1
Cre022	Chlamydomonas reinhardtii	chromosome_11	442690	442920	g11518	NA	TGCGGATCCCACGCCACGCAG	10.3533	g11516.t1	protein kinase family protein / protein phosphatase 2C ( PP2C) family protein	1
Cre022	Chlamydomonas reinhardtii	chromosome_11	442690	442920	g11518	NA	TGCGGATCCCACGCCACGCAG	11.3826	Cre17.g713750.t1.2	protein kinase family protein / protein phosphatase 2C ( PP2C) family protein	1
Cre022	Chlamydomonas reinhardtii	chromosome_11	442690	442920	g11518	NA	TGCGGATCCCACGCCACGCAG	11.3826	g11514.t1	protein kinase family protein / protein phosphatase 2C ( PP2C) family protein	1
Cre022	Chlamydomonas reinhardtii	chromosome_11	442690	442920	g11518	NA	TGCGGATCCCACGCCACGCAG	11.3826	g11516.t1	protein kinase family protein / protein phosphatase 2C ( PP2C) family protein	1
Cre022	Chlamydomonas reinhardtii	chromosome_11	442690	442920	g11518	NA	AAGATGCCGGCCGGGAAGGCA	13.0939	Cre17.g713750.t1.2	protein kinase family protein / protein phosphatase 2C ( PP2C) family protein	2.5
Cre022	Chlamydomonas reinhardtii	chromosome_11	442690	442920	g11518	NA	TGCGGATCCCACGCCACGCAG	10.3533	Cre06.g261200.t1.2	sterol 4-alpha-methyl-oxidase 2-2	3
Cre022	Chlamydomonas reinhardtii	chromosome_11	442690	442920	g11518	NA	TGCGGATCCCACGCCACGCAG	10.3533	Cre06.g285900.t1.3	RNI-like superfamily protein	3
Cre022	Chlamydomonas reinhardtii	chromosome_11	442690	442920	g11518	NA	TGCGGATCCCACGCCACGCAG	11.3826	Cre06.g261200.t1.2	sterol 4-alpha-methyl-oxidase 2-2	3
Cre022	Chlamydomonas reinhardtii	chromosome_11	442690	442920	g11518	NA	TGCGGATCCCACGCCACGCAG	11.3826	Cre06.g285900.t1.3	RNI-like superfamily protein	3
Cre022	Chlamydomonas reinhardtii	chromosome_11	442690	442920	g11518	NA	AAGATGCCGGCCGGGAAGGCA	13.0939	Cre01.g040650.t2.1	Unknown	3
Cre022	Chlamydomonas reinhardtii	chromosome_11	442690	442920	g11518	NA	AAGATGCCGGCCGGGAAGGCA	13.0939	Cre01.g040650.t1.3	Unknown	3
Cre022	Chlamydomonas reinhardtii	chromosome_11	442690	442920	g11518	NA	AAGATGCCGGCCGGGAAGGCA	13.0939	Cre10.g458350.t3.1	Glycosyl hydrolase family protein with chitinase insertion domain	3
Cre022	Chlamydomonas reinhardtii	chromosome_11	442690	442920	g11518	NA	AAGATGCCGGCCGGGAAGGCA	13.0939	Cre01.g040850.t2.1	Unknown	3
Cre022	Chlamydomonas reinhardtii	chromosome_11	442690	442920	g11518	NA	AAGATGCCGGCCGGGAAGGCA	13.0939	Cre10.g458350.t2.1	Glycosyl hydrolase family protein with chitinase insertion domain	3
Cre022	Chlamydomonas reinhardtii	chromosome_11	442690	442920	g11518	NA	AAGATGCCGGCCGGGAAGGCA	13.0939	Cre02.g143200.t1.3	Alanyl-tRNA synthetase	3
Cre022	Chlamydomonas reinhardtii	chromosome_11	442690	442920	g11518	NA	AAGATGCCGGCCGGGAAGGCA	13.0939	Cre01.g040850.t1.2	Unknown	3
Cre022	Chlamydomonas reinhardtii	chromosome_11	442690	442920	g11518	NA	AAGATGCCGGCCGGGAAGGCA	13.0939	Cre10.g458350.t1.3	Glycosyl hydrolase family protein with chitinase insertion domain	3
Cre022	Chlamydomonas reinhardtii	chromosome_11	442690	442920	g11518	NA	AAGATGCCGGCCGGGAAGGCA	13.0939	Cre01.g040650.t3.1	Unknown	3
Cre023	Chlamydomonas reinhardtii	chromosome_11	448841	449071	g11519	Protein kinase family protein	TGCGGATCCCACGCCACGCAG	10.3533	Cre17.g713750.t1.2	protein kinase family protein / protein phosphatase 2C ( PP2C) family protein	1
Cre023	Chlamydomonas reinhardtii	chromosome_11	448841	449071	g11519	Protein kinase family protein	TGCGGATCCCACGCCACGCAG	10.3533	g11514.t1	protein kinase family protein / protein phosphatase 2C ( PP2C) family protein	1
Cre023	Chlamydomonas reinhardtii	chromosome_11	448841	449071	g11519	Protein kinase family protein	TGCGGATCCCACGCCACGCAG	10.3533	g11516.t1	protein kinase family protein / protein phosphatase 2C ( PP2C) family protein	1
Cre023	Chlamydomonas reinhardtii	chromosome_11	448841	449071	g11519	Protein kinase family protein	TGCGGATCCCACGCCACGCAG	11.3826	Cre17.g713750.t1.2	protein kinase family protein / protein phosphatase 2C ( PP2C) family protein	1
Cre023	Chlamydomonas reinhardtii	chromosome_11	448841	449071	g11519	Protein kinase family protein	TGCGGATCCCACGCCACGCAG	11.3826	g11514.t1	protein kinase family protein / protein phosphatase 2C ( PP2C) family protein	1
Cre023	Chlamydomonas reinhardtii	chromosome_11	448841	449071	g11519	Protein kinase family protein	TGCGGATCCCACGCCACGCAG	11.3826	g11516.t1	protein kinase family protein / protein phosphatase 2C ( PP2C) family protein	1
Cre023	Chlamydomonas reinhardtii	chromosome_11	448841	449071	g11519	Protein kinase family protein	AAGATGCCGGCCGGGAAGGCA	13.0939	Cre17.g713750.t1.2	protein kinase family protein / protein phosphatase 2C ( PP2C) family protein	2.5
Cre023	Chlamydomonas reinhardtii	chromosome_11	448841	449071	g11519	Protein kinase family protein	TGCGGATCCCACGCCACGCAG	10.3533	Cre06.g261200.t1.2	sterol 4-alpha-methyl-oxidase 2-2	3
Cre023	Chlamydomonas reinhardtii	chromosome_11	448841	449071	g11519	Protein kinase family protein	TGCGGATCCCACGCCACGCAG	10.3533	Cre06.g285900.t1.3	RNI-like superfamily protein	3
Cre023	Chlamydomonas reinhardtii	chromosome_11	448841	449071	g11519	Protein kinase family protein	TGCGGATCCCACGCCACGCAG	11.3826	Cre06.g261200.t1.2	sterol 4-alpha-methyl-oxidase 2-2	3
Cre023	Chlamydomonas reinhardtii	chromosome_11	448841	449071	g11519	Protein kinase family protein	TGCGGATCCCACGCCACGCAG	11.3826	Cre06.g285900.t1.3	RNI-like superfamily protein	3
Cre023	Chlamydomonas reinhardtii	chromosome_11	448841	449071	g11519	Protein kinase family protein	AAGATGCCGGCCGGGAAGGCA	13.0939	Cre01.g040650.t2.1	Unknown	3
Cre023	Chlamydomonas reinhardtii	chromosome_11	448841	449071	g11519	Protein kinase family protein	AAGATGCCGGCCGGGAAGGCA	13.0939	Cre01.g040650.t1.3	Unknown	3
Cre023	Chlamydomonas reinhardtii	chromosome_11	448841	449071	g11519	Protein kinase family protein	AAGATGCCGGCCGGGAAGGCA	13.0939	Cre10.g458350.t3.1	Glycosyl hydrolase family protein with chitinase insertion domain	3
Cre023	Chlamydomonas reinhardtii	chromosome_11	448841	449071	g11519	Protein kinase family protein	AAGATGCCGGCCGGGAAGGCA	13.0939	Cre01.g040850.t2.1	Unknown	3
Cre023	Chlamydomonas reinhardtii	chromosome_11	448841	449071	g11519	Protein kinase family protein	AAGATGCCGGCCGGGAAGGCA	13.0939	Cre10.g458350.t2.1	Glycosyl hydrolase family protein with chitinase insertion domain	3
Cre023	Chlamydomonas reinhardtii	chromosome_11	448841	449071	g11519	Protein kinase family protein	AAGATGCCGGCCGGGAAGGCA	13.0939	Cre02.g143200.t1.3	Alanyl-tRNA synthetase	3
Cre023	Chlamydomonas reinhardtii	chromosome_11	448841	449071	g11519	Protein kinase family protein	AAGATGCCGGCCGGGAAGGCA	13.0939	Cre01.g040850.t1.2	Unknown	3
Cre023	Chlamydomonas reinhardtii	chromosome_11	448841	449071	g11519	Protein kinase family protein	AAGATGCCGGCCGGGAAGGCA	13.0939	Cre10.g458350.t1.3	Glycosyl hydrolase family protein with chitinase insertion domain	3
Cre023	Chlamydomonas reinhardtii	chromosome_11	448841	449071	g11519	Protein kinase family protein	AAGATGCCGGCCGGGAAGGCA	13.0939	Cre01.g040650.t3.1	Unknown	3
Cre024	Chlamydomonas reinhardtii	chromosome_11	616806	616994	NA	NA	TGGGCTGACGCGACCACCATC	10.9624	Cre17.g731675.t1.2	Unknown	1.5
Cre024	Chlamydomonas reinhardtii	chromosome_11	616806	616994	NA	NA	TGGGCTGACGCGACCACCATC	10.9624	Cre17.g731675.t2.1	Unknown	1.5
Cre024	Chlamydomonas reinhardtii	chromosome_11	616806	616994	NA	NA	TGGGCTGACGCGACCACCATC	24.7178	Cre17.g731675.t1.2	Unknown	1.5
Cre024	Chlamydomonas reinhardtii	chromosome_11	616806	616994	NA	NA	TGGGCTGACGCGACCACCATC	24.7178	Cre17.g731675.t2.1	Unknown	1.5
Cre024	Chlamydomonas reinhardtii	chromosome_11	616806	616994	NA	NA	TGGGCTGACGCGACCACCATC	23.5831	Cre17.g731675.t1.2	Unknown	1.5
Cre024	Chlamydomonas reinhardtii	chromosome_11	616806	616994	NA	NA	TGGGCTGACGCGACCACCATC	23.5831	Cre17.g731675.t2.1	Unknown	1.5
Cre024	Chlamydomonas reinhardtii	chromosome_11	616806	616994	NA	NA	TGGGCTGACGCGACCACCATC	10.9624	Cre02.g114000.t1.3	Unknown	2.5
Cre024	Chlamydomonas reinhardtii	chromosome_11	616806	616994	NA	NA	TGGGCTGACGCGACCACCATC	24.7178	Cre02.g114000.t1.3	Unknown	2.5
Cre024	Chlamydomonas reinhardtii	chromosome_11	616806	616994	NA	NA	TGGGCTGACGCGACCACCATC	23.5831	Cre02.g114000.t1.3	Unknown	2.5
Cre024	Chlamydomonas reinhardtii	chromosome_11	616806	616994	NA	NA	TGGGCTGACGCGACCACCATC	10.9624	g1640.t1	Unknown	3
Cre024	Chlamydomonas reinhardtii	chromosome_11	616806	616994	NA	NA	TGGGCTGACGCGACCACCATC	10.9624	Cre12.g519750.t1.1	Unknown	3
Cre024	Chlamydomonas reinhardtii	chromosome_11	616806	616994	NA	NA	TGGGCTGACGCGACCACCATC	10.9624	Cre16.g683100.t1.2	Unknown	3
Cre024	Chlamydomonas reinhardtii	chromosome_11	616806	616994	NA	NA	TGGGCTGACGCGACCACCATC	10.9624	Cre02.g083700.t1.3	Unknown	3
Cre024	Chlamydomonas reinhardtii	chromosome_11	616806	616994	NA	NA	TGGGCTGACGCGACCACCATC	10.9624	Cre03.g197450.t1.3	Unknown	3
Cre024	Chlamydomonas reinhardtii	chromosome_11	616806	616994	NA	NA	TGGGCTGACGCGACCACCATC	24.7178	g1640.t1	Unknown	3
Cre024	Chlamydomonas reinhardtii	chromosome_11	616806	616994	NA	NA	TGGGCTGACGCGACCACCATC	24.7178	Cre12.g519750.t1.1	Unknown	3
Cre024	Chlamydomonas reinhardtii	chromosome_11	616806	616994	NA	NA	TGGGCTGACGCGACCACCATC	24.7178	Cre16.g683100.t1.2	Unknown	3
Cre024	Chlamydomonas reinhardtii	chromosome_11	616806	616994	NA	NA	TGGGCTGACGCGACCACCATC	24.7178	Cre02.g083700.t1.3	Unknown	3
Cre024	Chlamydomonas reinhardtii	chromosome_11	616806	616994	NA	NA	TGGGCTGACGCGACCACCATC	24.7178	Cre03.g197450.t1.3	Unknown	3
Cre024	Chlamydomonas reinhardtii	chromosome_11	616806	616994	NA	NA	TGGGCTGACGCGACCACCATC	23.5831	g1640.t1	Unknown	3
Cre024	Chlamydomonas reinhardtii	chromosome_11	616806	616994	NA	NA	TGGGCTGACGCGACCACCATC	23.5831	Cre12.g519750.t1.1	Unknown	3
Cre024	Chlamydomonas reinhardtii	chromosome_11	616806	616994	NA	NA	TGGGCTGACGCGACCACCATC	23.5831	Cre16.g683100.t1.2	Unknown	3
Cre024	Chlamydomonas reinhardtii	chromosome_11	616806	616994	NA	NA	TGGGCTGACGCGACCACCATC	23.5831	Cre02.g083700.t1.3	Unknown	3
Cre024	Chlamydomonas reinhardtii	chromosome_11	616806	616994	NA	NA	TGGGCTGACGCGACCACCATC	23.5831	Cre03.g197450.t1.3	Unknown	3
Cre025	Chlamydomonas reinhardtii	chromosome_11	1337272	1337586	g11644	MaoC-like dehydratase	GAGCTGTGGAGCAGGAGCAGG	165.197	g14601.t1	Unknown	2
Cre025	Chlamydomonas reinhardtii	chromosome_11	1337272	1337586	g11644	MaoC-like dehydratase	GAGCTGTGGAGCAGGAGCAGG	229.977	g14601.t1	Unknown	2
Cre025	Chlamydomonas reinhardtii	chromosome_11	1337272	1337586	g11644	MaoC-like dehydratase	GAGCTGTGGAGCAGGAGCAGG	214.838	g14601.t1	Unknown	2
Cre025	Chlamydomonas reinhardtii	chromosome_11	1337272	1337586	g11644	MaoC-like dehydratase	AGGCCGTCCAGGGTGAGCAGG	398.147	Cre01.g043650.t1.2	Outer arm dynein light chain 1 protein	2
Cre025	Chlamydomonas reinhardtii	chromosome_11	1337272	1337586	g11644	MaoC-like dehydratase	AGGCCGTCCAGGGTGAGCAGG	174.687	Cre01.g043650.t1.2	Outer arm dynein light chain 1 protein	2
Cre025	Chlamydomonas reinhardtii	chromosome_11	1337272	1337586	g11644	MaoC-like dehydratase	AGGCCGTCCAGGGTGAGCAGG	1135.88	Cre01.g043650.t1.2	Outer arm dynein light chain 1 protein	2
Cre025	Chlamydomonas reinhardtii	chromosome_11	1337272	1337586	g11644	MaoC-like dehydratase	GGCCCGCGATCGGCAATGCTC	286.696	Cre08.g376800.t1.3	Translation initiation factor 2, small GTP-binding protein	2
Cre025	Chlamydomonas reinhardtii	chromosome_11	1337272	1337586	g11644	MaoC-like dehydratase	GGCCCGCGATCGGCAATGCTC	213.787	Cre08.g376800.t1.3	Translation initiation factor 2, small GTP-binding protein	2
Cre025	Chlamydomonas reinhardtii	chromosome_11	1337272	1337586	g11644	MaoC-like dehydratase	GGCCCGCGATCGGCAATGCTC	137.614	Cre08.g376800.t1.3	Translation initiation factor 2, small GTP-binding protein	2
Cre025	Chlamydomonas reinhardtii	chromosome_11	1337272	1337586	g11644	MaoC-like dehydratase	TGGCGATCAGGCGCGGTGCTG	8504.2	Cre07.g349550.t1.2	Protein kinase superfamily protein	2
Cre025	Chlamydomonas reinhardtii	chromosome_11	1337272	1337586	g11644	MaoC-like dehydratase	TGGCGATCAGGCGCGGTGCTG	5380.1	Cre07.g349550.t1.2	Protein kinase superfamily protein	2
Cre025	Chlamydomonas reinhardtii	chromosome_11	1337272	1337586	g11644	MaoC-like dehydratase	TGGCGATCAGGCGCGGTGCTG	3597.66	Cre07.g349550.t1.2	Protein kinase superfamily protein	2
Cre025	Chlamydomonas reinhardtii	chromosome_11	1337272	1337586	g11644	MaoC-like dehydratase	GAGCTGTGGAGCAGGAGCAGG	165.197	Cre11.g480200.t1.3	Unknown	2.5
Cre025	Chlamydomonas reinhardtii	chromosome_11	1337272	1337586	g11644	MaoC-like dehydratase	GAGCTGTGGAGCAGGAGCAGG	229.977	Cre11.g480200.t1.3	Unknown	2.5
Cre025	Chlamydomonas reinhardtii	chromosome_11	1337272	1337586	g11644	MaoC-like dehydratase	GAGCTGTGGAGCAGGAGCAGG	214.838	Cre11.g480200.t1.3	Unknown	2.5
Cre025	Chlamydomonas reinhardtii	chromosome_11	1337272	1337586	g11644	MaoC-like dehydratase	AGCAGGAGGCTGCTATCGGAG	27.4059	Cre06.g256600.t1.2	Unknown	2.5
Cre025	Chlamydomonas reinhardtii	chromosome_11	1337272	1337586	g11644	MaoC-like dehydratase	AGCAGGAGGCTGCTATCGGAG	20.02	Cre06.g256600.t1.2	Unknown	2.5
Cre025	Chlamydomonas reinhardtii	chromosome_11	1337272	1337586	g11644	MaoC-like dehydratase	AGCAGGAGGCTGCTATCGGAG	16.5627	Cre06.g256600.t1.2	Unknown	2.5
Cre025	Chlamydomonas reinhardtii	chromosome_11	1337272	1337586	g11644	MaoC-like dehydratase	AGGCCGTCCAGGGTGAGCAGG	398.147	Cre03.g174100.t1.3	Leucine-rich repeat (LRR) family protein	2.5
Cre025	Chlamydomonas reinhardtii	chromosome_11	1337272	1337586	g11644	MaoC-like dehydratase	AGGCCGTCCAGGGTGAGCAGG	398.147	g16156.t1	Unknown	2.5
Cre025	Chlamydomonas reinhardtii	chromosome_11	1337272	1337586	g11644	MaoC-like dehydratase	AGGCCGTCCAGGGTGAGCAGG	398.147	Cre03.g174100.t2.1	Leucine-rich repeat (LRR) family protein	2.5
Cre025	Chlamydomonas reinhardtii	chromosome_11	1337272	1337586	g11644	MaoC-like dehydratase	AGGCCGTCCAGGGTGAGCAGG	398.147	Cre03.g174100.t3.1	Leucine-rich repeat (LRR) family protein	2.5
Cre025	Chlamydomonas reinhardtii	chromosome_11	1337272	1337586	g11644	MaoC-like dehydratase	AGGCCGTCCAGGGTGAGCAGG	398.147	Cre16.g694750.t1.2	Arabidopsis thaliana protein of unknown function (DUF821)	2.5
Cre025	Chlamydomonas reinhardtii	chromosome_11	1337272	1337586	g11644	MaoC-like dehydratase	AGGCCGTCCAGGGTGAGCAGG	398.147	Cre12.g560250.t1.2	Protein of unknown function, DUF647	2.5
Cre025	Chlamydomonas reinhardtii	chromosome_11	1337272	1337586	g11644	MaoC-like dehydratase	AGGCCGTCCAGGGTGAGCAGG	174.687	Cre03.g174100.t1.3	Leucine-rich repeat (LRR) family protein	2.5
Cre025	Chlamydomonas reinhardtii	chromosome_11	1337272	1337586	g11644	MaoC-like dehydratase	AGGCCGTCCAGGGTGAGCAGG	174.687	g16156.t1	Unknown	2.5
Cre025	Chlamydomonas reinhardtii	chromosome_11	1337272	1337586	g11644	MaoC-like dehydratase	AGGCCGTCCAGGGTGAGCAGG	174.687	Cre03.g174100.t2.1	Leucine-rich repeat (LRR) family protein	2.5
Cre025	Chlamydomonas reinhardtii	chromosome_11	1337272	1337586	g11644	MaoC-like dehydratase	AGGCCGTCCAGGGTGAGCAGG	174.687	Cre03.g174100.t3.1	Leucine-rich repeat (LRR) family protein	2.5
Cre025	Chlamydomonas reinhardtii	chromosome_11	1337272	1337586	g11644	MaoC-like dehydratase	AGGCCGTCCAGGGTGAGCAGG	174.687	Cre12.g560250.t1.2	Protein of unknown function, DUF647	2.5
Cre025	Chlamydomonas reinhardtii	chromosome_11	1337272	1337586	g11644	MaoC-like dehydratase	AGGCCGTCCAGGGTGAGCAGG	174.687	Cre16.g694750.t1.2	Arabidopsis thaliana protein of unknown function (DUF821)	2.5
Cre025	Chlamydomonas reinhardtii	chromosome_11	1337272	1337586	g11644	MaoC-like dehydratase	AGGCCGTCCAGGGTGAGCAGG	1135.88	Cre03.g174100.t1.3	Leucine-rich repeat (LRR) family protein	2.5
Cre025	Chlamydomonas reinhardtii	chromosome_11	1337272	1337586	g11644	MaoC-like dehydratase	AGGCCGTCCAGGGTGAGCAGG	1135.88	g16156.t1	Unknown	2.5
Cre025	Chlamydomonas reinhardtii	chromosome_11	1337272	1337586	g11644	MaoC-like dehydratase	AGGCCGTCCAGGGTGAGCAGG	1135.88	Cre03.g174100.t2.1	Leucine-rich repeat (LRR) family protein	2.5
Cre025	Chlamydomonas reinhardtii	chromosome_11	1337272	1337586	g11644	MaoC-like dehydratase	AGGCCGTCCAGGGTGAGCAGG	1135.88	Cre03.g174100.t3.1	Leucine-rich repeat (LRR) family protein	2.5
Cre025	Chlamydomonas reinhardtii	chromosome_11	1337272	1337586	g11644	MaoC-like dehydratase	AGGCCGTCCAGGGTGAGCAGG	1135.88	Cre16.g694750.t1.2	Arabidopsis thaliana protein of unknown function (DUF821)	2.5
Cre025	Chlamydomonas reinhardtii	chromosome_11	1337272	1337586	g11644	MaoC-like dehydratase	AGGCCGTCCAGGGTGAGCAGG	1135.88	Cre12.g560250.t1.2	Protein of unknown function, DUF647	2.5
Cre025	Chlamydomonas reinhardtii	chromosome_11	1337272	1337586	g11644	MaoC-like dehydratase	AGCCTCAGGGGGCCGCGCAGG	14.7224	Cre06.g295000.t1.3	Unknown	2.5
Cre025	Chlamydomonas reinhardtii	chromosome_11	1337272	1337586	g11644	MaoC-like dehydratase	TGGCGATCAGGCGCGGTGCTG	8504.2	Cre14.g614950.t1.2	Unknown	2.5
Cre025	Chlamydomonas reinhardtii	chromosome_11	1337272	1337586	g11644	MaoC-like dehydratase	TGGCGATCAGGCGCGGTGCTG	5380.1	Cre14.g614950.t1.2	Unknown	2.5
Cre025	Chlamydomonas reinhardtii	chromosome_11	1337272	1337586	g11644	MaoC-like dehydratase	TGGCGATCAGGCGCGGTGCTG	3597.66	Cre14.g614950.t1.2	Unknown	2.5
Cre025	Chlamydomonas reinhardtii	chromosome_11	1337272	1337586	g11644	MaoC-like dehydratase	CGCCTGTTATTGCCAAGCTGG	220.922	g5283.t1	embryo defective 2410	2.5
Cre025	Chlamydomonas reinhardtii	chromosome_11	1337272	1337586	g11644	MaoC-like dehydratase	CGCCTGTTATTGCCAAGCTGG	72.1297	g5283.t1	embryo defective 2410	2.5
Cre025	Chlamydomonas reinhardtii	chromosome_11	1337272	1337586	g11644	MaoC-like dehydratase	CGCCTGTTATTGCCAAGCTGG	45.3941	g5283.t1	embryo defective 2410	2.5
Cre025	Chlamydomonas reinhardtii	chromosome_11	1337272	1337586	g11644	MaoC-like dehydratase	TTGAGATCAGCGGGGTGGGAG	2257.41	g11645.t1	Unknown	2.5
Cre025	Chlamydomonas reinhardtii	chromosome_11	1337272	1337586	g11644	MaoC-like dehydratase	TTGAGATCAGCGGGGTGGGAG	2257.41	g12408.t1	Unknown	2.5
Cre025	Chlamydomonas reinhardtii	chromosome_11	1337272	1337586	g11644	MaoC-like dehydratase	TTGAGATCAGCGGGGTGGGAG	1244.71	g11645.t1	Unknown	2.5
Cre025	Chlamydomonas reinhardtii	chromosome_11	1337272	1337586	g11644	MaoC-like dehydratase	TTGAGATCAGCGGGGTGGGAG	1244.71	g12408.t1	Unknown	2.5
Cre025	Chlamydomonas reinhardtii	chromosome_11	1337272	1337586	g11644	MaoC-like dehydratase	TTGAGATCAGCGGGGTGGGAG	783.015	g11645.t1	Unknown	2.5
Cre025	Chlamydomonas reinhardtii	chromosome_11	1337272	1337586	g11644	MaoC-like dehydratase	TTGAGATCAGCGGGGTGGGAG	783.015	g12408.t1	Unknown	2.5
Cre025	Chlamydomonas reinhardtii	chromosome_11	1337272	1337586	g11644	MaoC-like dehydratase	AGCAGACCCGGGACGCAGTGC	64033	g6941.t1	N-acetylglucosaminylphosphatidylinositol de-N-acetylase family protein	2.5
Cre025	Chlamydomonas reinhardtii	chromosome_11	1337272	1337586	g11644	MaoC-like dehydratase	AGCAGACCCGGGACGCAGTGC	64033	Cre06.g300250.t1.3	tubulin-tyrosine ligases;tubulin-tyrosine ligases	2.5
Cre025	Chlamydomonas reinhardtii	chromosome_11	1337272	1337586	g11644	MaoC-like dehydratase	AGCAGACCCGGGACGCAGTGC	30886.9	g6941.t1	N-acetylglucosaminylphosphatidylinositol de-N-acetylase family protein	2.5
Cre025	Chlamydomonas reinhardtii	chromosome_11	1337272	1337586	g11644	MaoC-like dehydratase	AGCAGACCCGGGACGCAGTGC	30886.9	Cre06.g300250.t1.3	tubulin-tyrosine ligases;tubulin-tyrosine ligases	2.5
Cre025	Chlamydomonas reinhardtii	chromosome_11	1337272	1337586	g11644	MaoC-like dehydratase	AGCAGACCCGGGACGCAGTGC	7840.78	g6941.t1	N-acetylglucosaminylphosphatidylinositol de-N-acetylase family protein	2.5
Cre025	Chlamydomonas reinhardtii	chromosome_11	1337272	1337586	g11644	MaoC-like dehydratase	AGCAGACCCGGGACGCAGTGC	7840.78	Cre06.g300250.t1.3	tubulin-tyrosine ligases;tubulin-tyrosine ligases	2.5
Cre025	Chlamydomonas reinhardtii	chromosome_11	1337272	1337586	g11644	MaoC-like dehydratase	GAGCTGTGGAGCAGGAGCAGG	165.197	g13814.t1	DNA primases	3
Cre025	Chlamydomonas reinhardtii	chromosome_11	1337272	1337586	g11644	MaoC-like dehydratase	GAGCTGTGGAGCAGGAGCAGG	165.197	g1035.t1	Unknown	3
Cre025	Chlamydomonas reinhardtii	chromosome_11	1337272	1337586	g11644	MaoC-like dehydratase	GAGCTGTGGAGCAGGAGCAGG	165.197	g10462.t1	Unknown	3
Cre025	Chlamydomonas reinhardtii	chromosome_11	1337272	1337586	g11644	MaoC-like dehydratase	GAGCTGTGGAGCAGGAGCAGG	165.197	Cre01.g014450.t1.3	Unknown	3
Cre025	Chlamydomonas reinhardtii	chromosome_11	1337272	1337586	g11644	MaoC-like dehydratase	GAGCTGTGGAGCAGGAGCAGG	165.197	Cre14.g631575.t1.2	Unknown	3
Cre025	Chlamydomonas reinhardtii	chromosome_11	1337272	1337586	g11644	MaoC-like dehydratase	GAGCTGTGGAGCAGGAGCAGG	165.197	g6814.t1	Bifunctional inhibitor/lipid-transfer protein/seed storage 2S albumin superfamily protein	3
Cre025	Chlamydomonas reinhardtii	chromosome_11	1337272	1337586	g11644	MaoC-like dehydratase	GAGCTGTGGAGCAGGAGCAGG	165.197	g6814.t1	Bifunctional inhibitor/lipid-transfer protein/seed storage 2S albumin superfamily protein	3
Cre025	Chlamydomonas reinhardtii	chromosome_11	1337272	1337586	g11644	MaoC-like dehydratase	GAGCTGTGGAGCAGGAGCAGG	165.197	Cre03.g207950.t1.2	RNA polymerase I specific transcription initiation factor RRN3 protein	3
Cre025	Chlamydomonas reinhardtii	chromosome_11	1337272	1337586	g11644	MaoC-like dehydratase	GAGCTGTGGAGCAGGAGCAGG	165.197	g6814.t1	Bifunctional inhibitor/lipid-transfer protein/seed storage 2S albumin superfamily protein	3
Cre025	Chlamydomonas reinhardtii	chromosome_11	1337272	1337586	g11644	MaoC-like dehydratase	GAGCTGTGGAGCAGGAGCAGG	165.197	g6814.t1	Bifunctional inhibitor/lipid-transfer protein/seed storage 2S albumin superfamily protein	3
Cre025	Chlamydomonas reinhardtii	chromosome_11	1337272	1337586	g11644	MaoC-like dehydratase	GAGCTGTGGAGCAGGAGCAGG	229.977	g13814.t1	DNA primases	3
Cre025	Chlamydomonas reinhardtii	chromosome_11	1337272	1337586	g11644	MaoC-like dehydratase	GAGCTGTGGAGCAGGAGCAGG	229.977	g1035.t1	Unknown	3
Cre025	Chlamydomonas reinhardtii	chromosome_11	1337272	1337586	g11644	MaoC-like dehydratase	GAGCTGTGGAGCAGGAGCAGG	229.977	g10462.t1	Unknown	3
Cre025	Chlamydomonas reinhardtii	chromosome_11	1337272	1337586	g11644	MaoC-like dehydratase	GAGCTGTGGAGCAGGAGCAGG	229.977	Cre14.g631575.t1.2	Unknown	3
Cre025	Chlamydomonas reinhardtii	chromosome_11	1337272	1337586	g11644	MaoC-like dehydratase	GAGCTGTGGAGCAGGAGCAGG	229.977	Cre01.g014450.t1.3	Unknown	3
Cre025	Chlamydomonas reinhardtii	chromosome_11	1337272	1337586	g11644	MaoC-like dehydratase	GAGCTGTGGAGCAGGAGCAGG	229.977	g6814.t1	Bifunctional inhibitor/lipid-transfer protein/seed storage 2S albumin superfamily protein	3
Cre025	Chlamydomonas reinhardtii	chromosome_11	1337272	1337586	g11644	MaoC-like dehydratase	GAGCTGTGGAGCAGGAGCAGG	229.977	g6814.t1	Bifunctional inhibitor/lipid-transfer protein/seed storage 2S albumin superfamily protein	3
Cre025	Chlamydomonas reinhardtii	chromosome_11	1337272	1337586	g11644	MaoC-like dehydratase	GAGCTGTGGAGCAGGAGCAGG	229.977	g6814.t1	Bifunctional inhibitor/lipid-transfer protein/seed storage 2S albumin superfamily protein	3
Cre025	Chlamydomonas reinhardtii	chromosome_11	1337272	1337586	g11644	MaoC-like dehydratase	GAGCTGTGGAGCAGGAGCAGG	229.977	g6814.t1	Bifunctional inhibitor/lipid-transfer protein/seed storage 2S albumin superfamily protein	3
Cre025	Chlamydomonas reinhardtii	chromosome_11	1337272	1337586	g11644	MaoC-like dehydratase	GAGCTGTGGAGCAGGAGCAGG	229.977	Cre03.g207950.t1.2	RNA polymerase I specific transcription initiation factor RRN3 protein	3
Cre025	Chlamydomonas reinhardtii	chromosome_11	1337272	1337586	g11644	MaoC-like dehydratase	GAGCTGTGGAGCAGGAGCAGG	214.838	g13814.t1	DNA primases	3
Cre025	Chlamydomonas reinhardtii	chromosome_11	1337272	1337586	g11644	MaoC-like dehydratase	GAGCTGTGGAGCAGGAGCAGG	214.838	g1035.t1	Unknown	3
Cre025	Chlamydomonas reinhardtii	chromosome_11	1337272	1337586	g11644	MaoC-like dehydratase	GAGCTGTGGAGCAGGAGCAGG	214.838	g10462.t1	Unknown	3
Cre025	Chlamydomonas reinhardtii	chromosome_11	1337272	1337586	g11644	MaoC-like dehydratase	GAGCTGTGGAGCAGGAGCAGG	214.838	Cre14.g631575.t1.2	Unknown	3
Cre025	Chlamydomonas reinhardtii	chromosome_11	1337272	1337586	g11644	MaoC-like dehydratase	GAGCTGTGGAGCAGGAGCAGG	214.838	Cre01.g014450.t1.3	Unknown	3
Cre025	Chlamydomonas reinhardtii	chromosome_11	1337272	1337586	g11644	MaoC-like dehydratase	GAGCTGTGGAGCAGGAGCAGG	214.838	g6814.t1	Bifunctional inhibitor/lipid-transfer protein/seed storage 2S albumin superfamily protein	3
Cre025	Chlamydomonas reinhardtii	chromosome_11	1337272	1337586	g11644	MaoC-like dehydratase	GAGCTGTGGAGCAGGAGCAGG	214.838	g6814.t1	Bifunctional inhibitor/lipid-transfer protein/seed storage 2S albumin superfamily protein	3
Cre025	Chlamydomonas reinhardtii	chromosome_11	1337272	1337586	g11644	MaoC-like dehydratase	GAGCTGTGGAGCAGGAGCAGG	214.838	Cre03.g207950.t1.2	RNA polymerase I specific transcription initiation factor RRN3 protein	3
Cre025	Chlamydomonas reinhardtii	chromosome_11	1337272	1337586	g11644	MaoC-like dehydratase	GAGCTGTGGAGCAGGAGCAGG	214.838	g6814.t1	Bifunctional inhibitor/lipid-transfer protein/seed storage 2S albumin superfamily protein	3
Cre025	Chlamydomonas reinhardtii	chromosome_11	1337272	1337586	g11644	MaoC-like dehydratase	GAGCTGTGGAGCAGGAGCAGG	214.838	g6814.t1	Bifunctional inhibitor/lipid-transfer protein/seed storage 2S albumin superfamily protein	3
Cre025	Chlamydomonas reinhardtii	chromosome_11	1337272	1337586	g11644	MaoC-like dehydratase	AGCAGGAGGCTGCTATCGGAG	27.4059	Cre13.g607150.t1.3	Unknown	3
Cre025	Chlamydomonas reinhardtii	chromosome_11	1337272	1337586	g11644	MaoC-like dehydratase	AGCAGGAGGCTGCTATCGGAG	27.4059	g1241.t1	Unknown	3
Cre025	Chlamydomonas reinhardtii	chromosome_11	1337272	1337586	g11644	MaoC-like dehydratase	AGCAGGAGGCTGCTATCGGAG	27.4059	Cre06.g264150.t1.3	Unknown	3
Cre025	Chlamydomonas reinhardtii	chromosome_11	1337272	1337586	g11644	MaoC-like dehydratase	AGCAGGAGGCTGCTATCGGAG	20.02	Cre13.g607150.t1.3	Unknown	3
Cre025	Chlamydomonas reinhardtii	chromosome_11	1337272	1337586	g11644	MaoC-like dehydratase	AGCAGGAGGCTGCTATCGGAG	20.02	g1241.t1	Unknown	3
Cre025	Chlamydomonas reinhardtii	chromosome_11	1337272	1337586	g11644	MaoC-like dehydratase	AGCAGGAGGCTGCTATCGGAG	20.02	Cre06.g264150.t1.3	Unknown	3
Cre025	Chlamydomonas reinhardtii	chromosome_11	1337272	1337586	g11644	MaoC-like dehydratase	AGCAGGAGGCTGCTATCGGAG	16.5627	Cre13.g607150.t1.3	Unknown	3
Cre025	Chlamydomonas reinhardtii	chromosome_11	1337272	1337586	g11644	MaoC-like dehydratase	AGCAGGAGGCTGCTATCGGAG	16.5627	g1241.t1	Unknown	3
Cre025	Chlamydomonas reinhardtii	chromosome_11	1337272	1337586	g11644	MaoC-like dehydratase	AGCAGGAGGCTGCTATCGGAG	16.5627	Cre06.g264150.t1.3	Unknown	3
Cre025	Chlamydomonas reinhardtii	chromosome_11	1337272	1337586	g11644	MaoC-like dehydratase	AGGCCGTCCAGGGTGAGCAGG	398.147	Cre10.g418500.t2.1	Unknown	3
Cre025	Chlamydomonas reinhardtii	chromosome_11	1337272	1337586	g11644	MaoC-like dehydratase	AGGCCGTCCAGGGTGAGCAGG	398.147	g17991.t1	flavin-dependent monooxygenase 1	3
Cre025	Chlamydomonas reinhardtii	chromosome_11	1337272	1337586	g11644	MaoC-like dehydratase	AGGCCGTCCAGGGTGAGCAGG	398.147	Cre03.g206950.t1.3	RNA-dependent RNA polymerase family protein	3
Cre025	Chlamydomonas reinhardtii	chromosome_11	1337272	1337586	g11644	MaoC-like dehydratase	AGGCCGTCCAGGGTGAGCAGG	398.147	Cre08.g380150.t1.3	methyl-CPG-binding domain 9	3
Cre025	Chlamydomonas reinhardtii	chromosome_11	1337272	1337586	g11644	MaoC-like dehydratase	AGGCCGTCCAGGGTGAGCAGG	398.147	g12274.t1	DNAJ heat shock N-terminal domain-containing protein	3
Cre025	Chlamydomonas reinhardtii	chromosome_11	1337272	1337586	g11644	MaoC-like dehydratase	AGGCCGTCCAGGGTGAGCAGG	398.147	g16725.t1	hapless 2	3
Cre025	Chlamydomonas reinhardtii	chromosome_11	1337272	1337586	g11644	MaoC-like dehydratase	AGGCCGTCCAGGGTGAGCAGG	398.147	Cre14.g626400.t1.2	cytochrome P450, family 735, subfamily A, polypeptide 1	3
Cre025	Chlamydomonas reinhardtii	chromosome_11	1337272	1337586	g11644	MaoC-like dehydratase	AGGCCGTCCAGGGTGAGCAGG	398.147	Cre02.g093900.t1.2	Unknown	3
Cre025	Chlamydomonas reinhardtii	chromosome_11	1337272	1337586	g11644	MaoC-like dehydratase	AGGCCGTCCAGGGTGAGCAGG	398.147	Cre14.g631200.t1.2	Unknown	3
Cre025	Chlamydomonas reinhardtii	chromosome_11	1337272	1337586	g11644	MaoC-like dehydratase	AGGCCGTCCAGGGTGAGCAGG	398.147	Cre09.g392800.t1.3	Unknown	3
Cre025	Chlamydomonas reinhardtii	chromosome_11	1337272	1337586	g11644	MaoC-like dehydratase	AGGCCGTCCAGGGTGAGCAGG	398.147	Cre10.g418500.t1.3	Unknown	3
Cre025	Chlamydomonas reinhardtii	chromosome_11	1337272	1337586	g11644	MaoC-like dehydratase	AGGCCGTCCAGGGTGAGCAGG	174.687	Cre10.g418500.t2.1	Unknown	3
Cre025	Chlamydomonas reinhardtii	chromosome_11	1337272	1337586	g11644	MaoC-like dehydratase	AGGCCGTCCAGGGTGAGCAGG	174.687	g17991.t1	flavin-dependent monooxygenase 1	3
Cre025	Chlamydomonas reinhardtii	chromosome_11	1337272	1337586	g11644	MaoC-like dehydratase	AGGCCGTCCAGGGTGAGCAGG	174.687	Cre03.g206950.t1.3	RNA-dependent RNA polymerase family protein	3
Cre025	Chlamydomonas reinhardtii	chromosome_11	1337272	1337586	g11644	MaoC-like dehydratase	AGGCCGTCCAGGGTGAGCAGG	174.687	Cre08.g380150.t1.3	methyl-CPG-binding domain 9	3
Cre025	Chlamydomonas reinhardtii	chromosome_11	1337272	1337586	g11644	MaoC-like dehydratase	AGGCCGTCCAGGGTGAGCAGG	174.687	g12274.t1	DNAJ heat shock N-terminal domain-containing protein	3
Cre025	Chlamydomonas reinhardtii	chromosome_11	1337272	1337586	g11644	MaoC-like dehydratase	AGGCCGTCCAGGGTGAGCAGG	174.687	g16725.t1	hapless 2	3
Cre025	Chlamydomonas reinhardtii	chromosome_11	1337272	1337586	g11644	MaoC-like dehydratase	AGGCCGTCCAGGGTGAGCAGG	174.687	Cre14.g626400.t1.2	cytochrome P450, family 735, subfamily A, polypeptide 1	3
Cre025	Chlamydomonas reinhardtii	chromosome_11	1337272	1337586	g11644	MaoC-like dehydratase	AGGCCGTCCAGGGTGAGCAGG	174.687	Cre02.g093900.t1.2	Unknown	3
Cre025	Chlamydomonas reinhardtii	chromosome_11	1337272	1337586	g11644	MaoC-like dehydratase	AGGCCGTCCAGGGTGAGCAGG	174.687	Cre14.g631200.t1.2	Unknown	3
Cre025	Chlamydomonas reinhardtii	chromosome_11	1337272	1337586	g11644	MaoC-like dehydratase	AGGCCGTCCAGGGTGAGCAGG	174.687	Cre09.g392800.t1.3	Unknown	3
Cre025	Chlamydomonas reinhardtii	chromosome_11	1337272	1337586	g11644	MaoC-like dehydratase	AGGCCGTCCAGGGTGAGCAGG	174.687	Cre10.g418500.t1.3	Unknown	3
Cre025	Chlamydomonas reinhardtii	chromosome_11	1337272	1337586	g11644	MaoC-like dehydratase	AGGCCGTCCAGGGTGAGCAGG	1135.88	Cre10.g418500.t2.1	Unknown	3
Cre025	Chlamydomonas reinhardtii	chromosome_11	1337272	1337586	g11644	MaoC-like dehydratase	AGGCCGTCCAGGGTGAGCAGG	1135.88	g17991.t1	flavin-dependent monooxygenase 1	3
Cre025	Chlamydomonas reinhardtii	chromosome_11	1337272	1337586	g11644	MaoC-like dehydratase	AGGCCGTCCAGGGTGAGCAGG	1135.88	Cre03.g206950.t1.3	RNA-dependent RNA polymerase family protein	3
Cre025	Chlamydomonas reinhardtii	chromosome_11	1337272	1337586	g11644	MaoC-like dehydratase	AGGCCGTCCAGGGTGAGCAGG	1135.88	Cre08.g380150.t1.3	methyl-CPG-binding domain 9	3
Cre025	Chlamydomonas reinhardtii	chromosome_11	1337272	1337586	g11644	MaoC-like dehydratase	AGGCCGTCCAGGGTGAGCAGG	1135.88	g16725.t1	hapless 2	3
Cre025	Chlamydomonas reinhardtii	chromosome_11	1337272	1337586	g11644	MaoC-like dehydratase	AGGCCGTCCAGGGTGAGCAGG	1135.88	g12274.t1	DNAJ heat shock N-terminal domain-containing protein	3
Cre025	Chlamydomonas reinhardtii	chromosome_11	1337272	1337586	g11644	MaoC-like dehydratase	AGGCCGTCCAGGGTGAGCAGG	1135.88	Cre14.g626400.t1.2	cytochrome P450, family 735, subfamily A, polypeptide 1	3
Cre025	Chlamydomonas reinhardtii	chromosome_11	1337272	1337586	g11644	MaoC-like dehydratase	AGGCCGTCCAGGGTGAGCAGG	1135.88	Cre02.g093900.t1.2	Unknown	3
Cre025	Chlamydomonas reinhardtii	chromosome_11	1337272	1337586	g11644	MaoC-like dehydratase	AGGCCGTCCAGGGTGAGCAGG	1135.88	Cre14.g631200.t1.2	Unknown	3
Cre025	Chlamydomonas reinhardtii	chromosome_11	1337272	1337586	g11644	MaoC-like dehydratase	AGGCCGTCCAGGGTGAGCAGG	1135.88	Cre09.g392800.t1.3	Unknown	3
Cre025	Chlamydomonas reinhardtii	chromosome_11	1337272	1337586	g11644	MaoC-like dehydratase	AGGCCGTCCAGGGTGAGCAGG	1135.88	Cre10.g418500.t1.3	Unknown	3
Cre025	Chlamydomonas reinhardtii	chromosome_11	1337272	1337586	g11644	MaoC-like dehydratase	AGCCTCAGGGGGCCGCGCAGG	14.7224	Cre03.g202150.t1.3	chromomethylase 2	3
Cre025	Chlamydomonas reinhardtii	chromosome_11	1337272	1337586	g11644	MaoC-like dehydratase	AGCCTCAGGGGGCCGCGCAGG	14.7224	g2732.t1	PAS domain-containing protein tyrosine kinase family protein	3
Cre025	Chlamydomonas reinhardtii	chromosome_11	1337272	1337586	g11644	MaoC-like dehydratase	AGCCTCAGGGGGCCGCGCAGG	14.7224	g16576.t1	Unknown	3
Cre025	Chlamydomonas reinhardtii	chromosome_11	1337272	1337586	g11644	MaoC-like dehydratase	AGCCTCAGGGGGCCGCGCAGG	14.7224	g1861.t1	Cysteine proteinases superfamily protein	3
Cre025	Chlamydomonas reinhardtii	chromosome_11	1337272	1337586	g11644	MaoC-like dehydratase	AGCCTCAGGGGGCCGCGCAGG	14.7224	Cre13.g607100.t1.2	Unknown	3
Cre025	Chlamydomonas reinhardtii	chromosome_11	1337272	1337586	g11644	MaoC-like dehydratase	AGCCTCAGGGGGCCGCGCAGG	14.7224	Cre02.g110800.t1.3	nitrate transporter 2:1	3
Cre025	Chlamydomonas reinhardtii	chromosome_11	1337272	1337586	g11644	MaoC-like dehydratase	AGCCTCAGGGGGCCGCGCAGG	14.7224	Cre09.g408428.t1.2	Nucleotide/sugar transporter family protein	3
Cre025	Chlamydomonas reinhardtii	chromosome_11	1337272	1337586	g11644	MaoC-like dehydratase	AGCCTCAGGGGGCCGCGCAGG	14.7224	g3053.t1	nitrate transporter 2.4	3
Cre025	Chlamydomonas reinhardtii	chromosome_11	1337272	1337586	g11644	MaoC-like dehydratase	TGGCGATCAGGCGCGGTGCTG	8504.2	g9660.t1	Protein kinase superfamily protein with octicosapeptide/Phox/Bem1p domain	3
Cre025	Chlamydomonas reinhardtii	chromosome_11	1337272	1337586	g11644	MaoC-like dehydratase	TGGCGATCAGGCGCGGTGCTG	8504.2	Cre17.g698850.t1.3	debranching enzyme 1	3
Cre025	Chlamydomonas reinhardtii	chromosome_11	1337272	1337586	g11644	MaoC-like dehydratase	TGGCGATCAGGCGCGGTGCTG	8504.2	Cre12.g529250.t1.3	Unknown	3
Cre025	Chlamydomonas reinhardtii	chromosome_11	1337272	1337586	g11644	MaoC-like dehydratase	TGGCGATCAGGCGCGGTGCTG	8504.2	Cre12.g557500.t1.3	Unknown	3
Cre025	Chlamydomonas reinhardtii	chromosome_11	1337272	1337586	g11644	MaoC-like dehydratase	TGGCGATCAGGCGCGGTGCTG	8504.2	Cre07.g349500.t1.3	transducin family protein / WD-40 repeat family protein	3
Cre025	Chlamydomonas reinhardtii	chromosome_11	1337272	1337586	g11644	MaoC-like dehydratase	TGGCGATCAGGCGCGGTGCTG	8504.2	Cre08.g367250.t1.2	Unknown	3
Cre025	Chlamydomonas reinhardtii	chromosome_11	1337272	1337586	g11644	MaoC-like dehydratase	TGGCGATCAGGCGCGGTGCTG	5380.1	g9660.t1	Protein kinase superfamily protein with octicosapeptide/Phox/Bem1p domain	3
Cre025	Chlamydomonas reinhardtii	chromosome_11	1337272	1337586	g11644	MaoC-like dehydratase	TGGCGATCAGGCGCGGTGCTG	5380.1	Cre17.g698850.t1.3	debranching enzyme 1	3
Cre025	Chlamydomonas reinhardtii	chromosome_11	1337272	1337586	g11644	MaoC-like dehydratase	TGGCGATCAGGCGCGGTGCTG	5380.1	Cre12.g529250.t1.3	Unknown	3
Cre025	Chlamydomonas reinhardtii	chromosome_11	1337272	1337586	g11644	MaoC-like dehydratase	TGGCGATCAGGCGCGGTGCTG	5380.1	Cre12.g557500.t1.3	Unknown	3
Cre025	Chlamydomonas reinhardtii	chromosome_11	1337272	1337586	g11644	MaoC-like dehydratase	TGGCGATCAGGCGCGGTGCTG	5380.1	Cre07.g349500.t1.3	transducin family protein / WD-40 repeat family protein	3
Cre025	Chlamydomonas reinhardtii	chromosome_11	1337272	1337586	g11644	MaoC-like dehydratase	TGGCGATCAGGCGCGGTGCTG	5380.1	Cre08.g367250.t1.2	Unknown	3
Cre025	Chlamydomonas reinhardtii	chromosome_11	1337272	1337586	g11644	MaoC-like dehydratase	TGGCGATCAGGCGCGGTGCTG	3597.66	g9660.t1	Protein kinase superfamily protein with octicosapeptide/Phox/Bem1p domain	3
Cre025	Chlamydomonas reinhardtii	chromosome_11	1337272	1337586	g11644	MaoC-like dehydratase	TGGCGATCAGGCGCGGTGCTG	3597.66	Cre17.g698850.t1.3	debranching enzyme 1	3
Cre025	Chlamydomonas reinhardtii	chromosome_11	1337272	1337586	g11644	MaoC-like dehydratase	TGGCGATCAGGCGCGGTGCTG	3597.66	Cre12.g529250.t1.3	Unknown	3
Cre025	Chlamydomonas reinhardtii	chromosome_11	1337272	1337586	g11644	MaoC-like dehydratase	TGGCGATCAGGCGCGGTGCTG	3597.66	Cre12.g557500.t1.3	Unknown	3
Cre025	Chlamydomonas reinhardtii	chromosome_11	1337272	1337586	g11644	MaoC-like dehydratase	TGGCGATCAGGCGCGGTGCTG	3597.66	Cre07.g349500.t1.3	transducin family protein / WD-40 repeat family protein	3
Cre025	Chlamydomonas reinhardtii	chromosome_11	1337272	1337586	g11644	MaoC-like dehydratase	TGGCGATCAGGCGCGGTGCTG	3597.66	Cre08.g367250.t1.2	Unknown	3
Cre025	Chlamydomonas reinhardtii	chromosome_11	1337272	1337586	g11644	MaoC-like dehydratase	CGCCTGTTATTGCCAAGCTGG	220.922	Cre05.g248450.t1.2	beta carbonic anhydrase 6	3
Cre025	Chlamydomonas reinhardtii	chromosome_11	1337272	1337586	g11644	MaoC-like dehydratase	CGCCTGTTATTGCCAAGCTGG	220.922	Cre05.g248400.t1.2	beta carbonic anhydrase 6	3
Cre025	Chlamydomonas reinhardtii	chromosome_11	1337272	1337586	g11644	MaoC-like dehydratase	CGCCTGTTATTGCCAAGCTGG	220.922	Cre01.g003850.t1.3	cytochrome P450, family 704, subfamily A, polypeptide 1	3
Cre025	Chlamydomonas reinhardtii	chromosome_11	1337272	1337586	g11644	MaoC-like dehydratase	CGCCTGTTATTGCCAAGCTGG	72.1297	Cre05.g248450.t1.2	beta carbonic anhydrase 6	3
Cre025	Chlamydomonas reinhardtii	chromosome_11	1337272	1337586	g11644	MaoC-like dehydratase	CGCCTGTTATTGCCAAGCTGG	72.1297	Cre05.g248400.t1.2	beta carbonic anhydrase 6	3
Cre025	Chlamydomonas reinhardtii	chromosome_11	1337272	1337586	g11644	MaoC-like dehydratase	CGCCTGTTATTGCCAAGCTGG	72.1297	Cre01.g003850.t1.3	cytochrome P450, family 704, subfamily A, polypeptide 1	3
Cre025	Chlamydomonas reinhardtii	chromosome_11	1337272	1337586	g11644	MaoC-like dehydratase	CGCCTGTTATTGCCAAGCTGG	45.3941	Cre05.g248450.t1.2	beta carbonic anhydrase 6	3
Cre025	Chlamydomonas reinhardtii	chromosome_11	1337272	1337586	g11644	MaoC-like dehydratase	CGCCTGTTATTGCCAAGCTGG	45.3941	Cre05.g248400.t1.2	beta carbonic anhydrase 6	3
Cre025	Chlamydomonas reinhardtii	chromosome_11	1337272	1337586	g11644	MaoC-like dehydratase	CGCCTGTTATTGCCAAGCTGG	45.3941	Cre01.g003850.t1.3	cytochrome P450, family 704, subfamily A, polypeptide 1	3
Cre025	Chlamydomonas reinhardtii	chromosome_11	1337272	1337586	g11644	MaoC-like dehydratase	TTGAGATCAGCGGGGTGGGAG	2257.41	g4508.t1	Unknown	3
Cre025	Chlamydomonas reinhardtii	chromosome_11	1337272	1337586	g11644	MaoC-like dehydratase	TTGAGATCAGCGGGGTGGGAG	2257.41	Cre13.g585800.t1.2	Subtilase family protein	3
Cre025	Chlamydomonas reinhardtii	chromosome_11	1337272	1337586	g11644	MaoC-like dehydratase	TTGAGATCAGCGGGGTGGGAG	1244.71	g4508.t1	Unknown	3
Cre025	Chlamydomonas reinhardtii	chromosome_11	1337272	1337586	g11644	MaoC-like dehydratase	TTGAGATCAGCGGGGTGGGAG	1244.71	Cre13.g585800.t1.2	Subtilase family protein	3
Cre025	Chlamydomonas reinhardtii	chromosome_11	1337272	1337586	g11644	MaoC-like dehydratase	TTGAGATCAGCGGGGTGGGAG	783.015	g4508.t1	Unknown	3
Cre025	Chlamydomonas reinhardtii	chromosome_11	1337272	1337586	g11644	MaoC-like dehydratase	TTGAGATCAGCGGGGTGGGAG	783.015	Cre13.g585800.t1.2	Subtilase family protein	3
Cre025	Chlamydomonas reinhardtii	chromosome_11	1337272	1337586	g11644	MaoC-like dehydratase	AGCAGACCCGGGACGCAGTGC	64033	Cre16.g677600.t1.2	Leucine carboxyl methyltransferase	3
Cre025	Chlamydomonas reinhardtii	chromosome_11	1337272	1337586	g11644	MaoC-like dehydratase	AGCAGACCCGGGACGCAGTGC	64033	g1899.t1	disproportionating enzyme 2	3
Cre025	Chlamydomonas reinhardtii	chromosome_11	1337272	1337586	g11644	MaoC-like dehydratase	AGCAGACCCGGGACGCAGTGC	30886.9	Cre16.g677600.t1.2	Leucine carboxyl methyltransferase	3
Cre025	Chlamydomonas reinhardtii	chromosome_11	1337272	1337586	g11644	MaoC-like dehydratase	AGCAGACCCGGGACGCAGTGC	30886.9	g1899.t1	disproportionating enzyme 2	3
Cre025	Chlamydomonas reinhardtii	chromosome_11	1337272	1337586	g11644	MaoC-like dehydratase	AGCAGACCCGGGACGCAGTGC	7840.78	Cre16.g677600.t1.2	Leucine carboxyl methyltransferase	3
Cre025	Chlamydomonas reinhardtii	chromosome_11	1337272	1337586	g11644	MaoC-like dehydratase	AGCAGACCCGGGACGCAGTGC	7840.78	g1899.t1	disproportionating enzyme 2	3
Cre027	Chlamydomonas reinhardtii	chromosome_11	1824583	1824771	g11733	Crinkler (CRN) family protein, putative	AGTACGAGGAGCGTCCTTGCG	51.8428	Cre09.g403900.t1.2	Unknown	2
Cre027	Chlamydomonas reinhardtii	chromosome_11	1824583	1824771	g11733	Crinkler (CRN) family protein, putative	AGTACGAGGAGCGTCCTTGCG	89.6201	Cre09.g403900.t1.2	Unknown	2
Cre027	Chlamydomonas reinhardtii	chromosome_11	1824583	1824771	g11733	Crinkler (CRN) family protein, putative	AGTACGAGGAGCGTCCTTGCG	40.6911	Cre09.g403900.t1.2	Unknown	2
Cre027	Chlamydomonas reinhardtii	chromosome_11	1824583	1824771	g11733	Crinkler (CRN) family protein, putative	AGTACGAGGAGCGTCCTTGCG	51.8428	g8686.t1	Unknown	3
Cre027	Chlamydomonas reinhardtii	chromosome_11	1824583	1824771	g11733	Crinkler (CRN) family protein, putative	AGTACGAGGAGCGTCCTTGCG	51.8428	Cre03.g164450.t1.3	Unknown	3
Cre027	Chlamydomonas reinhardtii	chromosome_11	1824583	1824771	g11733	Crinkler (CRN) family protein, putative	AGTACGAGGAGCGTCCTTGCG	51.8428	Cre08.g362682.t1.2	Unknown	3
Cre027	Chlamydomonas reinhardtii	chromosome_11	1824583	1824771	g11733	Crinkler (CRN) family protein, putative	AGTACGAGGAGCGTCCTTGCG	89.6201	g8686.t1	Unknown	3
Cre027	Chlamydomonas reinhardtii	chromosome_11	1824583	1824771	g11733	Crinkler (CRN) family protein, putative	AGTACGAGGAGCGTCCTTGCG	89.6201	Cre03.g164450.t1.3	Unknown	3
Cre027	Chlamydomonas reinhardtii	chromosome_11	1824583	1824771	g11733	Crinkler (CRN) family protein, putative	AGTACGAGGAGCGTCCTTGCG	89.6201	Cre08.g362682.t1.2	Unknown	3
Cre027	Chlamydomonas reinhardtii	chromosome_11	1824583	1824771	g11733	Crinkler (CRN) family protein, putative	AGTACGAGGAGCGTCCTTGCG	40.6911	g8686.t1	Unknown	3
Cre027	Chlamydomonas reinhardtii	chromosome_11	1824583	1824771	g11733	Crinkler (CRN) family protein, putative	AGTACGAGGAGCGTCCTTGCG	40.6911	Cre03.g164450.t1.3	Unknown	3
Cre027	Chlamydomonas reinhardtii	chromosome_11	1824583	1824771	g11733	Crinkler (CRN) family protein, putative	AGTACGAGGAGCGTCCTTGCG	40.6911	Cre08.g362682.t1.2	Unknown	3
Cre030	Chlamydomonas reinhardtii	chromosome_11	2205601	2205915	NA	NA	GAGCTGTGGAGCAGGAGCAGG	165.197	g14601.t1	Unknown	2
Cre030	Chlamydomonas reinhardtii	chromosome_11	2205601	2205915	NA	NA	GAGCTGTGGAGCAGGAGCAGG	229.977	g14601.t1	Unknown	2
Cre030	Chlamydomonas reinhardtii	chromosome_11	2205601	2205915	NA	NA	GAGCTGTGGAGCAGGAGCAGG	214.838	g14601.t1	Unknown	2
Cre030	Chlamydomonas reinhardtii	chromosome_11	2205601	2205915	NA	NA	AGGCCGTCCAGGGTGAGCAGG	398.147	Cre01.g043650.t1.2	Outer arm dynein light chain 1 protein	2
Cre030	Chlamydomonas reinhardtii	chromosome_11	2205601	2205915	NA	NA	AGGCCGTCCAGGGTGAGCAGG	174.687	Cre01.g043650.t1.2	Outer arm dynein light chain 1 protein	2
Cre030	Chlamydomonas reinhardtii	chromosome_11	2205601	2205915	NA	NA	AGGCCGTCCAGGGTGAGCAGG	1135.88	Cre01.g043650.t1.2	Outer arm dynein light chain 1 protein	2
Cre030	Chlamydomonas reinhardtii	chromosome_11	2205601	2205915	NA	NA	GGCCCGCGATCGGCAATGCTC	286.696	Cre08.g376800.t1.3	Translation initiation factor 2, small GTP-binding protein	2
Cre030	Chlamydomonas reinhardtii	chromosome_11	2205601	2205915	NA	NA	GGCCCGCGATCGGCAATGCTC	213.787	Cre08.g376800.t1.3	Translation initiation factor 2, small GTP-binding protein	2
Cre030	Chlamydomonas reinhardtii	chromosome_11	2205601	2205915	NA	NA	GGCCCGCGATCGGCAATGCTC	137.614	Cre08.g376800.t1.3	Translation initiation factor 2, small GTP-binding protein	2
Cre030	Chlamydomonas reinhardtii	chromosome_11	2205601	2205915	NA	NA	TGGCGATCAGGCGCGGTGCTG	8504.2	Cre07.g349550.t1.2	Protein kinase superfamily protein	2
Cre030	Chlamydomonas reinhardtii	chromosome_11	2205601	2205915	NA	NA	TGGCGATCAGGCGCGGTGCTG	5380.1	Cre07.g349550.t1.2	Protein kinase superfamily protein	2
Cre030	Chlamydomonas reinhardtii	chromosome_11	2205601	2205915	NA	NA	TGGCGATCAGGCGCGGTGCTG	3597.66	Cre07.g349550.t1.2	Protein kinase superfamily protein	2
Cre030	Chlamydomonas reinhardtii	chromosome_11	2205601	2205915	NA	NA	GAGCTGTGGAGCAGGAGCAGG	165.197	Cre11.g480200.t1.3	Unknown	2.5
Cre030	Chlamydomonas reinhardtii	chromosome_11	2205601	2205915	NA	NA	GAGCTGTGGAGCAGGAGCAGG	229.977	Cre11.g480200.t1.3	Unknown	2.5
Cre030	Chlamydomonas reinhardtii	chromosome_11	2205601	2205915	NA	NA	GAGCTGTGGAGCAGGAGCAGG	214.838	Cre11.g480200.t1.3	Unknown	2.5
Cre030	Chlamydomonas reinhardtii	chromosome_11	2205601	2205915	NA	NA	AGCAGGAGGCTGCTATCGGAG	27.4059	Cre06.g256600.t1.2	Unknown	2.5
Cre030	Chlamydomonas reinhardtii	chromosome_11	2205601	2205915	NA	NA	AGCAGGAGGCTGCTATCGGAG	20.02	Cre06.g256600.t1.2	Unknown	2.5
Cre030	Chlamydomonas reinhardtii	chromosome_11	2205601	2205915	NA	NA	AGCAGGAGGCTGCTATCGGAG	16.5627	Cre06.g256600.t1.2	Unknown	2.5
Cre030	Chlamydomonas reinhardtii	chromosome_11	2205601	2205915	NA	NA	AGGCCGTCCAGGGTGAGCAGG	398.147	Cre03.g174100.t1.3	Leucine-rich repeat (LRR) family protein	2.5
Cre030	Chlamydomonas reinhardtii	chromosome_11	2205601	2205915	NA	NA	AGGCCGTCCAGGGTGAGCAGG	398.147	g16156.t1	Unknown	2.5
Cre030	Chlamydomonas reinhardtii	chromosome_11	2205601	2205915	NA	NA	AGGCCGTCCAGGGTGAGCAGG	398.147	Cre03.g174100.t2.1	Leucine-rich repeat (LRR) family protein	2.5
Cre030	Chlamydomonas reinhardtii	chromosome_11	2205601	2205915	NA	NA	AGGCCGTCCAGGGTGAGCAGG	398.147	Cre03.g174100.t3.1	Leucine-rich repeat (LRR) family protein	2.5
Cre030	Chlamydomonas reinhardtii	chromosome_11	2205601	2205915	NA	NA	AGGCCGTCCAGGGTGAGCAGG	398.147	Cre16.g694750.t1.2	Arabidopsis thaliana protein of unknown function (DUF821)	2.5
Cre030	Chlamydomonas reinhardtii	chromosome_11	2205601	2205915	NA	NA	AGGCCGTCCAGGGTGAGCAGG	398.147	Cre12.g560250.t1.2	Protein of unknown function, DUF647	2.5
Cre030	Chlamydomonas reinhardtii	chromosome_11	2205601	2205915	NA	NA	AGGCCGTCCAGGGTGAGCAGG	174.687	Cre03.g174100.t1.3	Leucine-rich repeat (LRR) family protein	2.5
Cre030	Chlamydomonas reinhardtii	chromosome_11	2205601	2205915	NA	NA	AGGCCGTCCAGGGTGAGCAGG	174.687	g16156.t1	Unknown	2.5
Cre030	Chlamydomonas reinhardtii	chromosome_11	2205601	2205915	NA	NA	AGGCCGTCCAGGGTGAGCAGG	174.687	Cre03.g174100.t2.1	Leucine-rich repeat (LRR) family protein	2.5
Cre030	Chlamydomonas reinhardtii	chromosome_11	2205601	2205915	NA	NA	AGGCCGTCCAGGGTGAGCAGG	174.687	Cre03.g174100.t3.1	Leucine-rich repeat (LRR) family protein	2.5
Cre030	Chlamydomonas reinhardtii	chromosome_11	2205601	2205915	NA	NA	AGGCCGTCCAGGGTGAGCAGG	174.687	Cre12.g560250.t1.2	Protein of unknown function, DUF647	2.5
Cre030	Chlamydomonas reinhardtii	chromosome_11	2205601	2205915	NA	NA	AGGCCGTCCAGGGTGAGCAGG	174.687	Cre16.g694750.t1.2	Arabidopsis thaliana protein of unknown function (DUF821)	2.5
Cre030	Chlamydomonas reinhardtii	chromosome_11	2205601	2205915	NA	NA	AGGCCGTCCAGGGTGAGCAGG	1135.88	Cre03.g174100.t1.3	Leucine-rich repeat (LRR) family protein	2.5
Cre030	Chlamydomonas reinhardtii	chromosome_11	2205601	2205915	NA	NA	AGGCCGTCCAGGGTGAGCAGG	1135.88	g16156.t1	Unknown	2.5
Cre030	Chlamydomonas reinhardtii	chromosome_11	2205601	2205915	NA	NA	AGGCCGTCCAGGGTGAGCAGG	1135.88	Cre03.g174100.t2.1	Leucine-rich repeat (LRR) family protein	2.5
Cre030	Chlamydomonas reinhardtii	chromosome_11	2205601	2205915	NA	NA	AGGCCGTCCAGGGTGAGCAGG	1135.88	Cre03.g174100.t3.1	Leucine-rich repeat (LRR) family protein	2.5
Cre030	Chlamydomonas reinhardtii	chromosome_11	2205601	2205915	NA	NA	AGGCCGTCCAGGGTGAGCAGG	1135.88	Cre16.g694750.t1.2	Arabidopsis thaliana protein of unknown function (DUF821)	2.5
Cre030	Chlamydomonas reinhardtii	chromosome_11	2205601	2205915	NA	NA	AGGCCGTCCAGGGTGAGCAGG	1135.88	Cre12.g560250.t1.2	Protein of unknown function, DUF647	2.5
Cre030	Chlamydomonas reinhardtii	chromosome_11	2205601	2205915	NA	NA	AGCCTCAGGGGGCCGCGCAGG	14.7224	Cre06.g295000.t1.3	Unknown	2.5
Cre030	Chlamydomonas reinhardtii	chromosome_11	2205601	2205915	NA	NA	TGGCGATCAGGCGCGGTGCTG	8504.2	Cre14.g614950.t1.2	Unknown	2.5
Cre030	Chlamydomonas reinhardtii	chromosome_11	2205601	2205915	NA	NA	TGGCGATCAGGCGCGGTGCTG	5380.1	Cre14.g614950.t1.2	Unknown	2.5
Cre030	Chlamydomonas reinhardtii	chromosome_11	2205601	2205915	NA	NA	TGGCGATCAGGCGCGGTGCTG	3597.66	Cre14.g614950.t1.2	Unknown	2.5
Cre030	Chlamydomonas reinhardtii	chromosome_11	2205601	2205915	NA	NA	CGCCTGTTATTGCCAAGCTGG	220.922	g5283.t1	embryo defective 2410	2.5
Cre030	Chlamydomonas reinhardtii	chromosome_11	2205601	2205915	NA	NA	CGCCTGTTATTGCCAAGCTGG	72.1297	g5283.t1	embryo defective 2410	2.5
Cre030	Chlamydomonas reinhardtii	chromosome_11	2205601	2205915	NA	NA	CGCCTGTTATTGCCAAGCTGG	45.3941	g5283.t1	embryo defective 2410	2.5
Cre030	Chlamydomonas reinhardtii	chromosome_11	2205601	2205915	NA	NA	TTGAGATCAGCGGGGTGGGAG	2257.41	g11645.t1	Unknown	2.5
Cre030	Chlamydomonas reinhardtii	chromosome_11	2205601	2205915	NA	NA	TTGAGATCAGCGGGGTGGGAG	2257.41	g12408.t1	Unknown	2.5
Cre030	Chlamydomonas reinhardtii	chromosome_11	2205601	2205915	NA	NA	TTGAGATCAGCGGGGTGGGAG	1244.71	g11645.t1	Unknown	2.5
Cre030	Chlamydomonas reinhardtii	chromosome_11	2205601	2205915	NA	NA	TTGAGATCAGCGGGGTGGGAG	1244.71	g12408.t1	Unknown	2.5
Cre030	Chlamydomonas reinhardtii	chromosome_11	2205601	2205915	NA	NA	TTGAGATCAGCGGGGTGGGAG	783.015	g11645.t1	Unknown	2.5
Cre030	Chlamydomonas reinhardtii	chromosome_11	2205601	2205915	NA	NA	TTGAGATCAGCGGGGTGGGAG	783.015	g12408.t1	Unknown	2.5
Cre030	Chlamydomonas reinhardtii	chromosome_11	2205601	2205915	NA	NA	AGCAGACCCGGGACGCAGTGC	64033	g6941.t1	N-acetylglucosaminylphosphatidylinositol de-N-acetylase family protein	2.5
Cre030	Chlamydomonas reinhardtii	chromosome_11	2205601	2205915	NA	NA	AGCAGACCCGGGACGCAGTGC	64033	Cre06.g300250.t1.3	tubulin-tyrosine ligases;tubulin-tyrosine ligases	2.5
Cre030	Chlamydomonas reinhardtii	chromosome_11	2205601	2205915	NA	NA	AGCAGACCCGGGACGCAGTGC	30886.9	g6941.t1	N-acetylglucosaminylphosphatidylinositol de-N-acetylase family protein	2.5
Cre030	Chlamydomonas reinhardtii	chromosome_11	2205601	2205915	NA	NA	AGCAGACCCGGGACGCAGTGC	30886.9	Cre06.g300250.t1.3	tubulin-tyrosine ligases;tubulin-tyrosine ligases	2.5
Cre030	Chlamydomonas reinhardtii	chromosome_11	2205601	2205915	NA	NA	AGCAGACCCGGGACGCAGTGC	7840.78	g6941.t1	N-acetylglucosaminylphosphatidylinositol de-N-acetylase family protein	2.5
Cre030	Chlamydomonas reinhardtii	chromosome_11	2205601	2205915	NA	NA	AGCAGACCCGGGACGCAGTGC	7840.78	Cre06.g300250.t1.3	tubulin-tyrosine ligases;tubulin-tyrosine ligases	2.5
Cre030	Chlamydomonas reinhardtii	chromosome_11	2205601	2205915	NA	NA	GAGCTGTGGAGCAGGAGCAGG	165.197	g13814.t1	DNA primases	3
Cre030	Chlamydomonas reinhardtii	chromosome_11	2205601	2205915	NA	NA	GAGCTGTGGAGCAGGAGCAGG	165.197	g1035.t1	Unknown	3
Cre030	Chlamydomonas reinhardtii	chromosome_11	2205601	2205915	NA	NA	GAGCTGTGGAGCAGGAGCAGG	165.197	g10462.t1	Unknown	3
Cre030	Chlamydomonas reinhardtii	chromosome_11	2205601	2205915	NA	NA	GAGCTGTGGAGCAGGAGCAGG	165.197	Cre01.g014450.t1.3	Unknown	3
Cre030	Chlamydomonas reinhardtii	chromosome_11	2205601	2205915	NA	NA	GAGCTGTGGAGCAGGAGCAGG	165.197	Cre14.g631575.t1.2	Unknown	3
Cre030	Chlamydomonas reinhardtii	chromosome_11	2205601	2205915	NA	NA	GAGCTGTGGAGCAGGAGCAGG	165.197	g6814.t1	Bifunctional inhibitor/lipid-transfer protein/seed storage 2S albumin superfamily protein	3
Cre030	Chlamydomonas reinhardtii	chromosome_11	2205601	2205915	NA	NA	GAGCTGTGGAGCAGGAGCAGG	165.197	g6814.t1	Bifunctional inhibitor/lipid-transfer protein/seed storage 2S albumin superfamily protein	3
Cre030	Chlamydomonas reinhardtii	chromosome_11	2205601	2205915	NA	NA	GAGCTGTGGAGCAGGAGCAGG	165.197	Cre03.g207950.t1.2	RNA polymerase I specific transcription initiation factor RRN3 protein	3
Cre030	Chlamydomonas reinhardtii	chromosome_11	2205601	2205915	NA	NA	GAGCTGTGGAGCAGGAGCAGG	165.197	g6814.t1	Bifunctional inhibitor/lipid-transfer protein/seed storage 2S albumin superfamily protein	3
Cre030	Chlamydomonas reinhardtii	chromosome_11	2205601	2205915	NA	NA	GAGCTGTGGAGCAGGAGCAGG	165.197	g6814.t1	Bifunctional inhibitor/lipid-transfer protein/seed storage 2S albumin superfamily protein	3
Cre030	Chlamydomonas reinhardtii	chromosome_11	2205601	2205915	NA	NA	GAGCTGTGGAGCAGGAGCAGG	229.977	g13814.t1	DNA primases	3
Cre030	Chlamydomonas reinhardtii	chromosome_11	2205601	2205915	NA	NA	GAGCTGTGGAGCAGGAGCAGG	229.977	g1035.t1	Unknown	3
Cre030	Chlamydomonas reinhardtii	chromosome_11	2205601	2205915	NA	NA	GAGCTGTGGAGCAGGAGCAGG	229.977	g10462.t1	Unknown	3
Cre030	Chlamydomonas reinhardtii	chromosome_11	2205601	2205915	NA	NA	GAGCTGTGGAGCAGGAGCAGG	229.977	Cre14.g631575.t1.2	Unknown	3
Cre030	Chlamydomonas reinhardtii	chromosome_11	2205601	2205915	NA	NA	GAGCTGTGGAGCAGGAGCAGG	229.977	Cre01.g014450.t1.3	Unknown	3
Cre030	Chlamydomonas reinhardtii	chromosome_11	2205601	2205915	NA	NA	GAGCTGTGGAGCAGGAGCAGG	229.977	g6814.t1	Bifunctional inhibitor/lipid-transfer protein/seed storage 2S albumin superfamily protein	3
Cre030	Chlamydomonas reinhardtii	chromosome_11	2205601	2205915	NA	NA	GAGCTGTGGAGCAGGAGCAGG	229.977	g6814.t1	Bifunctional inhibitor/lipid-transfer protein/seed storage 2S albumin superfamily protein	3
Cre030	Chlamydomonas reinhardtii	chromosome_11	2205601	2205915	NA	NA	GAGCTGTGGAGCAGGAGCAGG	229.977	g6814.t1	Bifunctional inhibitor/lipid-transfer protein/seed storage 2S albumin superfamily protein	3
Cre030	Chlamydomonas reinhardtii	chromosome_11	2205601	2205915	NA	NA	GAGCTGTGGAGCAGGAGCAGG	229.977	g6814.t1	Bifunctional inhibitor/lipid-transfer protein/seed storage 2S albumin superfamily protein	3
Cre030	Chlamydomonas reinhardtii	chromosome_11	2205601	2205915	NA	NA	GAGCTGTGGAGCAGGAGCAGG	229.977	Cre03.g207950.t1.2	RNA polymerase I specific transcription initiation factor RRN3 protein	3
Cre030	Chlamydomonas reinhardtii	chromosome_11	2205601	2205915	NA	NA	GAGCTGTGGAGCAGGAGCAGG	214.838	g13814.t1	DNA primases	3
Cre030	Chlamydomonas reinhardtii	chromosome_11	2205601	2205915	NA	NA	GAGCTGTGGAGCAGGAGCAGG	214.838	g1035.t1	Unknown	3
Cre030	Chlamydomonas reinhardtii	chromosome_11	2205601	2205915	NA	NA	GAGCTGTGGAGCAGGAGCAGG	214.838	g10462.t1	Unknown	3
Cre030	Chlamydomonas reinhardtii	chromosome_11	2205601	2205915	NA	NA	GAGCTGTGGAGCAGGAGCAGG	214.838	Cre14.g631575.t1.2	Unknown	3
Cre030	Chlamydomonas reinhardtii	chromosome_11	2205601	2205915	NA	NA	GAGCTGTGGAGCAGGAGCAGG	214.838	Cre01.g014450.t1.3	Unknown	3
Cre030	Chlamydomonas reinhardtii	chromosome_11	2205601	2205915	NA	NA	GAGCTGTGGAGCAGGAGCAGG	214.838	g6814.t1	Bifunctional inhibitor/lipid-transfer protein/seed storage 2S albumin superfamily protein	3
Cre030	Chlamydomonas reinhardtii	chromosome_11	2205601	2205915	NA	NA	GAGCTGTGGAGCAGGAGCAGG	214.838	g6814.t1	Bifunctional inhibitor/lipid-transfer protein/seed storage 2S albumin superfamily protein	3
Cre030	Chlamydomonas reinhardtii	chromosome_11	2205601	2205915	NA	NA	GAGCTGTGGAGCAGGAGCAGG	214.838	Cre03.g207950.t1.2	RNA polymerase I specific transcription initiation factor RRN3 protein	3
Cre030	Chlamydomonas reinhardtii	chromosome_11	2205601	2205915	NA	NA	GAGCTGTGGAGCAGGAGCAGG	214.838	g6814.t1	Bifunctional inhibitor/lipid-transfer protein/seed storage 2S albumin superfamily protein	3
Cre030	Chlamydomonas reinhardtii	chromosome_11	2205601	2205915	NA	NA	GAGCTGTGGAGCAGGAGCAGG	214.838	g6814.t1	Bifunctional inhibitor/lipid-transfer protein/seed storage 2S albumin superfamily protein	3
Cre030	Chlamydomonas reinhardtii	chromosome_11	2205601	2205915	NA	NA	AGCAGGAGGCTGCTATCGGAG	27.4059	Cre13.g607150.t1.3	Unknown	3
Cre030	Chlamydomonas reinhardtii	chromosome_11	2205601	2205915	NA	NA	AGCAGGAGGCTGCTATCGGAG	27.4059	g1241.t1	Unknown	3
Cre030	Chlamydomonas reinhardtii	chromosome_11	2205601	2205915	NA	NA	AGCAGGAGGCTGCTATCGGAG	27.4059	Cre06.g264150.t1.3	Unknown	3
Cre030	Chlamydomonas reinhardtii	chromosome_11	2205601	2205915	NA	NA	AGCAGGAGGCTGCTATCGGAG	20.02	Cre13.g607150.t1.3	Unknown	3
Cre030	Chlamydomonas reinhardtii	chromosome_11	2205601	2205915	NA	NA	AGCAGGAGGCTGCTATCGGAG	20.02	g1241.t1	Unknown	3
Cre030	Chlamydomonas reinhardtii	chromosome_11	2205601	2205915	NA	NA	AGCAGGAGGCTGCTATCGGAG	20.02	Cre06.g264150.t1.3	Unknown	3
Cre030	Chlamydomonas reinhardtii	chromosome_11	2205601	2205915	NA	NA	AGCAGGAGGCTGCTATCGGAG	16.5627	Cre13.g607150.t1.3	Unknown	3
Cre030	Chlamydomonas reinhardtii	chromosome_11	2205601	2205915	NA	NA	AGCAGGAGGCTGCTATCGGAG	16.5627	g1241.t1	Unknown	3
Cre030	Chlamydomonas reinhardtii	chromosome_11	2205601	2205915	NA	NA	AGCAGGAGGCTGCTATCGGAG	16.5627	Cre06.g264150.t1.3	Unknown	3
Cre030	Chlamydomonas reinhardtii	chromosome_11	2205601	2205915	NA	NA	AGGCCGTCCAGGGTGAGCAGG	398.147	Cre10.g418500.t2.1	Unknown	3
Cre030	Chlamydomonas reinhardtii	chromosome_11	2205601	2205915	NA	NA	AGGCCGTCCAGGGTGAGCAGG	398.147	g17991.t1	flavin-dependent monooxygenase 1	3
Cre030	Chlamydomonas reinhardtii	chromosome_11	2205601	2205915	NA	NA	AGGCCGTCCAGGGTGAGCAGG	398.147	Cre03.g206950.t1.3	RNA-dependent RNA polymerase family protein	3
Cre030	Chlamydomonas reinhardtii	chromosome_11	2205601	2205915	NA	NA	AGGCCGTCCAGGGTGAGCAGG	398.147	Cre08.g380150.t1.3	methyl-CPG-binding domain 9	3
Cre030	Chlamydomonas reinhardtii	chromosome_11	2205601	2205915	NA	NA	AGGCCGTCCAGGGTGAGCAGG	398.147	g12274.t1	DNAJ heat shock N-terminal domain-containing protein	3
Cre030	Chlamydomonas reinhardtii	chromosome_11	2205601	2205915	NA	NA	AGGCCGTCCAGGGTGAGCAGG	398.147	g16725.t1	hapless 2	3
Cre030	Chlamydomonas reinhardtii	chromosome_11	2205601	2205915	NA	NA	AGGCCGTCCAGGGTGAGCAGG	398.147	Cre14.g626400.t1.2	cytochrome P450, family 735, subfamily A, polypeptide 1	3
Cre030	Chlamydomonas reinhardtii	chromosome_11	2205601	2205915	NA	NA	AGGCCGTCCAGGGTGAGCAGG	398.147	Cre02.g093900.t1.2	Unknown	3
Cre030	Chlamydomonas reinhardtii	chromosome_11	2205601	2205915	NA	NA	AGGCCGTCCAGGGTGAGCAGG	398.147	Cre14.g631200.t1.2	Unknown	3
Cre030	Chlamydomonas reinhardtii	chromosome_11	2205601	2205915	NA	NA	AGGCCGTCCAGGGTGAGCAGG	398.147	Cre09.g392800.t1.3	Unknown	3
Cre030	Chlamydomonas reinhardtii	chromosome_11	2205601	2205915	NA	NA	AGGCCGTCCAGGGTGAGCAGG	398.147	Cre10.g418500.t1.3	Unknown	3
Cre030	Chlamydomonas reinhardtii	chromosome_11	2205601	2205915	NA	NA	AGGCCGTCCAGGGTGAGCAGG	174.687	Cre10.g418500.t2.1	Unknown	3
Cre030	Chlamydomonas reinhardtii	chromosome_11	2205601	2205915	NA	NA	AGGCCGTCCAGGGTGAGCAGG	174.687	g17991.t1	flavin-dependent monooxygenase 1	3
Cre030	Chlamydomonas reinhardtii	chromosome_11	2205601	2205915	NA	NA	AGGCCGTCCAGGGTGAGCAGG	174.687	Cre03.g206950.t1.3	RNA-dependent RNA polymerase family protein	3
Cre030	Chlamydomonas reinhardtii	chromosome_11	2205601	2205915	NA	NA	AGGCCGTCCAGGGTGAGCAGG	174.687	Cre08.g380150.t1.3	methyl-CPG-binding domain 9	3
Cre030	Chlamydomonas reinhardtii	chromosome_11	2205601	2205915	NA	NA	AGGCCGTCCAGGGTGAGCAGG	174.687	g12274.t1	DNAJ heat shock N-terminal domain-containing protein	3
Cre030	Chlamydomonas reinhardtii	chromosome_11	2205601	2205915	NA	NA	AGGCCGTCCAGGGTGAGCAGG	174.687	g16725.t1	hapless 2	3
Cre030	Chlamydomonas reinhardtii	chromosome_11	2205601	2205915	NA	NA	AGGCCGTCCAGGGTGAGCAGG	174.687	Cre14.g626400.t1.2	cytochrome P450, family 735, subfamily A, polypeptide 1	3
Cre030	Chlamydomonas reinhardtii	chromosome_11	2205601	2205915	NA	NA	AGGCCGTCCAGGGTGAGCAGG	174.687	Cre02.g093900.t1.2	Unknown	3
Cre030	Chlamydomonas reinhardtii	chromosome_11	2205601	2205915	NA	NA	AGGCCGTCCAGGGTGAGCAGG	174.687	Cre14.g631200.t1.2	Unknown	3
Cre030	Chlamydomonas reinhardtii	chromosome_11	2205601	2205915	NA	NA	AGGCCGTCCAGGGTGAGCAGG	174.687	Cre09.g392800.t1.3	Unknown	3
Cre030	Chlamydomonas reinhardtii	chromosome_11	2205601	2205915	NA	NA	AGGCCGTCCAGGGTGAGCAGG	174.687	Cre10.g418500.t1.3	Unknown	3
Cre030	Chlamydomonas reinhardtii	chromosome_11	2205601	2205915	NA	NA	AGGCCGTCCAGGGTGAGCAGG	1135.88	Cre10.g418500.t2.1	Unknown	3
Cre030	Chlamydomonas reinhardtii	chromosome_11	2205601	2205915	NA	NA	AGGCCGTCCAGGGTGAGCAGG	1135.88	g17991.t1	flavin-dependent monooxygenase 1	3
Cre030	Chlamydomonas reinhardtii	chromosome_11	2205601	2205915	NA	NA	AGGCCGTCCAGGGTGAGCAGG	1135.88	Cre03.g206950.t1.3	RNA-dependent RNA polymerase family protein	3
Cre030	Chlamydomonas reinhardtii	chromosome_11	2205601	2205915	NA	NA	AGGCCGTCCAGGGTGAGCAGG	1135.88	Cre08.g380150.t1.3	methyl-CPG-binding domain 9	3
Cre030	Chlamydomonas reinhardtii	chromosome_11	2205601	2205915	NA	NA	AGGCCGTCCAGGGTGAGCAGG	1135.88	g16725.t1	hapless 2	3
Cre030	Chlamydomonas reinhardtii	chromosome_11	2205601	2205915	NA	NA	AGGCCGTCCAGGGTGAGCAGG	1135.88	g12274.t1	DNAJ heat shock N-terminal domain-containing protein	3
Cre030	Chlamydomonas reinhardtii	chromosome_11	2205601	2205915	NA	NA	AGGCCGTCCAGGGTGAGCAGG	1135.88	Cre14.g626400.t1.2	cytochrome P450, family 735, subfamily A, polypeptide 1	3
Cre030	Chlamydomonas reinhardtii	chromosome_11	2205601	2205915	NA	NA	AGGCCGTCCAGGGTGAGCAGG	1135.88	Cre02.g093900.t1.2	Unknown	3
Cre030	Chlamydomonas reinhardtii	chromosome_11	2205601	2205915	NA	NA	AGGCCGTCCAGGGTGAGCAGG	1135.88	Cre14.g631200.t1.2	Unknown	3
Cre030	Chlamydomonas reinhardtii	chromosome_11	2205601	2205915	NA	NA	AGGCCGTCCAGGGTGAGCAGG	1135.88	Cre09.g392800.t1.3	Unknown	3
Cre030	Chlamydomonas reinhardtii	chromosome_11	2205601	2205915	NA	NA	AGGCCGTCCAGGGTGAGCAGG	1135.88	Cre10.g418500.t1.3	Unknown	3
Cre030	Chlamydomonas reinhardtii	chromosome_11	2205601	2205915	NA	NA	AGCCTCAGGGGGCCGCGCAGG	14.7224	Cre03.g202150.t1.3	chromomethylase 2	3
Cre030	Chlamydomonas reinhardtii	chromosome_11	2205601	2205915	NA	NA	AGCCTCAGGGGGCCGCGCAGG	14.7224	g2732.t1	PAS domain-containing protein tyrosine kinase family protein	3
Cre030	Chlamydomonas reinhardtii	chromosome_11	2205601	2205915	NA	NA	AGCCTCAGGGGGCCGCGCAGG	14.7224	g16576.t1	Unknown	3
Cre030	Chlamydomonas reinhardtii	chromosome_11	2205601	2205915	NA	NA	AGCCTCAGGGGGCCGCGCAGG	14.7224	g1861.t1	Cysteine proteinases superfamily protein	3
Cre030	Chlamydomonas reinhardtii	chromosome_11	2205601	2205915	NA	NA	AGCCTCAGGGGGCCGCGCAGG	14.7224	Cre13.g607100.t1.2	Unknown	3
Cre030	Chlamydomonas reinhardtii	chromosome_11	2205601	2205915	NA	NA	AGCCTCAGGGGGCCGCGCAGG	14.7224	Cre02.g110800.t1.3	nitrate transporter 2:1	3
Cre030	Chlamydomonas reinhardtii	chromosome_11	2205601	2205915	NA	NA	AGCCTCAGGGGGCCGCGCAGG	14.7224	Cre09.g408428.t1.2	Nucleotide/sugar transporter family protein	3
Cre030	Chlamydomonas reinhardtii	chromosome_11	2205601	2205915	NA	NA	AGCCTCAGGGGGCCGCGCAGG	14.7224	g3053.t1	nitrate transporter 2.4	3
Cre030	Chlamydomonas reinhardtii	chromosome_11	2205601	2205915	NA	NA	TGGCGATCAGGCGCGGTGCTG	8504.2	g9660.t1	Protein kinase superfamily protein with octicosapeptide/Phox/Bem1p domain	3
Cre030	Chlamydomonas reinhardtii	chromosome_11	2205601	2205915	NA	NA	TGGCGATCAGGCGCGGTGCTG	8504.2	Cre17.g698850.t1.3	debranching enzyme 1	3
Cre030	Chlamydomonas reinhardtii	chromosome_11	2205601	2205915	NA	NA	TGGCGATCAGGCGCGGTGCTG	8504.2	Cre12.g529250.t1.3	Unknown	3
Cre030	Chlamydomonas reinhardtii	chromosome_11	2205601	2205915	NA	NA	TGGCGATCAGGCGCGGTGCTG	8504.2	Cre12.g557500.t1.3	Unknown	3
Cre030	Chlamydomonas reinhardtii	chromosome_11	2205601	2205915	NA	NA	TGGCGATCAGGCGCGGTGCTG	8504.2	Cre07.g349500.t1.3	transducin family protein / WD-40 repeat family protein	3
Cre030	Chlamydomonas reinhardtii	chromosome_11	2205601	2205915	NA	NA	TGGCGATCAGGCGCGGTGCTG	8504.2	Cre08.g367250.t1.2	Unknown	3
Cre030	Chlamydomonas reinhardtii	chromosome_11	2205601	2205915	NA	NA	TGGCGATCAGGCGCGGTGCTG	5380.1	g9660.t1	Protein kinase superfamily protein with octicosapeptide/Phox/Bem1p domain	3
Cre030	Chlamydomonas reinhardtii	chromosome_11	2205601	2205915	NA	NA	TGGCGATCAGGCGCGGTGCTG	5380.1	Cre17.g698850.t1.3	debranching enzyme 1	3
Cre030	Chlamydomonas reinhardtii	chromosome_11	2205601	2205915	NA	NA	TGGCGATCAGGCGCGGTGCTG	5380.1	Cre12.g529250.t1.3	Unknown	3
Cre030	Chlamydomonas reinhardtii	chromosome_11	2205601	2205915	NA	NA	TGGCGATCAGGCGCGGTGCTG	5380.1	Cre12.g557500.t1.3	Unknown	3
Cre030	Chlamydomonas reinhardtii	chromosome_11	2205601	2205915	NA	NA	TGGCGATCAGGCGCGGTGCTG	5380.1	Cre07.g349500.t1.3	transducin family protein / WD-40 repeat family protein	3
Cre030	Chlamydomonas reinhardtii	chromosome_11	2205601	2205915	NA	NA	TGGCGATCAGGCGCGGTGCTG	5380.1	Cre08.g367250.t1.2	Unknown	3
Cre030	Chlamydomonas reinhardtii	chromosome_11	2205601	2205915	NA	NA	TGGCGATCAGGCGCGGTGCTG	3597.66	g9660.t1	Protein kinase superfamily protein with octicosapeptide/Phox/Bem1p domain	3
Cre030	Chlamydomonas reinhardtii	chromosome_11	2205601	2205915	NA	NA	TGGCGATCAGGCGCGGTGCTG	3597.66	Cre17.g698850.t1.3	debranching enzyme 1	3
Cre030	Chlamydomonas reinhardtii	chromosome_11	2205601	2205915	NA	NA	TGGCGATCAGGCGCGGTGCTG	3597.66	Cre12.g529250.t1.3	Unknown	3
Cre030	Chlamydomonas reinhardtii	chromosome_11	2205601	2205915	NA	NA	TGGCGATCAGGCGCGGTGCTG	3597.66	Cre12.g557500.t1.3	Unknown	3
Cre030	Chlamydomonas reinhardtii	chromosome_11	2205601	2205915	NA	NA	TGGCGATCAGGCGCGGTGCTG	3597.66	Cre07.g349500.t1.3	transducin family protein / WD-40 repeat family protein	3
Cre030	Chlamydomonas reinhardtii	chromosome_11	2205601	2205915	NA	NA	TGGCGATCAGGCGCGGTGCTG	3597.66	Cre08.g367250.t1.2	Unknown	3
Cre030	Chlamydomonas reinhardtii	chromosome_11	2205601	2205915	NA	NA	CGCCTGTTATTGCCAAGCTGG	220.922	Cre05.g248450.t1.2	beta carbonic anhydrase 6	3
Cre030	Chlamydomonas reinhardtii	chromosome_11	2205601	2205915	NA	NA	CGCCTGTTATTGCCAAGCTGG	220.922	Cre05.g248400.t1.2	beta carbonic anhydrase 6	3
Cre030	Chlamydomonas reinhardtii	chromosome_11	2205601	2205915	NA	NA	CGCCTGTTATTGCCAAGCTGG	220.922	Cre01.g003850.t1.3	cytochrome P450, family 704, subfamily A, polypeptide 1	3
Cre030	Chlamydomonas reinhardtii	chromosome_11	2205601	2205915	NA	NA	CGCCTGTTATTGCCAAGCTGG	72.1297	Cre05.g248450.t1.2	beta carbonic anhydrase 6	3
Cre030	Chlamydomonas reinhardtii	chromosome_11	2205601	2205915	NA	NA	CGCCTGTTATTGCCAAGCTGG	72.1297	Cre05.g248400.t1.2	beta carbonic anhydrase 6	3
Cre030	Chlamydomonas reinhardtii	chromosome_11	2205601	2205915	NA	NA	CGCCTGTTATTGCCAAGCTGG	72.1297	Cre01.g003850.t1.3	cytochrome P450, family 704, subfamily A, polypeptide 1	3
Cre030	Chlamydomonas reinhardtii	chromosome_11	2205601	2205915	NA	NA	CGCCTGTTATTGCCAAGCTGG	45.3941	Cre05.g248450.t1.2	beta carbonic anhydrase 6	3
Cre030	Chlamydomonas reinhardtii	chromosome_11	2205601	2205915	NA	NA	CGCCTGTTATTGCCAAGCTGG	45.3941	Cre05.g248400.t1.2	beta carbonic anhydrase 6	3
Cre030	Chlamydomonas reinhardtii	chromosome_11	2205601	2205915	NA	NA	CGCCTGTTATTGCCAAGCTGG	45.3941	Cre01.g003850.t1.3	cytochrome P450, family 704, subfamily A, polypeptide 1	3
Cre030	Chlamydomonas reinhardtii	chromosome_11	2205601	2205915	NA	NA	TTGAGATCAGCGGGGTGGGAG	2257.41	g4508.t1	Unknown	3
Cre030	Chlamydomonas reinhardtii	chromosome_11	2205601	2205915	NA	NA	TTGAGATCAGCGGGGTGGGAG	2257.41	Cre13.g585800.t1.2	Subtilase family protein	3
Cre030	Chlamydomonas reinhardtii	chromosome_11	2205601	2205915	NA	NA	TTGAGATCAGCGGGGTGGGAG	1244.71	g4508.t1	Unknown	3
Cre030	Chlamydomonas reinhardtii	chromosome_11	2205601	2205915	NA	NA	TTGAGATCAGCGGGGTGGGAG	1244.71	Cre13.g585800.t1.2	Subtilase family protein	3
Cre030	Chlamydomonas reinhardtii	chromosome_11	2205601	2205915	NA	NA	TTGAGATCAGCGGGGTGGGAG	783.015	g4508.t1	Unknown	3
Cre030	Chlamydomonas reinhardtii	chromosome_11	2205601	2205915	NA	NA	TTGAGATCAGCGGGGTGGGAG	783.015	Cre13.g585800.t1.2	Subtilase family protein	3
Cre030	Chlamydomonas reinhardtii	chromosome_11	2205601	2205915	NA	NA	AGCAGACCCGGGACGCAGTGC	64033	Cre16.g677600.t1.2	Leucine carboxyl methyltransferase	3
Cre030	Chlamydomonas reinhardtii	chromosome_11	2205601	2205915	NA	NA	AGCAGACCCGGGACGCAGTGC	64033	g1899.t1	disproportionating enzyme 2	3
Cre030	Chlamydomonas reinhardtii	chromosome_11	2205601	2205915	NA	NA	AGCAGACCCGGGACGCAGTGC	30886.9	Cre16.g677600.t1.2	Leucine carboxyl methyltransferase	3
Cre030	Chlamydomonas reinhardtii	chromosome_11	2205601	2205915	NA	NA	AGCAGACCCGGGACGCAGTGC	30886.9	g1899.t1	disproportionating enzyme 2	3
Cre030	Chlamydomonas reinhardtii	chromosome_11	2205601	2205915	NA	NA	AGCAGACCCGGGACGCAGTGC	7840.78	Cre16.g677600.t1.2	Leucine carboxyl methyltransferase	3
Cre030	Chlamydomonas reinhardtii	chromosome_11	2205601	2205915	NA	NA	AGCAGACCCGGGACGCAGTGC	7840.78	g1899.t1	disproportionating enzyme 2	3
Cre033	Chlamydomonas reinhardtii	chromosome_11	3649076	3649264	Cre11.g482400	Unknown protein	ACGAGTACAGATCACGAGCTC	18.719	g13235.t1	cell division control 2	2.5
Cre033	Chlamydomonas reinhardtii	chromosome_11	3649076	3649264	Cre11.g482400	Unknown protein	TAAAGGCATGTAAGCAGCACC	17.5627	g7490.t4	Unknown	3
Cre034	Chlamydomonas reinhardtii	chromosome_12	394192	394380	g12069	Unknown protein	TGGCATGGCTGGAGGAGCAGG	18.499	Cre10.g453550.t1.3	Unknown	2
Cre034	Chlamydomonas reinhardtii	chromosome_12	394192	394380	g12069	Unknown protein	TGGCATGGCTGGAGGAGCAGG	25.3683	Cre10.g453550.t1.3	Unknown	2
Cre034	Chlamydomonas reinhardtii	chromosome_12	394192	394380	g12069	Unknown protein	TGGCATGGCTGGAGGAGCAGG	17.7214	Cre10.g453550.t1.3	Unknown	2
Cre034	Chlamydomonas reinhardtii	chromosome_12	394192	394380	g12069	Unknown protein	TGGCATGGCTGGAGGAGCAGG	18.499	g3969.t1	Unknown	2.5
Cre034	Chlamydomonas reinhardtii	chromosome_12	394192	394380	g12069	Unknown protein	TGGCATGGCTGGAGGAGCAGG	25.3683	g3969.t1	Unknown	2.5
Cre034	Chlamydomonas reinhardtii	chromosome_12	394192	394380	g12069	Unknown protein	TGGCATGGCTGGAGGAGCAGG	17.7214	g3969.t1	Unknown	2.5
Cre034	Chlamydomonas reinhardtii	chromosome_12	394192	394380	g12069	Unknown protein	TGGCATGGCTGGAGGAGCAGG	18.499	g16677.t1	Unknown	3
Cre034	Chlamydomonas reinhardtii	chromosome_12	394192	394380	g12069	Unknown protein	TGGCATGGCTGGAGGAGCAGG	18.499	Cre14.g611800.t1.2	Unknown	3
Cre034	Chlamydomonas reinhardtii	chromosome_12	394192	394380	g12069	Unknown protein	TGGCATGGCTGGAGGAGCAGG	18.499	g13210.t1	Unknown	3
Cre034	Chlamydomonas reinhardtii	chromosome_12	394192	394380	g12069	Unknown protein	TGGCATGGCTGGAGGAGCAGG	18.499	Cre03.g155700.t1.3	Unknown	3
Cre034	Chlamydomonas reinhardtii	chromosome_12	394192	394380	g12069	Unknown protein	TGGCATGGCTGGAGGAGCAGG	18.499	g16004.t1	NagB/RpiA/CoA transferase-like superfamily protein	3
Cre034	Chlamydomonas reinhardtii	chromosome_12	394192	394380	g12069	Unknown protein	TGGCATGGCTGGAGGAGCAGG	18.499	g12210.t1	Unknown	3
Cre034	Chlamydomonas reinhardtii	chromosome_12	394192	394380	g12069	Unknown protein	TGGCATGGCTGGAGGAGCAGG	25.3683	g16677.t1	Unknown	3
Cre034	Chlamydomonas reinhardtii	chromosome_12	394192	394380	g12069	Unknown protein	TGGCATGGCTGGAGGAGCAGG	25.3683	Cre14.g611800.t1.2	Unknown	3
Cre034	Chlamydomonas reinhardtii	chromosome_12	394192	394380	g12069	Unknown protein	TGGCATGGCTGGAGGAGCAGG	25.3683	g13210.t1	Unknown	3
Cre034	Chlamydomonas reinhardtii	chromosome_12	394192	394380	g12069	Unknown protein	TGGCATGGCTGGAGGAGCAGG	25.3683	Cre03.g155700.t1.3	Unknown	3
Cre034	Chlamydomonas reinhardtii	chromosome_12	394192	394380	g12069	Unknown protein	TGGCATGGCTGGAGGAGCAGG	25.3683	g16004.t1	NagB/RpiA/CoA transferase-like superfamily protein	3
Cre034	Chlamydomonas reinhardtii	chromosome_12	394192	394380	g12069	Unknown protein	TGGCATGGCTGGAGGAGCAGG	25.3683	g12210.t1	Unknown	3
Cre034	Chlamydomonas reinhardtii	chromosome_12	394192	394380	g12069	Unknown protein	TGGCATGGCTGGAGGAGCAGG	17.7214	g16677.t1	Unknown	3
Cre034	Chlamydomonas reinhardtii	chromosome_12	394192	394380	g12069	Unknown protein	TGGCATGGCTGGAGGAGCAGG	17.7214	Cre14.g611800.t1.2	Unknown	3
Cre034	Chlamydomonas reinhardtii	chromosome_12	394192	394380	g12069	Unknown protein	TGGCATGGCTGGAGGAGCAGG	17.7214	g13210.t1	Unknown	3
Cre034	Chlamydomonas reinhardtii	chromosome_12	394192	394380	g12069	Unknown protein	TGGCATGGCTGGAGGAGCAGG	17.7214	Cre03.g155700.t1.3	Unknown	3
Cre034	Chlamydomonas reinhardtii	chromosome_12	394192	394380	g12069	Unknown protein	TGGCATGGCTGGAGGAGCAGG	17.7214	g16004.t1	NagB/RpiA/CoA transferase-like superfamily protein	3
Cre034	Chlamydomonas reinhardtii	chromosome_12	394192	394380	g12069	Unknown protein	TGGCATGGCTGGAGGAGCAGG	17.7214	g12210.t1	Unknown	3
Cre037	Chlamydomonas reinhardtii	chromosome_12	2444819	2445007	g12428	NA	AAGACCAGGGCACCGCCGACC	14.9269	Cre12.g555100.t1.2	Protein kinase superfamily protein	1.5
Cre037	Chlamydomonas reinhardtii	chromosome_12	2444819	2445007	g12428	NA	AAGACCAGGGCACCGCCGACC	14.9269	Cre10.g450100.t1.3	potassium transport 2/3	3
Cre037	Chlamydomonas reinhardtii	chromosome_12	2444819	2445007	g12428	NA	AAGACCAGGGCACCGCCGACC	14.9269	Cre06.g306000.t1.3	glyoxal oxidase-related protein	3
Cre037	Chlamydomonas reinhardtii	chromosome_12	2444819	2445007	g12428	NA	AAGACCAGGGCACCGCCGACC	14.9269	Cre09.g391050.t1.3	Unknown	3
Cre042	Chlamydomonas reinhardtii	chromosome_12	4109110	4109403	g12772	Unknown protein	TTCAGCAACGGGAGTTCTGCC	16.3674	Cre03.g195500.t2.1	Acyl transferase/acyl hydrolase/lysophospholipase superfamily protein	3
Cre042	Chlamydomonas reinhardtii	chromosome_12	4109110	4109403	g12772	Unknown protein	TTCAGCAACGGGAGTTCTGCC	16.3674	Cre03.g195500.t1.2	Acyl transferase/acyl hydrolase/lysophospholipase superfamily protein	3
Cre042	Chlamydomonas reinhardtii	chromosome_12	4109110	4109403	g12772	Unknown protein	TTCAGCAACGGGAGTTCTGCC	41.1963	Cre03.g195500.t2.1	Acyl transferase/acyl hydrolase/lysophospholipase superfamily protein	3
Cre042	Chlamydomonas reinhardtii	chromosome_12	4109110	4109403	g12772	Unknown protein	TTCAGCAACGGGAGTTCTGCC	41.1963	Cre03.g195500.t1.2	Acyl transferase/acyl hydrolase/lysophospholipase superfamily protein	3
Cre042	Chlamydomonas reinhardtii	chromosome_12	4109110	4109403	g12772	Unknown protein	TTCAGCAACGGGAGTTCTGCC	18.9483	Cre03.g195500.t2.1	Acyl transferase/acyl hydrolase/lysophospholipase superfamily protein	3
Cre042	Chlamydomonas reinhardtii	chromosome_12	4109110	4109403	g12772	Unknown protein	TTCAGCAACGGGAGTTCTGCC	18.9483	Cre03.g195500.t1.2	Acyl transferase/acyl hydrolase/lysophospholipase superfamily protein	3
Cre044	Chlamydomonas reinhardtii	chromosome_12	4826808	4826996	Cre12.g524650	NAD-dependent protein deacetylase	TACTGGACTGCTTTGGCCCAG	12.2687	g12237.t1	Unknown	1
Cre044	Chlamydomonas reinhardtii	chromosome_12	4826808	4826996	Cre12.g524650	NAD-dependent protein deacetylase	TACTGGACTGCTTTGGCCCAG	12.2687	Cre12.g524650.t2.1	sirtuin 2	1.5
Cre044	Chlamydomonas reinhardtii	chromosome_12	4826808	4826996	Cre12.g524650	NAD-dependent protein deacetylase	TACTGGACTGCTTTGGCCCAG	12.2687	Cre03.g197600.t1.3	Unknown	1.5
Cre046	Chlamydomonas reinhardtii	chromosome_12	6166846	6167117	g13188	NA	AGGCCGGCTACGGGAGAATGG	908.43	g13188.t1	Unknown	1
Cre046	Chlamydomonas reinhardtii	chromosome_12	6166846	6167117	g13188	NA	AGGCCGGCTACGGGAGAATGG	767.625	g13188.t1	Unknown	1
Cre046	Chlamydomonas reinhardtii	chromosome_12	6166846	6167117	g13188	NA	AGGCCGGCTACGGGAGAATGG	386.464	g13188.t1	Unknown	1
Cre046	Chlamydomonas reinhardtii	chromosome_12	6166846	6167117	g13188	NA	CAAAGAGGAAAGCGGAGCACG	20.4022	g13188.t1	Unknown	1
Cre046	Chlamydomonas reinhardtii	chromosome_12	6166846	6167117	g13188	NA	CAAAGAGGAAAGCGGAGCACG	13.0816	g13188.t1	Unknown	1
Cre046	Chlamydomonas reinhardtii	chromosome_12	6166846	6167117	g13188	NA	AGGCCGGCTACGGGAGAATGG	908.43	Cre12.g517350.t1.2	LSD1 zinc finger family protein	2
Cre046	Chlamydomonas reinhardtii	chromosome_12	6166846	6167117	g13188	NA	AGGCCGGCTACGGGAGAATGG	767.625	Cre12.g517350.t1.2	LSD1 zinc finger family protein	2
Cre046	Chlamydomonas reinhardtii	chromosome_12	6166846	6167117	g13188	NA	AGGCCGGCTACGGGAGAATGG	386.464	Cre12.g517350.t1.2	LSD1 zinc finger family protein	2
Cre046	Chlamydomonas reinhardtii	chromosome_12	6166846	6167117	g13188	NA	ATGCCGAGGGTGCACCGGCAG	10.2772	g10559.t1	Unknown	2.5
Cre046	Chlamydomonas reinhardtii	chromosome_12	6166846	6167117	g13188	NA	ATGCCGAGGGTGCACCGGCAG	11.2025	g10559.t1	Unknown	2.5
Cre046	Chlamydomonas reinhardtii	chromosome_12	6166846	6167117	g13188	NA	AGGCCGGCTACGGGAGAATGG	908.43	Cre10.g417750.t1.3	Unknown	3
Cre046	Chlamydomonas reinhardtii	chromosome_12	6166846	6167117	g13188	NA	AGGCCGGCTACGGGAGAATGG	767.625	Cre10.g417750.t1.3	Unknown	3
Cre046	Chlamydomonas reinhardtii	chromosome_12	6166846	6167117	g13188	NA	AGGCCGGCTACGGGAGAATGG	386.464	Cre10.g417750.t1.3	Unknown	3
Cre046	Chlamydomonas reinhardtii	chromosome_12	6166846	6167117	g13188	NA	CAAAGAGGAAAGCGGAGCACG	20.4022	g13188.t1	Unknown	3
Cre046	Chlamydomonas reinhardtii	chromosome_12	6166846	6167117	g13188	NA	CAAAGAGGAAAGCGGAGCACG	13.0816	g13188.t1	Unknown	3
Cre046	Chlamydomonas reinhardtii	chromosome_12	6166846	6167117	g13188	NA	ATGCCGAGGGTGCACCGGCAG	10.2772	Cre05.g247650.t1.3	Unknown	3
Cre046	Chlamydomonas reinhardtii	chromosome_12	6166846	6167117	g13188	NA	ATGCCGAGGGTGCACCGGCAG	10.2772	Cre06.g255600.t1.3	Unknown	3
Cre046	Chlamydomonas reinhardtii	chromosome_12	6166846	6167117	g13188	NA	ATGCCGAGGGTGCACCGGCAG	10.2772	g7967.t1	Protein kinase superfamily protein	3
Cre046	Chlamydomonas reinhardtii	chromosome_12	6166846	6167117	g13188	NA	ATGCCGAGGGTGCACCGGCAG	11.2025	Cre05.g247650.t1.3	Unknown	3
Cre046	Chlamydomonas reinhardtii	chromosome_12	6166846	6167117	g13188	NA	ATGCCGAGGGTGCACCGGCAG	11.2025	Cre06.g255600.t1.3	Unknown	3
Cre046	Chlamydomonas reinhardtii	chromosome_12	6166846	6167117	g13188	NA	ATGCCGAGGGTGCACCGGCAG	11.2025	g7967.t1	Protein kinase superfamily protein	3
Cre055	Chlamydomonas reinhardtii	chromosome_12	9425661	9425849	g13778	Unknown protein	TTTGTAGAGTGCGGTAGTTGT	83.6936	g12033.t1	Unknown	2
Cre055	Chlamydomonas reinhardtii	chromosome_12	9425661	9425849	g13778	Unknown protein	TTTGTAGAGTGCGGTAGTTGT	56.7768	g12033.t1	Unknown	2
Cre055	Chlamydomonas reinhardtii	chromosome_12	9425661	9425849	g13778	Unknown protein	TTTGTAGAGTGCGGTAGTTGT	83.6936	Cre17.g708750.t1.2	Unknown	2.5
Cre055	Chlamydomonas reinhardtii	chromosome_12	9425661	9425849	g13778	Unknown protein	TTTGTAGAGTGCGGTAGTTGT	56.7768	Cre17.g708750.t1.2	Unknown	2.5
Cre057	Chlamydomonas reinhardtii	chromosome_13	552453	552683	g13911	Unknown protein	TGGCGTTGACCCTGTCGGTGG	316.386	g9401.t1	Protein kinase superfamily protein with octicosapeptide/Phox/Bem1p domain	2.5
Cre057	Chlamydomonas reinhardtii	chromosome_13	552453	552683	g13911	Unknown protein	TGGCGTTGACCCTGTCGGTGG	316.386	g16345.t1	DNA binding;ATP binding;nucleic acid binding;binding;helicases;ATP binding;DNA binding;helicases	2.5
Cre057	Chlamydomonas reinhardtii	chromosome_13	552453	552683	g13911	Unknown protein	TGGCGTTGACCCTGTCGGTGG	380.38	g9401.t1	Protein kinase superfamily protein with octicosapeptide/Phox/Bem1p domain	2.5
Cre057	Chlamydomonas reinhardtii	chromosome_13	552453	552683	g13911	Unknown protein	TGGCGTTGACCCTGTCGGTGG	380.38	g16345.t1	DNA binding;ATP binding;nucleic acid binding;binding;helicases;ATP binding;DNA binding;helicases	2.5
Cre057	Chlamydomonas reinhardtii	chromosome_13	552453	552683	g13911	Unknown protein	TGGCGTTGACCCTGTCGGTGG	175.579	g9401.t1	Protein kinase superfamily protein with octicosapeptide/Phox/Bem1p domain	2.5
Cre057	Chlamydomonas reinhardtii	chromosome_13	552453	552683	g13911	Unknown protein	TGGCGTTGACCCTGTCGGTGG	175.579	g16345.t1	DNA binding;ATP binding;nucleic acid binding;binding;helicases;ATP binding;DNA binding;helicases	2.5
Cre057	Chlamydomonas reinhardtii	chromosome_13	552453	552683	g13911	Unknown protein	CAGGAGCACTGGGCGGACATC	10.4798	g15745.t1	translocase of the inner mitochondrial membrane 13	3
Cre057	Chlamydomonas reinhardtii	chromosome_13	552453	552683	g13911	Unknown protein	CAGGAGCACTGGGCGGACATC	10.4798	g13911.t3	Unknown	3
Cre057	Chlamydomonas reinhardtii	chromosome_13	552453	552683	g13911	Unknown protein	CAGGAGCACTGGGCGGACATC	10.4798	g13911.t2	Unknown	3
Cre057	Chlamydomonas reinhardtii	chromosome_13	552453	552683	g13911	Unknown protein	CAGGAGCACTGGGCGGACATC	10.4798	Cre10.g430100.t1.3	exostosin family protein	3
Cre057	Chlamydomonas reinhardtii	chromosome_13	552453	552683	g13911	Unknown protein	CAGGAGCACTGGGCGGACATC	10.4798	g17846.t1	Leucine-rich receptor-like protein kinase family protein	3
Cre057	Chlamydomonas reinhardtii	chromosome_13	552453	552683	g13911	Unknown protein	TGGCGTTGACCCTGTCGGTGG	316.386	Cre02.g075950.t1.3	Unknown	3
Cre057	Chlamydomonas reinhardtii	chromosome_13	552453	552683	g13911	Unknown protein	TGGCGTTGACCCTGTCGGTGG	316.386	g11617.t1	Unknown	3
Cre057	Chlamydomonas reinhardtii	chromosome_13	552453	552683	g13911	Unknown protein	TGGCGTTGACCCTGTCGGTGG	316.386	Cre13.g580250.t1.3	Unknown	3
Cre057	Chlamydomonas reinhardtii	chromosome_13	552453	552683	g13911	Unknown protein	TGGCGTTGACCCTGTCGGTGG	316.386	Cre13.g580250.t2.1	Unknown	3
Cre057	Chlamydomonas reinhardtii	chromosome_13	552453	552683	g13911	Unknown protein	TGGCGTTGACCCTGTCGGTGG	316.386	g17577.t2	Unknown	3
Cre057	Chlamydomonas reinhardtii	chromosome_13	552453	552683	g13911	Unknown protein	TGGCGTTGACCCTGTCGGTGG	316.386	g12694.t1	Unknown	3
Cre057	Chlamydomonas reinhardtii	chromosome_13	552453	552683	g13911	Unknown protein	TGGCGTTGACCCTGTCGGTGG	316.386	Cre10.g459200.t1.2	H(+)-ATPase 1	3
Cre057	Chlamydomonas reinhardtii	chromosome_13	552453	552683	g13911	Unknown protein	TGGCGTTGACCCTGTCGGTGG	316.386	Cre04.g227550.t1.3	Unknown	3
Cre057	Chlamydomonas reinhardtii	chromosome_13	552453	552683	g13911	Unknown protein	TGGCGTTGACCCTGTCGGTGG	316.386	g13911.t3	Unknown	3
Cre057	Chlamydomonas reinhardtii	chromosome_13	552453	552683	g13911	Unknown protein	TGGCGTTGACCCTGTCGGTGG	316.386	Cre17.g700700.t1.3	Unknown	3
Cre057	Chlamydomonas reinhardtii	chromosome_13	552453	552683	g13911	Unknown protein	TGGCGTTGACCCTGTCGGTGG	316.386	g13911.t2	Unknown	3
Cre057	Chlamydomonas reinhardtii	chromosome_13	552453	552683	g13911	Unknown protein	TGGCGTTGACCCTGTCGGTGG	316.386	Cre03.g207750.t1.3	Leucine-rich repeat protein kinase family protein	3
Cre057	Chlamydomonas reinhardtii	chromosome_13	552453	552683	g13911	Unknown protein	TGGCGTTGACCCTGTCGGTGG	316.386	Cre16.g661950.t1.2	Unknown	3
Cre057	Chlamydomonas reinhardtii	chromosome_13	552453	552683	g13911	Unknown protein	TGGCGTTGACCCTGTCGGTGG	316.386	Cre11.g468000.t1.2	Unknown	3
Cre057	Chlamydomonas reinhardtii	chromosome_13	552453	552683	g13911	Unknown protein	TGGCGTTGACCCTGTCGGTGG	316.386	g18117.t1	Unknown	3
Cre057	Chlamydomonas reinhardtii	chromosome_13	552453	552683	g13911	Unknown protein	TGGCGTTGACCCTGTCGGTGG	316.386	Cre13.g579350.t1.3	Unknown	3
Cre057	Chlamydomonas reinhardtii	chromosome_13	552453	552683	g13911	Unknown protein	TGGCGTTGACCCTGTCGGTGG	316.386	Cre06.g287950.t1.3	P-loop containing nucleoside triphosphate hydrolases superfamily protein	3
Cre057	Chlamydomonas reinhardtii	chromosome_13	552453	552683	g13911	Unknown protein	TGGCGTTGACCCTGTCGGTGG	316.386	Cre03.g192300.t1.2	Unknown	3
Cre057	Chlamydomonas reinhardtii	chromosome_13	552453	552683	g13911	Unknown protein	TGGCGTTGACCCTGTCGGTGG	316.386	Cre01.g002800.t1.3	Glycosyl hydrolase family protein with chitinase insertion domain	3
Cre057	Chlamydomonas reinhardtii	chromosome_13	552453	552683	g13911	Unknown protein	TGGCGTTGACCCTGTCGGTGG	316.386	g17577.t1	Unknown	3
Cre057	Chlamydomonas reinhardtii	chromosome_13	552453	552683	g13911	Unknown protein	TGGCGTTGACCCTGTCGGTGG	380.38	g11617.t1	Unknown	3
Cre057	Chlamydomonas reinhardtii	chromosome_13	552453	552683	g13911	Unknown protein	TGGCGTTGACCCTGTCGGTGG	380.38	Cre02.g075950.t1.3	Unknown	3
Cre057	Chlamydomonas reinhardtii	chromosome_13	552453	552683	g13911	Unknown protein	TGGCGTTGACCCTGTCGGTGG	380.38	Cre13.g580250.t1.3	Unknown	3
Cre057	Chlamydomonas reinhardtii	chromosome_13	552453	552683	g13911	Unknown protein	TGGCGTTGACCCTGTCGGTGG	380.38	Cre13.g580250.t2.1	Unknown	3
Cre057	Chlamydomonas reinhardtii	chromosome_13	552453	552683	g13911	Unknown protein	TGGCGTTGACCCTGTCGGTGG	380.38	g17577.t2	Unknown	3
Cre057	Chlamydomonas reinhardtii	chromosome_13	552453	552683	g13911	Unknown protein	TGGCGTTGACCCTGTCGGTGG	380.38	g12694.t1	Unknown	3
Cre057	Chlamydomonas reinhardtii	chromosome_13	552453	552683	g13911	Unknown protein	TGGCGTTGACCCTGTCGGTGG	380.38	Cre10.g459200.t1.2	H(+)-ATPase 1	3
Cre057	Chlamydomonas reinhardtii	chromosome_13	552453	552683	g13911	Unknown protein	TGGCGTTGACCCTGTCGGTGG	380.38	Cre04.g227550.t1.3	Unknown	3
Cre057	Chlamydomonas reinhardtii	chromosome_13	552453	552683	g13911	Unknown protein	TGGCGTTGACCCTGTCGGTGG	380.38	g13911.t3	Unknown	3
Cre057	Chlamydomonas reinhardtii	chromosome_13	552453	552683	g13911	Unknown protein	TGGCGTTGACCCTGTCGGTGG	380.38	Cre17.g700700.t1.3	Unknown	3
Cre057	Chlamydomonas reinhardtii	chromosome_13	552453	552683	g13911	Unknown protein	TGGCGTTGACCCTGTCGGTGG	380.38	g13911.t2	Unknown	3
Cre057	Chlamydomonas reinhardtii	chromosome_13	552453	552683	g13911	Unknown protein	TGGCGTTGACCCTGTCGGTGG	380.38	Cre03.g207750.t1.3	Leucine-rich repeat protein kinase family protein	3
Cre057	Chlamydomonas reinhardtii	chromosome_13	552453	552683	g13911	Unknown protein	TGGCGTTGACCCTGTCGGTGG	380.38	Cre16.g661950.t1.2	Unknown	3
Cre057	Chlamydomonas reinhardtii	chromosome_13	552453	552683	g13911	Unknown protein	TGGCGTTGACCCTGTCGGTGG	380.38	Cre11.g468000.t1.2	Unknown	3
Cre057	Chlamydomonas reinhardtii	chromosome_13	552453	552683	g13911	Unknown protein	TGGCGTTGACCCTGTCGGTGG	380.38	g18117.t1	Unknown	3
Cre057	Chlamydomonas reinhardtii	chromosome_13	552453	552683	g13911	Unknown protein	TGGCGTTGACCCTGTCGGTGG	380.38	Cre03.g192300.t1.2	Unknown	3
Cre057	Chlamydomonas reinhardtii	chromosome_13	552453	552683	g13911	Unknown protein	TGGCGTTGACCCTGTCGGTGG	380.38	Cre13.g579350.t1.3	Unknown	3
Cre057	Chlamydomonas reinhardtii	chromosome_13	552453	552683	g13911	Unknown protein	TGGCGTTGACCCTGTCGGTGG	380.38	Cre06.g287950.t1.3	P-loop containing nucleoside triphosphate hydrolases superfamily protein	3
Cre057	Chlamydomonas reinhardtii	chromosome_13	552453	552683	g13911	Unknown protein	TGGCGTTGACCCTGTCGGTGG	380.38	Cre01.g002800.t1.3	Glycosyl hydrolase family protein with chitinase insertion domain	3
Cre057	Chlamydomonas reinhardtii	chromosome_13	552453	552683	g13911	Unknown protein	TGGCGTTGACCCTGTCGGTGG	380.38	g17577.t1	Unknown	3
Cre057	Chlamydomonas reinhardtii	chromosome_13	552453	552683	g13911	Unknown protein	TGGCGTTGACCCTGTCGGTGG	175.579	g11617.t1	Unknown	3
Cre057	Chlamydomonas reinhardtii	chromosome_13	552453	552683	g13911	Unknown protein	TGGCGTTGACCCTGTCGGTGG	175.579	Cre02.g075950.t1.3	Unknown	3
Cre057	Chlamydomonas reinhardtii	chromosome_13	552453	552683	g13911	Unknown protein	TGGCGTTGACCCTGTCGGTGG	175.579	Cre13.g580250.t1.3	Unknown	3
Cre057	Chlamydomonas reinhardtii	chromosome_13	552453	552683	g13911	Unknown protein	TGGCGTTGACCCTGTCGGTGG	175.579	Cre13.g580250.t2.1	Unknown	3
Cre057	Chlamydomonas reinhardtii	chromosome_13	552453	552683	g13911	Unknown protein	TGGCGTTGACCCTGTCGGTGG	175.579	g17577.t2	Unknown	3
Cre057	Chlamydomonas reinhardtii	chromosome_13	552453	552683	g13911	Unknown protein	TGGCGTTGACCCTGTCGGTGG	175.579	g12694.t1	Unknown	3
Cre057	Chlamydomonas reinhardtii	chromosome_13	552453	552683	g13911	Unknown protein	TGGCGTTGACCCTGTCGGTGG	175.579	Cre10.g459200.t1.2	H(+)-ATPase 1	3
Cre057	Chlamydomonas reinhardtii	chromosome_13	552453	552683	g13911	Unknown protein	TGGCGTTGACCCTGTCGGTGG	175.579	Cre04.g227550.t1.3	Unknown	3
Cre057	Chlamydomonas reinhardtii	chromosome_13	552453	552683	g13911	Unknown protein	TGGCGTTGACCCTGTCGGTGG	175.579	g13911.t3	Unknown	3
Cre057	Chlamydomonas reinhardtii	chromosome_13	552453	552683	g13911	Unknown protein	TGGCGTTGACCCTGTCGGTGG	175.579	Cre17.g700700.t1.3	Unknown	3
Cre057	Chlamydomonas reinhardtii	chromosome_13	552453	552683	g13911	Unknown protein	TGGCGTTGACCCTGTCGGTGG	175.579	g13911.t2	Unknown	3
Cre057	Chlamydomonas reinhardtii	chromosome_13	552453	552683	g13911	Unknown protein	TGGCGTTGACCCTGTCGGTGG	175.579	Cre16.g661950.t1.2	Unknown	3
Cre057	Chlamydomonas reinhardtii	chromosome_13	552453	552683	g13911	Unknown protein	TGGCGTTGACCCTGTCGGTGG	175.579	Cre03.g207750.t1.3	Leucine-rich repeat protein kinase family protein	3
Cre057	Chlamydomonas reinhardtii	chromosome_13	552453	552683	g13911	Unknown protein	TGGCGTTGACCCTGTCGGTGG	175.579	Cre11.g468000.t1.2	Unknown	3
Cre057	Chlamydomonas reinhardtii	chromosome_13	552453	552683	g13911	Unknown protein	TGGCGTTGACCCTGTCGGTGG	175.579	g18117.t1	Unknown	3
Cre057	Chlamydomonas reinhardtii	chromosome_13	552453	552683	g13911	Unknown protein	TGGCGTTGACCCTGTCGGTGG	175.579	Cre06.g287950.t1.3	P-loop containing nucleoside triphosphate hydrolases superfamily protein	3
Cre057	Chlamydomonas reinhardtii	chromosome_13	552453	552683	g13911	Unknown protein	TGGCGTTGACCCTGTCGGTGG	175.579	Cre13.g579350.t1.3	Unknown	3
Cre057	Chlamydomonas reinhardtii	chromosome_13	552453	552683	g13911	Unknown protein	TGGCGTTGACCCTGTCGGTGG	175.579	Cre03.g192300.t1.2	Unknown	3
Cre057	Chlamydomonas reinhardtii	chromosome_13	552453	552683	g13911	Unknown protein	TGGCGTTGACCCTGTCGGTGG	175.579	Cre01.g002800.t1.3	Glycosyl hydrolase family protein with chitinase insertion domain	3
Cre057	Chlamydomonas reinhardtii	chromosome_13	552453	552683	g13911	Unknown protein	TGGCGTTGACCCTGTCGGTGG	175.579	g17577.t1	Unknown	3
Cre058	Chlamydomonas reinhardtii	chromosome_13	791519	791854	Cre13.g567000	Unknown protein	GAGCTGTGGAGCAGGAGCAGG	165.197	g14601.t1	Unknown	2
Cre058	Chlamydomonas reinhardtii	chromosome_13	791519	791854	Cre13.g567000	Unknown protein	GAGCTGTGGAGCAGGAGCAGG	229.977	g14601.t1	Unknown	2
Cre058	Chlamydomonas reinhardtii	chromosome_13	791519	791854	Cre13.g567000	Unknown protein	GAGCTGTGGAGCAGGAGCAGG	214.838	g14601.t1	Unknown	2
Cre058	Chlamydomonas reinhardtii	chromosome_13	791519	791854	Cre13.g567000	Unknown protein	AGGCCGTCCAGGGTGAGCAGG	398.147	Cre01.g043650.t1.2	Outer arm dynein light chain 1 protein	2
Cre058	Chlamydomonas reinhardtii	chromosome_13	791519	791854	Cre13.g567000	Unknown protein	AGGCCGTCCAGGGTGAGCAGG	174.687	Cre01.g043650.t1.2	Outer arm dynein light chain 1 protein	2
Cre058	Chlamydomonas reinhardtii	chromosome_13	791519	791854	Cre13.g567000	Unknown protein	AGGCCGTCCAGGGTGAGCAGG	1135.88	Cre01.g043650.t1.2	Outer arm dynein light chain 1 protein	2
Cre058	Chlamydomonas reinhardtii	chromosome_13	791519	791854	Cre13.g567000	Unknown protein	GGCCCGCGATCGGCAATGCTC	286.696	Cre08.g376800.t1.3	Translation initiation factor 2, small GTP-binding protein	2
Cre058	Chlamydomonas reinhardtii	chromosome_13	791519	791854	Cre13.g567000	Unknown protein	GGCCCGCGATCGGCAATGCTC	213.787	Cre08.g376800.t1.3	Translation initiation factor 2, small GTP-binding protein	2
Cre058	Chlamydomonas reinhardtii	chromosome_13	791519	791854	Cre13.g567000	Unknown protein	GGCCCGCGATCGGCAATGCTC	137.614	Cre08.g376800.t1.3	Translation initiation factor 2, small GTP-binding protein	2
Cre058	Chlamydomonas reinhardtii	chromosome_13	791519	791854	Cre13.g567000	Unknown protein	TGGCGATCAGGCGCGGTGCTG	8504.2	Cre07.g349550.t1.2	Protein kinase superfamily protein	2
Cre058	Chlamydomonas reinhardtii	chromosome_13	791519	791854	Cre13.g567000	Unknown protein	TGGCGATCAGGCGCGGTGCTG	5380.1	Cre07.g349550.t1.2	Protein kinase superfamily protein	2
Cre058	Chlamydomonas reinhardtii	chromosome_13	791519	791854	Cre13.g567000	Unknown protein	TGGCGATCAGGCGCGGTGCTG	3597.66	Cre07.g349550.t1.2	Protein kinase superfamily protein	2
Cre058	Chlamydomonas reinhardtii	chromosome_13	791519	791854	Cre13.g567000	Unknown protein	GAGCTGTGGAGCAGGAGCAGG	165.197	Cre11.g480200.t1.3	Unknown	2.5
Cre058	Chlamydomonas reinhardtii	chromosome_13	791519	791854	Cre13.g567000	Unknown protein	GAGCTGTGGAGCAGGAGCAGG	229.977	Cre11.g480200.t1.3	Unknown	2.5
Cre058	Chlamydomonas reinhardtii	chromosome_13	791519	791854	Cre13.g567000	Unknown protein	GAGCTGTGGAGCAGGAGCAGG	214.838	Cre11.g480200.t1.3	Unknown	2.5
Cre058	Chlamydomonas reinhardtii	chromosome_13	791519	791854	Cre13.g567000	Unknown protein	AGCAGGAGGCTGCTATCGGAG	27.4059	Cre06.g256600.t1.2	Unknown	2.5
Cre058	Chlamydomonas reinhardtii	chromosome_13	791519	791854	Cre13.g567000	Unknown protein	AGCAGGAGGCTGCTATCGGAG	20.02	Cre06.g256600.t1.2	Unknown	2.5
Cre058	Chlamydomonas reinhardtii	chromosome_13	791519	791854	Cre13.g567000	Unknown protein	AGCAGGAGGCTGCTATCGGAG	16.5627	Cre06.g256600.t1.2	Unknown	2.5
Cre058	Chlamydomonas reinhardtii	chromosome_13	791519	791854	Cre13.g567000	Unknown protein	AGGCCGTCCAGGGTGAGCAGG	398.147	Cre03.g174100.t1.3	Leucine-rich repeat (LRR) family protein	2.5
Cre058	Chlamydomonas reinhardtii	chromosome_13	791519	791854	Cre13.g567000	Unknown protein	AGGCCGTCCAGGGTGAGCAGG	398.147	g16156.t1	Unknown	2.5
Cre058	Chlamydomonas reinhardtii	chromosome_13	791519	791854	Cre13.g567000	Unknown protein	AGGCCGTCCAGGGTGAGCAGG	398.147	Cre03.g174100.t2.1	Leucine-rich repeat (LRR) family protein	2.5
Cre058	Chlamydomonas reinhardtii	chromosome_13	791519	791854	Cre13.g567000	Unknown protein	AGGCCGTCCAGGGTGAGCAGG	398.147	Cre03.g174100.t3.1	Leucine-rich repeat (LRR) family protein	2.5
Cre058	Chlamydomonas reinhardtii	chromosome_13	791519	791854	Cre13.g567000	Unknown protein	AGGCCGTCCAGGGTGAGCAGG	398.147	Cre16.g694750.t1.2	Arabidopsis thaliana protein of unknown function (DUF821)	2.5
Cre058	Chlamydomonas reinhardtii	chromosome_13	791519	791854	Cre13.g567000	Unknown protein	AGGCCGTCCAGGGTGAGCAGG	398.147	Cre12.g560250.t1.2	Protein of unknown function, DUF647	2.5
Cre058	Chlamydomonas reinhardtii	chromosome_13	791519	791854	Cre13.g567000	Unknown protein	AGGCCGTCCAGGGTGAGCAGG	174.687	Cre03.g174100.t1.3	Leucine-rich repeat (LRR) family protein	2.5
Cre058	Chlamydomonas reinhardtii	chromosome_13	791519	791854	Cre13.g567000	Unknown protein	AGGCCGTCCAGGGTGAGCAGG	174.687	g16156.t1	Unknown	2.5
Cre058	Chlamydomonas reinhardtii	chromosome_13	791519	791854	Cre13.g567000	Unknown protein	AGGCCGTCCAGGGTGAGCAGG	174.687	Cre03.g174100.t2.1	Leucine-rich repeat (LRR) family protein	2.5
Cre058	Chlamydomonas reinhardtii	chromosome_13	791519	791854	Cre13.g567000	Unknown protein	AGGCCGTCCAGGGTGAGCAGG	174.687	Cre03.g174100.t3.1	Leucine-rich repeat (LRR) family protein	2.5
Cre058	Chlamydomonas reinhardtii	chromosome_13	791519	791854	Cre13.g567000	Unknown protein	AGGCCGTCCAGGGTGAGCAGG	174.687	Cre12.g560250.t1.2	Protein of unknown function, DUF647	2.5
Cre058	Chlamydomonas reinhardtii	chromosome_13	791519	791854	Cre13.g567000	Unknown protein	AGGCCGTCCAGGGTGAGCAGG	174.687	Cre16.g694750.t1.2	Arabidopsis thaliana protein of unknown function (DUF821)	2.5
Cre058	Chlamydomonas reinhardtii	chromosome_13	791519	791854	Cre13.g567000	Unknown protein	AGGCCGTCCAGGGTGAGCAGG	1135.88	Cre03.g174100.t1.3	Leucine-rich repeat (LRR) family protein	2.5
Cre058	Chlamydomonas reinhardtii	chromosome_13	791519	791854	Cre13.g567000	Unknown protein	AGGCCGTCCAGGGTGAGCAGG	1135.88	g16156.t1	Unknown	2.5
Cre058	Chlamydomonas reinhardtii	chromosome_13	791519	791854	Cre13.g567000	Unknown protein	AGGCCGTCCAGGGTGAGCAGG	1135.88	Cre03.g174100.t2.1	Leucine-rich repeat (LRR) family protein	2.5
Cre058	Chlamydomonas reinhardtii	chromosome_13	791519	791854	Cre13.g567000	Unknown protein	AGGCCGTCCAGGGTGAGCAGG	1135.88	Cre03.g174100.t3.1	Leucine-rich repeat (LRR) family protein	2.5
Cre058	Chlamydomonas reinhardtii	chromosome_13	791519	791854	Cre13.g567000	Unknown protein	AGGCCGTCCAGGGTGAGCAGG	1135.88	Cre16.g694750.t1.2	Arabidopsis thaliana protein of unknown function (DUF821)	2.5
Cre058	Chlamydomonas reinhardtii	chromosome_13	791519	791854	Cre13.g567000	Unknown protein	AGGCCGTCCAGGGTGAGCAGG	1135.88	Cre12.g560250.t1.2	Protein of unknown function, DUF647	2.5
Cre058	Chlamydomonas reinhardtii	chromosome_13	791519	791854	Cre13.g567000	Unknown protein	AGCCTCAGGGGGCCGCGCAGG	14.7224	Cre06.g295000.t1.3	Unknown	2.5
Cre058	Chlamydomonas reinhardtii	chromosome_13	791519	791854	Cre13.g567000	Unknown protein	TGGCGATCAGGCGCGGTGCTG	8504.2	Cre14.g614950.t1.2	Unknown	2.5
Cre058	Chlamydomonas reinhardtii	chromosome_13	791519	791854	Cre13.g567000	Unknown protein	TGGCGATCAGGCGCGGTGCTG	5380.1	Cre14.g614950.t1.2	Unknown	2.5
Cre058	Chlamydomonas reinhardtii	chromosome_13	791519	791854	Cre13.g567000	Unknown protein	TGGCGATCAGGCGCGGTGCTG	3597.66	Cre14.g614950.t1.2	Unknown	2.5
Cre058	Chlamydomonas reinhardtii	chromosome_13	791519	791854	Cre13.g567000	Unknown protein	CGCCTGTTATTGCCAAGCTGG	220.922	g5283.t1	embryo defective 2410	2.5
Cre058	Chlamydomonas reinhardtii	chromosome_13	791519	791854	Cre13.g567000	Unknown protein	CGCCTGTTATTGCCAAGCTGG	72.1297	g5283.t1	embryo defective 2410	2.5
Cre058	Chlamydomonas reinhardtii	chromosome_13	791519	791854	Cre13.g567000	Unknown protein	CGCCTGTTATTGCCAAGCTGG	45.3941	g5283.t1	embryo defective 2410	2.5
Cre058	Chlamydomonas reinhardtii	chromosome_13	791519	791854	Cre13.g567000	Unknown protein	TTGAGATCAGCGGGGTGGGAG	2257.41	g11645.t1	Unknown	2.5
Cre058	Chlamydomonas reinhardtii	chromosome_13	791519	791854	Cre13.g567000	Unknown protein	TTGAGATCAGCGGGGTGGGAG	2257.41	g12408.t1	Unknown	2.5
Cre058	Chlamydomonas reinhardtii	chromosome_13	791519	791854	Cre13.g567000	Unknown protein	TTGAGATCAGCGGGGTGGGAG	1244.71	g11645.t1	Unknown	2.5
Cre058	Chlamydomonas reinhardtii	chromosome_13	791519	791854	Cre13.g567000	Unknown protein	TTGAGATCAGCGGGGTGGGAG	1244.71	g12408.t1	Unknown	2.5
Cre058	Chlamydomonas reinhardtii	chromosome_13	791519	791854	Cre13.g567000	Unknown protein	TTGAGATCAGCGGGGTGGGAG	783.015	g11645.t1	Unknown	2.5
Cre058	Chlamydomonas reinhardtii	chromosome_13	791519	791854	Cre13.g567000	Unknown protein	TTGAGATCAGCGGGGTGGGAG	783.015	g12408.t1	Unknown	2.5
Cre058	Chlamydomonas reinhardtii	chromosome_13	791519	791854	Cre13.g567000	Unknown protein	AGCAGACCCGGGACGCAGTGC	64033	g6941.t1	N-acetylglucosaminylphosphatidylinositol de-N-acetylase family protein	2.5
Cre058	Chlamydomonas reinhardtii	chromosome_13	791519	791854	Cre13.g567000	Unknown protein	AGCAGACCCGGGACGCAGTGC	64033	Cre06.g300250.t1.3	tubulin-tyrosine ligases;tubulin-tyrosine ligases	2.5
Cre058	Chlamydomonas reinhardtii	chromosome_13	791519	791854	Cre13.g567000	Unknown protein	AGCAGACCCGGGACGCAGTGC	30886.9	g6941.t1	N-acetylglucosaminylphosphatidylinositol de-N-acetylase family protein	2.5
Cre058	Chlamydomonas reinhardtii	chromosome_13	791519	791854	Cre13.g567000	Unknown protein	AGCAGACCCGGGACGCAGTGC	30886.9	Cre06.g300250.t1.3	tubulin-tyrosine ligases;tubulin-tyrosine ligases	2.5
Cre058	Chlamydomonas reinhardtii	chromosome_13	791519	791854	Cre13.g567000	Unknown protein	AGCAGACCCGGGACGCAGTGC	7840.78	g6941.t1	N-acetylglucosaminylphosphatidylinositol de-N-acetylase family protein	2.5
Cre058	Chlamydomonas reinhardtii	chromosome_13	791519	791854	Cre13.g567000	Unknown protein	AGCAGACCCGGGACGCAGTGC	7840.78	Cre06.g300250.t1.3	tubulin-tyrosine ligases;tubulin-tyrosine ligases	2.5
Cre058	Chlamydomonas reinhardtii	chromosome_13	791519	791854	Cre13.g567000	Unknown protein	GAGCTGTGGAGCAGGAGCAGG	165.197	g13814.t1	DNA primases	3
Cre058	Chlamydomonas reinhardtii	chromosome_13	791519	791854	Cre13.g567000	Unknown protein	GAGCTGTGGAGCAGGAGCAGG	165.197	g1035.t1	Unknown	3
Cre058	Chlamydomonas reinhardtii	chromosome_13	791519	791854	Cre13.g567000	Unknown protein	GAGCTGTGGAGCAGGAGCAGG	165.197	g10462.t1	Unknown	3
Cre058	Chlamydomonas reinhardtii	chromosome_13	791519	791854	Cre13.g567000	Unknown protein	GAGCTGTGGAGCAGGAGCAGG	165.197	Cre01.g014450.t1.3	Unknown	3
Cre058	Chlamydomonas reinhardtii	chromosome_13	791519	791854	Cre13.g567000	Unknown protein	GAGCTGTGGAGCAGGAGCAGG	165.197	Cre14.g631575.t1.2	Unknown	3
Cre058	Chlamydomonas reinhardtii	chromosome_13	791519	791854	Cre13.g567000	Unknown protein	GAGCTGTGGAGCAGGAGCAGG	165.197	g6814.t1	Bifunctional inhibitor/lipid-transfer protein/seed storage 2S albumin superfamily protein	3
Cre058	Chlamydomonas reinhardtii	chromosome_13	791519	791854	Cre13.g567000	Unknown protein	GAGCTGTGGAGCAGGAGCAGG	165.197	g6814.t1	Bifunctional inhibitor/lipid-transfer protein/seed storage 2S albumin superfamily protein	3
Cre058	Chlamydomonas reinhardtii	chromosome_13	791519	791854	Cre13.g567000	Unknown protein	GAGCTGTGGAGCAGGAGCAGG	165.197	Cre03.g207950.t1.2	RNA polymerase I specific transcription initiation factor RRN3 protein	3
Cre058	Chlamydomonas reinhardtii	chromosome_13	791519	791854	Cre13.g567000	Unknown protein	GAGCTGTGGAGCAGGAGCAGG	165.197	g6814.t1	Bifunctional inhibitor/lipid-transfer protein/seed storage 2S albumin superfamily protein	3
Cre058	Chlamydomonas reinhardtii	chromosome_13	791519	791854	Cre13.g567000	Unknown protein	GAGCTGTGGAGCAGGAGCAGG	165.197	g6814.t1	Bifunctional inhibitor/lipid-transfer protein/seed storage 2S albumin superfamily protein	3
Cre058	Chlamydomonas reinhardtii	chromosome_13	791519	791854	Cre13.g567000	Unknown protein	GAGCTGTGGAGCAGGAGCAGG	229.977	g13814.t1	DNA primases	3
Cre058	Chlamydomonas reinhardtii	chromosome_13	791519	791854	Cre13.g567000	Unknown protein	GAGCTGTGGAGCAGGAGCAGG	229.977	g1035.t1	Unknown	3
Cre058	Chlamydomonas reinhardtii	chromosome_13	791519	791854	Cre13.g567000	Unknown protein	GAGCTGTGGAGCAGGAGCAGG	229.977	g10462.t1	Unknown	3
Cre058	Chlamydomonas reinhardtii	chromosome_13	791519	791854	Cre13.g567000	Unknown protein	GAGCTGTGGAGCAGGAGCAGG	229.977	Cre14.g631575.t1.2	Unknown	3
Cre058	Chlamydomonas reinhardtii	chromosome_13	791519	791854	Cre13.g567000	Unknown protein	GAGCTGTGGAGCAGGAGCAGG	229.977	Cre01.g014450.t1.3	Unknown	3
Cre058	Chlamydomonas reinhardtii	chromosome_13	791519	791854	Cre13.g567000	Unknown protein	GAGCTGTGGAGCAGGAGCAGG	229.977	g6814.t1	Bifunctional inhibitor/lipid-transfer protein/seed storage 2S albumin superfamily protein	3
Cre058	Chlamydomonas reinhardtii	chromosome_13	791519	791854	Cre13.g567000	Unknown protein	GAGCTGTGGAGCAGGAGCAGG	229.977	g6814.t1	Bifunctional inhibitor/lipid-transfer protein/seed storage 2S albumin superfamily protein	3
Cre058	Chlamydomonas reinhardtii	chromosome_13	791519	791854	Cre13.g567000	Unknown protein	GAGCTGTGGAGCAGGAGCAGG	229.977	g6814.t1	Bifunctional inhibitor/lipid-transfer protein/seed storage 2S albumin superfamily protein	3
Cre058	Chlamydomonas reinhardtii	chromosome_13	791519	791854	Cre13.g567000	Unknown protein	GAGCTGTGGAGCAGGAGCAGG	229.977	g6814.t1	Bifunctional inhibitor/lipid-transfer protein/seed storage 2S albumin superfamily protein	3
Cre058	Chlamydomonas reinhardtii	chromosome_13	791519	791854	Cre13.g567000	Unknown protein	GAGCTGTGGAGCAGGAGCAGG	229.977	Cre03.g207950.t1.2	RNA polymerase I specific transcription initiation factor RRN3 protein	3
Cre058	Chlamydomonas reinhardtii	chromosome_13	791519	791854	Cre13.g567000	Unknown protein	GAGCTGTGGAGCAGGAGCAGG	214.838	g13814.t1	DNA primases	3
Cre058	Chlamydomonas reinhardtii	chromosome_13	791519	791854	Cre13.g567000	Unknown protein	GAGCTGTGGAGCAGGAGCAGG	214.838	g1035.t1	Unknown	3
Cre058	Chlamydomonas reinhardtii	chromosome_13	791519	791854	Cre13.g567000	Unknown protein	GAGCTGTGGAGCAGGAGCAGG	214.838	g10462.t1	Unknown	3
Cre058	Chlamydomonas reinhardtii	chromosome_13	791519	791854	Cre13.g567000	Unknown protein	GAGCTGTGGAGCAGGAGCAGG	214.838	Cre14.g631575.t1.2	Unknown	3
Cre058	Chlamydomonas reinhardtii	chromosome_13	791519	791854	Cre13.g567000	Unknown protein	GAGCTGTGGAGCAGGAGCAGG	214.838	Cre01.g014450.t1.3	Unknown	3
Cre058	Chlamydomonas reinhardtii	chromosome_13	791519	791854	Cre13.g567000	Unknown protein	GAGCTGTGGAGCAGGAGCAGG	214.838	g6814.t1	Bifunctional inhibitor/lipid-transfer protein/seed storage 2S albumin superfamily protein	3
Cre058	Chlamydomonas reinhardtii	chromosome_13	791519	791854	Cre13.g567000	Unknown protein	GAGCTGTGGAGCAGGAGCAGG	214.838	g6814.t1	Bifunctional inhibitor/lipid-transfer protein/seed storage 2S albumin superfamily protein	3
Cre058	Chlamydomonas reinhardtii	chromosome_13	791519	791854	Cre13.g567000	Unknown protein	GAGCTGTGGAGCAGGAGCAGG	214.838	Cre03.g207950.t1.2	RNA polymerase I specific transcription initiation factor RRN3 protein	3
Cre058	Chlamydomonas reinhardtii	chromosome_13	791519	791854	Cre13.g567000	Unknown protein	GAGCTGTGGAGCAGGAGCAGG	214.838	g6814.t1	Bifunctional inhibitor/lipid-transfer protein/seed storage 2S albumin superfamily protein	3
Cre058	Chlamydomonas reinhardtii	chromosome_13	791519	791854	Cre13.g567000	Unknown protein	GAGCTGTGGAGCAGGAGCAGG	214.838	g6814.t1	Bifunctional inhibitor/lipid-transfer protein/seed storage 2S albumin superfamily protein	3
Cre058	Chlamydomonas reinhardtii	chromosome_13	791519	791854	Cre13.g567000	Unknown protein	AGCAGGAGGCTGCTATCGGAG	27.4059	Cre13.g607150.t1.3	Unknown	3
Cre058	Chlamydomonas reinhardtii	chromosome_13	791519	791854	Cre13.g567000	Unknown protein	AGCAGGAGGCTGCTATCGGAG	27.4059	g1241.t1	Unknown	3
Cre058	Chlamydomonas reinhardtii	chromosome_13	791519	791854	Cre13.g567000	Unknown protein	AGCAGGAGGCTGCTATCGGAG	27.4059	Cre06.g264150.t1.3	Unknown	3
Cre058	Chlamydomonas reinhardtii	chromosome_13	791519	791854	Cre13.g567000	Unknown protein	AGCAGGAGGCTGCTATCGGAG	20.02	Cre13.g607150.t1.3	Unknown	3
Cre058	Chlamydomonas reinhardtii	chromosome_13	791519	791854	Cre13.g567000	Unknown protein	AGCAGGAGGCTGCTATCGGAG	20.02	g1241.t1	Unknown	3
Cre058	Chlamydomonas reinhardtii	chromosome_13	791519	791854	Cre13.g567000	Unknown protein	AGCAGGAGGCTGCTATCGGAG	20.02	Cre06.g264150.t1.3	Unknown	3
Cre058	Chlamydomonas reinhardtii	chromosome_13	791519	791854	Cre13.g567000	Unknown protein	AGCAGGAGGCTGCTATCGGAG	16.5627	Cre13.g607150.t1.3	Unknown	3
Cre058	Chlamydomonas reinhardtii	chromosome_13	791519	791854	Cre13.g567000	Unknown protein	AGCAGGAGGCTGCTATCGGAG	16.5627	g1241.t1	Unknown	3
Cre058	Chlamydomonas reinhardtii	chromosome_13	791519	791854	Cre13.g567000	Unknown protein	AGCAGGAGGCTGCTATCGGAG	16.5627	Cre06.g264150.t1.3	Unknown	3
Cre058	Chlamydomonas reinhardtii	chromosome_13	791519	791854	Cre13.g567000	Unknown protein	AGGCCGTCCAGGGTGAGCAGG	398.147	Cre10.g418500.t2.1	Unknown	3
Cre058	Chlamydomonas reinhardtii	chromosome_13	791519	791854	Cre13.g567000	Unknown protein	AGGCCGTCCAGGGTGAGCAGG	398.147	g17991.t1	flavin-dependent monooxygenase 1	3
Cre058	Chlamydomonas reinhardtii	chromosome_13	791519	791854	Cre13.g567000	Unknown protein	AGGCCGTCCAGGGTGAGCAGG	398.147	Cre03.g206950.t1.3	RNA-dependent RNA polymerase family protein	3
Cre058	Chlamydomonas reinhardtii	chromosome_13	791519	791854	Cre13.g567000	Unknown protein	AGGCCGTCCAGGGTGAGCAGG	398.147	Cre08.g380150.t1.3	methyl-CPG-binding domain 9	3
Cre058	Chlamydomonas reinhardtii	chromosome_13	791519	791854	Cre13.g567000	Unknown protein	AGGCCGTCCAGGGTGAGCAGG	398.147	g12274.t1	DNAJ heat shock N-terminal domain-containing protein	3
Cre058	Chlamydomonas reinhardtii	chromosome_13	791519	791854	Cre13.g567000	Unknown protein	AGGCCGTCCAGGGTGAGCAGG	398.147	g16725.t1	hapless 2	3
Cre058	Chlamydomonas reinhardtii	chromosome_13	791519	791854	Cre13.g567000	Unknown protein	AGGCCGTCCAGGGTGAGCAGG	398.147	Cre14.g626400.t1.2	cytochrome P450, family 735, subfamily A, polypeptide 1	3
Cre058	Chlamydomonas reinhardtii	chromosome_13	791519	791854	Cre13.g567000	Unknown protein	AGGCCGTCCAGGGTGAGCAGG	398.147	Cre02.g093900.t1.2	Unknown	3
Cre058	Chlamydomonas reinhardtii	chromosome_13	791519	791854	Cre13.g567000	Unknown protein	AGGCCGTCCAGGGTGAGCAGG	398.147	Cre14.g631200.t1.2	Unknown	3
Cre058	Chlamydomonas reinhardtii	chromosome_13	791519	791854	Cre13.g567000	Unknown protein	AGGCCGTCCAGGGTGAGCAGG	398.147	Cre09.g392800.t1.3	Unknown	3
Cre058	Chlamydomonas reinhardtii	chromosome_13	791519	791854	Cre13.g567000	Unknown protein	AGGCCGTCCAGGGTGAGCAGG	398.147	Cre10.g418500.t1.3	Unknown	3
Cre058	Chlamydomonas reinhardtii	chromosome_13	791519	791854	Cre13.g567000	Unknown protein	AGGCCGTCCAGGGTGAGCAGG	174.687	Cre10.g418500.t2.1	Unknown	3
Cre058	Chlamydomonas reinhardtii	chromosome_13	791519	791854	Cre13.g567000	Unknown protein	AGGCCGTCCAGGGTGAGCAGG	174.687	g17991.t1	flavin-dependent monooxygenase 1	3
Cre058	Chlamydomonas reinhardtii	chromosome_13	791519	791854	Cre13.g567000	Unknown protein	AGGCCGTCCAGGGTGAGCAGG	174.687	Cre03.g206950.t1.3	RNA-dependent RNA polymerase family protein	3
Cre058	Chlamydomonas reinhardtii	chromosome_13	791519	791854	Cre13.g567000	Unknown protein	AGGCCGTCCAGGGTGAGCAGG	174.687	Cre08.g380150.t1.3	methyl-CPG-binding domain 9	3
Cre058	Chlamydomonas reinhardtii	chromosome_13	791519	791854	Cre13.g567000	Unknown protein	AGGCCGTCCAGGGTGAGCAGG	174.687	g12274.t1	DNAJ heat shock N-terminal domain-containing protein	3
Cre058	Chlamydomonas reinhardtii	chromosome_13	791519	791854	Cre13.g567000	Unknown protein	AGGCCGTCCAGGGTGAGCAGG	174.687	g16725.t1	hapless 2	3
Cre058	Chlamydomonas reinhardtii	chromosome_13	791519	791854	Cre13.g567000	Unknown protein	AGGCCGTCCAGGGTGAGCAGG	174.687	Cre14.g626400.t1.2	cytochrome P450, family 735, subfamily A, polypeptide 1	3
Cre058	Chlamydomonas reinhardtii	chromosome_13	791519	791854	Cre13.g567000	Unknown protein	AGGCCGTCCAGGGTGAGCAGG	174.687	Cre02.g093900.t1.2	Unknown	3
Cre058	Chlamydomonas reinhardtii	chromosome_13	791519	791854	Cre13.g567000	Unknown protein	AGGCCGTCCAGGGTGAGCAGG	174.687	Cre14.g631200.t1.2	Unknown	3
Cre058	Chlamydomonas reinhardtii	chromosome_13	791519	791854	Cre13.g567000	Unknown protein	AGGCCGTCCAGGGTGAGCAGG	174.687	Cre09.g392800.t1.3	Unknown	3
Cre058	Chlamydomonas reinhardtii	chromosome_13	791519	791854	Cre13.g567000	Unknown protein	AGGCCGTCCAGGGTGAGCAGG	174.687	Cre10.g418500.t1.3	Unknown	3
Cre058	Chlamydomonas reinhardtii	chromosome_13	791519	791854	Cre13.g567000	Unknown protein	AGGCCGTCCAGGGTGAGCAGG	1135.88	Cre10.g418500.t2.1	Unknown	3
Cre058	Chlamydomonas reinhardtii	chromosome_13	791519	791854	Cre13.g567000	Unknown protein	AGGCCGTCCAGGGTGAGCAGG	1135.88	g17991.t1	flavin-dependent monooxygenase 1	3
Cre058	Chlamydomonas reinhardtii	chromosome_13	791519	791854	Cre13.g567000	Unknown protein	AGGCCGTCCAGGGTGAGCAGG	1135.88	Cre03.g206950.t1.3	RNA-dependent RNA polymerase family protein	3
Cre058	Chlamydomonas reinhardtii	chromosome_13	791519	791854	Cre13.g567000	Unknown protein	AGGCCGTCCAGGGTGAGCAGG	1135.88	Cre08.g380150.t1.3	methyl-CPG-binding domain 9	3
Cre058	Chlamydomonas reinhardtii	chromosome_13	791519	791854	Cre13.g567000	Unknown protein	AGGCCGTCCAGGGTGAGCAGG	1135.88	g16725.t1	hapless 2	3
Cre058	Chlamydomonas reinhardtii	chromosome_13	791519	791854	Cre13.g567000	Unknown protein	AGGCCGTCCAGGGTGAGCAGG	1135.88	g12274.t1	DNAJ heat shock N-terminal domain-containing protein	3
Cre058	Chlamydomonas reinhardtii	chromosome_13	791519	791854	Cre13.g567000	Unknown protein	AGGCCGTCCAGGGTGAGCAGG	1135.88	Cre14.g626400.t1.2	cytochrome P450, family 735, subfamily A, polypeptide 1	3
Cre058	Chlamydomonas reinhardtii	chromosome_13	791519	791854	Cre13.g567000	Unknown protein	AGGCCGTCCAGGGTGAGCAGG	1135.88	Cre02.g093900.t1.2	Unknown	3
Cre058	Chlamydomonas reinhardtii	chromosome_13	791519	791854	Cre13.g567000	Unknown protein	AGGCCGTCCAGGGTGAGCAGG	1135.88	Cre14.g631200.t1.2	Unknown	3
Cre058	Chlamydomonas reinhardtii	chromosome_13	791519	791854	Cre13.g567000	Unknown protein	AGGCCGTCCAGGGTGAGCAGG	1135.88	Cre09.g392800.t1.3	Unknown	3
Cre058	Chlamydomonas reinhardtii	chromosome_13	791519	791854	Cre13.g567000	Unknown protein	AGGCCGTCCAGGGTGAGCAGG	1135.88	Cre10.g418500.t1.3	Unknown	3
Cre058	Chlamydomonas reinhardtii	chromosome_13	791519	791854	Cre13.g567000	Unknown protein	AGCCTCAGGGGGCCGCGCAGG	14.7224	Cre03.g202150.t1.3	chromomethylase 2	3
Cre058	Chlamydomonas reinhardtii	chromosome_13	791519	791854	Cre13.g567000	Unknown protein	AGCCTCAGGGGGCCGCGCAGG	14.7224	g2732.t1	PAS domain-containing protein tyrosine kinase family protein	3
Cre058	Chlamydomonas reinhardtii	chromosome_13	791519	791854	Cre13.g567000	Unknown protein	AGCCTCAGGGGGCCGCGCAGG	14.7224	g16576.t1	Unknown	3
Cre058	Chlamydomonas reinhardtii	chromosome_13	791519	791854	Cre13.g567000	Unknown protein	AGCCTCAGGGGGCCGCGCAGG	14.7224	g1861.t1	Cysteine proteinases superfamily protein	3
Cre058	Chlamydomonas reinhardtii	chromosome_13	791519	791854	Cre13.g567000	Unknown protein	AGCCTCAGGGGGCCGCGCAGG	14.7224	Cre13.g607100.t1.2	Unknown	3
Cre058	Chlamydomonas reinhardtii	chromosome_13	791519	791854	Cre13.g567000	Unknown protein	AGCCTCAGGGGGCCGCGCAGG	14.7224	Cre02.g110800.t1.3	nitrate transporter 2:1	3
Cre058	Chlamydomonas reinhardtii	chromosome_13	791519	791854	Cre13.g567000	Unknown protein	AGCCTCAGGGGGCCGCGCAGG	14.7224	Cre09.g408428.t1.2	Nucleotide/sugar transporter family protein	3
Cre058	Chlamydomonas reinhardtii	chromosome_13	791519	791854	Cre13.g567000	Unknown protein	AGCCTCAGGGGGCCGCGCAGG	14.7224	g3053.t1	nitrate transporter 2.4	3
Cre058	Chlamydomonas reinhardtii	chromosome_13	791519	791854	Cre13.g567000	Unknown protein	TGGCGATCAGGCGCGGTGCTG	8504.2	g9660.t1	Protein kinase superfamily protein with octicosapeptide/Phox/Bem1p domain	3
Cre058	Chlamydomonas reinhardtii	chromosome_13	791519	791854	Cre13.g567000	Unknown protein	TGGCGATCAGGCGCGGTGCTG	8504.2	Cre17.g698850.t1.3	debranching enzyme 1	3
Cre058	Chlamydomonas reinhardtii	chromosome_13	791519	791854	Cre13.g567000	Unknown protein	TGGCGATCAGGCGCGGTGCTG	8504.2	Cre12.g529250.t1.3	Unknown	3
Cre058	Chlamydomonas reinhardtii	chromosome_13	791519	791854	Cre13.g567000	Unknown protein	TGGCGATCAGGCGCGGTGCTG	8504.2	Cre12.g557500.t1.3	Unknown	3
Cre058	Chlamydomonas reinhardtii	chromosome_13	791519	791854	Cre13.g567000	Unknown protein	TGGCGATCAGGCGCGGTGCTG	8504.2	Cre07.g349500.t1.3	transducin family protein / WD-40 repeat family protein	3
Cre058	Chlamydomonas reinhardtii	chromosome_13	791519	791854	Cre13.g567000	Unknown protein	TGGCGATCAGGCGCGGTGCTG	8504.2	Cre08.g367250.t1.2	Unknown	3
Cre058	Chlamydomonas reinhardtii	chromosome_13	791519	791854	Cre13.g567000	Unknown protein	TGGCGATCAGGCGCGGTGCTG	5380.1	g9660.t1	Protein kinase superfamily protein with octicosapeptide/Phox/Bem1p domain	3
Cre058	Chlamydomonas reinhardtii	chromosome_13	791519	791854	Cre13.g567000	Unknown protein	TGGCGATCAGGCGCGGTGCTG	5380.1	Cre17.g698850.t1.3	debranching enzyme 1	3
Cre058	Chlamydomonas reinhardtii	chromosome_13	791519	791854	Cre13.g567000	Unknown protein	TGGCGATCAGGCGCGGTGCTG	5380.1	Cre12.g529250.t1.3	Unknown	3
Cre058	Chlamydomonas reinhardtii	chromosome_13	791519	791854	Cre13.g567000	Unknown protein	TGGCGATCAGGCGCGGTGCTG	5380.1	Cre12.g557500.t1.3	Unknown	3
Cre058	Chlamydomonas reinhardtii	chromosome_13	791519	791854	Cre13.g567000	Unknown protein	TGGCGATCAGGCGCGGTGCTG	5380.1	Cre07.g349500.t1.3	transducin family protein / WD-40 repeat family protein	3
Cre058	Chlamydomonas reinhardtii	chromosome_13	791519	791854	Cre13.g567000	Unknown protein	TGGCGATCAGGCGCGGTGCTG	5380.1	Cre08.g367250.t1.2	Unknown	3
Cre058	Chlamydomonas reinhardtii	chromosome_13	791519	791854	Cre13.g567000	Unknown protein	TGGCGATCAGGCGCGGTGCTG	3597.66	g9660.t1	Protein kinase superfamily protein with octicosapeptide/Phox/Bem1p domain	3
Cre058	Chlamydomonas reinhardtii	chromosome_13	791519	791854	Cre13.g567000	Unknown protein	TGGCGATCAGGCGCGGTGCTG	3597.66	Cre17.g698850.t1.3	debranching enzyme 1	3
Cre058	Chlamydomonas reinhardtii	chromosome_13	791519	791854	Cre13.g567000	Unknown protein	TGGCGATCAGGCGCGGTGCTG	3597.66	Cre12.g529250.t1.3	Unknown	3
Cre058	Chlamydomonas reinhardtii	chromosome_13	791519	791854	Cre13.g567000	Unknown protein	TGGCGATCAGGCGCGGTGCTG	3597.66	Cre12.g557500.t1.3	Unknown	3
Cre058	Chlamydomonas reinhardtii	chromosome_13	791519	791854	Cre13.g567000	Unknown protein	TGGCGATCAGGCGCGGTGCTG	3597.66	Cre07.g349500.t1.3	transducin family protein / WD-40 repeat family protein	3
Cre058	Chlamydomonas reinhardtii	chromosome_13	791519	791854	Cre13.g567000	Unknown protein	TGGCGATCAGGCGCGGTGCTG	3597.66	Cre08.g367250.t1.2	Unknown	3
Cre058	Chlamydomonas reinhardtii	chromosome_13	791519	791854	Cre13.g567000	Unknown protein	CGCCTGTTATTGCCAAGCTGG	220.922	Cre05.g248450.t1.2	beta carbonic anhydrase 6	3
Cre058	Chlamydomonas reinhardtii	chromosome_13	791519	791854	Cre13.g567000	Unknown protein	CGCCTGTTATTGCCAAGCTGG	220.922	Cre05.g248400.t1.2	beta carbonic anhydrase 6	3
Cre058	Chlamydomonas reinhardtii	chromosome_13	791519	791854	Cre13.g567000	Unknown protein	CGCCTGTTATTGCCAAGCTGG	220.922	Cre01.g003850.t1.3	cytochrome P450, family 704, subfamily A, polypeptide 1	3
Cre058	Chlamydomonas reinhardtii	chromosome_13	791519	791854	Cre13.g567000	Unknown protein	CGCCTGTTATTGCCAAGCTGG	72.1297	Cre05.g248450.t1.2	beta carbonic anhydrase 6	3
Cre058	Chlamydomonas reinhardtii	chromosome_13	791519	791854	Cre13.g567000	Unknown protein	CGCCTGTTATTGCCAAGCTGG	72.1297	Cre05.g248400.t1.2	beta carbonic anhydrase 6	3
Cre058	Chlamydomonas reinhardtii	chromosome_13	791519	791854	Cre13.g567000	Unknown protein	CGCCTGTTATTGCCAAGCTGG	72.1297	Cre01.g003850.t1.3	cytochrome P450, family 704, subfamily A, polypeptide 1	3
Cre058	Chlamydomonas reinhardtii	chromosome_13	791519	791854	Cre13.g567000	Unknown protein	CGCCTGTTATTGCCAAGCTGG	45.3941	Cre05.g248450.t1.2	beta carbonic anhydrase 6	3
Cre058	Chlamydomonas reinhardtii	chromosome_13	791519	791854	Cre13.g567000	Unknown protein	CGCCTGTTATTGCCAAGCTGG	45.3941	Cre05.g248400.t1.2	beta carbonic anhydrase 6	3
Cre058	Chlamydomonas reinhardtii	chromosome_13	791519	791854	Cre13.g567000	Unknown protein	CGCCTGTTATTGCCAAGCTGG	45.3941	Cre01.g003850.t1.3	cytochrome P450, family 704, subfamily A, polypeptide 1	3
Cre058	Chlamydomonas reinhardtii	chromosome_13	791519	791854	Cre13.g567000	Unknown protein	TTGAGATCAGCGGGGTGGGAG	2257.41	g4508.t1	Unknown	3
Cre058	Chlamydomonas reinhardtii	chromosome_13	791519	791854	Cre13.g567000	Unknown protein	TTGAGATCAGCGGGGTGGGAG	2257.41	Cre13.g585800.t1.2	Subtilase family protein	3
Cre058	Chlamydomonas reinhardtii	chromosome_13	791519	791854	Cre13.g567000	Unknown protein	TTGAGATCAGCGGGGTGGGAG	1244.71	g4508.t1	Unknown	3
Cre058	Chlamydomonas reinhardtii	chromosome_13	791519	791854	Cre13.g567000	Unknown protein	TTGAGATCAGCGGGGTGGGAG	1244.71	Cre13.g585800.t1.2	Subtilase family protein	3
Cre058	Chlamydomonas reinhardtii	chromosome_13	791519	791854	Cre13.g567000	Unknown protein	TTGAGATCAGCGGGGTGGGAG	783.015	g4508.t1	Unknown	3
Cre058	Chlamydomonas reinhardtii	chromosome_13	791519	791854	Cre13.g567000	Unknown protein	TTGAGATCAGCGGGGTGGGAG	783.015	Cre13.g585800.t1.2	Subtilase family protein	3
Cre058	Chlamydomonas reinhardtii	chromosome_13	791519	791854	Cre13.g567000	Unknown protein	AGCAGACCCGGGACGCAGTGC	64033	Cre16.g677600.t1.2	Leucine carboxyl methyltransferase	3
Cre058	Chlamydomonas reinhardtii	chromosome_13	791519	791854	Cre13.g567000	Unknown protein	AGCAGACCCGGGACGCAGTGC	64033	g1899.t1	disproportionating enzyme 2	3
Cre058	Chlamydomonas reinhardtii	chromosome_13	791519	791854	Cre13.g567000	Unknown protein	AGCAGACCCGGGACGCAGTGC	30886.9	Cre16.g677600.t1.2	Leucine carboxyl methyltransferase	3
Cre058	Chlamydomonas reinhardtii	chromosome_13	791519	791854	Cre13.g567000	Unknown protein	AGCAGACCCGGGACGCAGTGC	30886.9	g1899.t1	disproportionating enzyme 2	3
Cre058	Chlamydomonas reinhardtii	chromosome_13	791519	791854	Cre13.g567000	Unknown protein	AGCAGACCCGGGACGCAGTGC	7840.78	Cre16.g677600.t1.2	Leucine carboxyl methyltransferase	3
Cre058	Chlamydomonas reinhardtii	chromosome_13	791519	791854	Cre13.g567000	Unknown protein	AGCAGACCCGGGACGCAGTGC	7840.78	g1899.t1	disproportionating enzyme 2	3
Cre061	Chlamydomonas reinhardtii	chromosome_13	2301442	2301630	Cre13.g579050	NA	TGTTTGTGTGACGTGGTTCTT	41.6418	Cre02.g095300.t1.3	Protein kinase superfamily protein	3
Cre061	Chlamydomonas reinhardtii	chromosome_13	2301442	2301630	Cre13.g579050	NA	TGTTTGTGTGACGTGGTTCTT	123.444	Cre02.g095300.t1.3	Protein kinase superfamily protein	3
Cre061	Chlamydomonas reinhardtii	chromosome_13	2301442	2301630	Cre13.g579050	NA	TGTTTGTGTGACGTGGTTCTT	59.6394	Cre02.g095300.t1.3	Protein kinase superfamily protein	3
Cre063	Chlamydomonas reinhardtii	chromosome_13	2605469	2605678	NA	NA	TGGTGAAGGCGGTGAAAGAGG	12.8648	g5241.t1	Unknown	2.5
Cre063	Chlamydomonas reinhardtii	chromosome_13	2605469	2605678	NA	NA	TGGTGAAGGCGGTGAAAGAGG	12.8648	Cre03.g185500.t1.1	Phosphoglycerate mutase-like family protein	2.5
Cre063	Chlamydomonas reinhardtii	chromosome_13	2605469	2605678	NA	NA	TGGTGAAGGCGGTGAAAGAGG	12.8648	Cre12.g513400.t1.3	glycosyl hydrolase family 81 protein	3
Cre063	Chlamydomonas reinhardtii	chromosome_13	2605469	2605678	NA	NA	TGGTGAAGGCGGTGAAAGAGG	12.8648	g14187.t1	Unknown	3
Cre063	Chlamydomonas reinhardtii	chromosome_13	2605469	2605678	NA	NA	TGGTGAAGGCGGTGAAAGAGG	12.8648	Cre03.g175600.t1.3	Protein kinase superfamily protein	3
Cre063	Chlamydomonas reinhardtii	chromosome_13	2605469	2605678	NA	NA	TGGTGAAGGCGGTGAAAGAGG	12.8648	Cre17.g735450.t1.3	Subtilisin-like serine endopeptidase family protein	3
Cre063	Chlamydomonas reinhardtii	chromosome_13	2605469	2605678	NA	NA	TGGTGAAGGCGGTGAAAGAGG	12.8648	Cre03.g176200.t1.2	tetratricopetide-repeat thioredoxin-like 3	3
Cre063	Chlamydomonas reinhardtii	chromosome_13	2605469	2605678	NA	NA	TGGTGAAGGCGGTGAAAGAGG	12.8648	g3634.t1	Bifunctional inhibitor/lipid-transfer protein/seed storage 2S albumin superfamily protein	3
Cre063	Chlamydomonas reinhardtii	chromosome_13	2605469	2605678	NA	NA	TGGTGAAGGCGGTGAAAGAGG	12.8648	g87.t1	Unknown	3
Cre063	Chlamydomonas reinhardtii	chromosome_13	2605469	2605678	NA	NA	TGGTGAAGGCGGTGAAAGAGG	12.8648	Cre02.g116100.t1.3	Unknown	3
Cre063	Chlamydomonas reinhardtii	chromosome_13	2605469	2605678	NA	NA	TGGTGAAGGCGGTGAAAGAGG	12.8648	Cre10.g436650.t1.3	DEA(D/H)-box RNA helicase family protein	3
Cre063	Chlamydomonas reinhardtii	chromosome_13	2605469	2605678	NA	NA	TGGTGAAGGCGGTGAAAGAGG	12.8648	g18410.t1	Unknown	3
Cre063	Chlamydomonas reinhardtii	chromosome_13	2605469	2605678	NA	NA	TGGTGAAGGCGGTGAAAGAGG	12.8648	Cre13.g562350.t1.2	Unknown	3
Cre063	Chlamydomonas reinhardtii	chromosome_13	2605469	2605678	NA	NA	TGATGATCCGGGAGAAGGACG	51.6906	Cre03.g166900.t1.3	cytochrome P450, family 91, subfamily A, polypeptide 2	3
Cre063	Chlamydomonas reinhardtii	chromosome_13	2605469	2605678	NA	NA	TGATGATCCGGGAGAAGGACG	51.6906	Cre03.g166900.t2.1	cytochrome P450, family 71, subfamily B, polypeptide 13	3
Cre063	Chlamydomonas reinhardtii	chromosome_13	2605469	2605678	NA	NA	TGATGATCCGGGAGAAGGACG	246.239	Cre03.g166900.t1.3	cytochrome P450, family 91, subfamily A, polypeptide 2	3
Cre063	Chlamydomonas reinhardtii	chromosome_13	2605469	2605678	NA	NA	TGATGATCCGGGAGAAGGACG	246.239	Cre03.g166900.t2.1	cytochrome P450, family 71, subfamily B, polypeptide 13	3
Cre063	Chlamydomonas reinhardtii	chromosome_13	2605469	2605678	NA	NA	TGATGATCCGGGAGAAGGACG	88.4709	Cre03.g166900.t1.3	cytochrome P450, family 91, subfamily A, polypeptide 2	3
Cre063	Chlamydomonas reinhardtii	chromosome_13	2605469	2605678	NA	NA	TGATGATCCGGGAGAAGGACG	88.4709	Cre03.g166900.t2.1	cytochrome P450, family 71, subfamily B, polypeptide 13	3
Cre064	Chlamydomonas reinhardtii	chromosome_13	3482466	3482654	Cre13.g587700	Retinol dehydrogenase 13	CCCAGGACTTGAGGTGCGGCG	16.3674	g4485.t1	histone acetyltransferase of the CBP family 1	1
Cre064	Chlamydomonas reinhardtii	chromosome_13	3482466	3482654	Cre13.g587700	Retinol dehydrogenase 13	CCCAGGACTTGAGGTGCGGCG	14.6717	g4485.t1	histone acetyltransferase of the CBP family 1	1
Cre064	Chlamydomonas reinhardtii	chromosome_13	3482466	3482654	Cre13.g587700	Retinol dehydrogenase 13	CCCAGGACTTGAGGTGCGGCG	28.6269	g4485.t1	histone acetyltransferase of the CBP family 1	1
Cre064	Chlamydomonas reinhardtii	chromosome_13	3482466	3482654	Cre13.g587700	Retinol dehydrogenase 13	CCCAGGACTTGAGGTGCGGCG	16.3674	g6503.t1	Unknown	2
Cre064	Chlamydomonas reinhardtii	chromosome_13	3482466	3482654	Cre13.g587700	Retinol dehydrogenase 13	CCCAGGACTTGAGGTGCGGCG	16.3674	g6503.t1	Unknown	2
Cre064	Chlamydomonas reinhardtii	chromosome_13	3482466	3482654	Cre13.g587700	Retinol dehydrogenase 13	CCCAGGACTTGAGGTGCGGCG	16.3674	g6503.t1	Unknown	2
Cre064	Chlamydomonas reinhardtii	chromosome_13	3482466	3482654	Cre13.g587700	Retinol dehydrogenase 13	CCCAGGACTTGAGGTGCGGCG	14.6717	g6503.t1	Unknown	2
Cre064	Chlamydomonas reinhardtii	chromosome_13	3482466	3482654	Cre13.g587700	Retinol dehydrogenase 13	CCCAGGACTTGAGGTGCGGCG	14.6717	g6503.t1	Unknown	2
Cre064	Chlamydomonas reinhardtii	chromosome_13	3482466	3482654	Cre13.g587700	Retinol dehydrogenase 13	CCCAGGACTTGAGGTGCGGCG	14.6717	g6503.t1	Unknown	2
Cre064	Chlamydomonas reinhardtii	chromosome_13	3482466	3482654	Cre13.g587700	Retinol dehydrogenase 13	CCCAGGACTTGAGGTGCGGCG	28.6269	g6503.t1	Unknown	2
Cre064	Chlamydomonas reinhardtii	chromosome_13	3482466	3482654	Cre13.g587700	Retinol dehydrogenase 13	CCCAGGACTTGAGGTGCGGCG	28.6269	g6503.t1	Unknown	2
Cre064	Chlamydomonas reinhardtii	chromosome_13	3482466	3482654	Cre13.g587700	Retinol dehydrogenase 13	CCCAGGACTTGAGGTGCGGCG	28.6269	g6503.t1	Unknown	2
Cre064	Chlamydomonas reinhardtii	chromosome_13	3482466	3482654	Cre13.g587700	Retinol dehydrogenase 13	CCCAGGACTTGAGGTGCGGCG	16.3674	g14582.t1	Unknown	2.5
Cre064	Chlamydomonas reinhardtii	chromosome_13	3482466	3482654	Cre13.g587700	Retinol dehydrogenase 13	CCCAGGACTTGAGGTGCGGCG	14.6717	g14582.t1	Unknown	2.5
Cre064	Chlamydomonas reinhardtii	chromosome_13	3482466	3482654	Cre13.g587700	Retinol dehydrogenase 13	CCCAGGACTTGAGGTGCGGCG	28.6269	g14582.t1	Unknown	2.5
Cre064	Chlamydomonas reinhardtii	chromosome_13	3482466	3482654	Cre13.g587700	Retinol dehydrogenase 13	CCCAGGACTTGAGGTGCGGCG	16.3674	Cre07.g317650.t1.3	UDP-Glycosyltransferase superfamily protein	3
Cre064	Chlamydomonas reinhardtii	chromosome_13	3482466	3482654	Cre13.g587700	Retinol dehydrogenase 13	CCCAGGACTTGAGGTGCGGCG	16.3674	Cre02.g108150.t1.1	Unknown	3
Cre064	Chlamydomonas reinhardtii	chromosome_13	3482466	3482654	Cre13.g587700	Retinol dehydrogenase 13	CCCAGGACTTGAGGTGCGGCG	16.3674	Cre07.g348500.t1.3	Nucleic acid-binding, OB-fold-like protein	3
Cre064	Chlamydomonas reinhardtii	chromosome_13	3482466	3482654	Cre13.g587700	Retinol dehydrogenase 13	CCCAGGACTTGAGGTGCGGCG	14.6717	Cre07.g317650.t1.3	UDP-Glycosyltransferase superfamily protein	3
Cre064	Chlamydomonas reinhardtii	chromosome_13	3482466	3482654	Cre13.g587700	Retinol dehydrogenase 13	CCCAGGACTTGAGGTGCGGCG	14.6717	Cre02.g108150.t1.1	Unknown	3
Cre064	Chlamydomonas reinhardtii	chromosome_13	3482466	3482654	Cre13.g587700	Retinol dehydrogenase 13	CCCAGGACTTGAGGTGCGGCG	14.6717	Cre07.g348500.t1.3	Nucleic acid-binding, OB-fold-like protein	3
Cre064	Chlamydomonas reinhardtii	chromosome_13	3482466	3482654	Cre13.g587700	Retinol dehydrogenase 13	CCCAGGACTTGAGGTGCGGCG	28.6269	Cre07.g317650.t1.3	UDP-Glycosyltransferase superfamily protein	3
Cre064	Chlamydomonas reinhardtii	chromosome_13	3482466	3482654	Cre13.g587700	Retinol dehydrogenase 13	CCCAGGACTTGAGGTGCGGCG	28.6269	Cre02.g108150.t1.1	Unknown	3
Cre064	Chlamydomonas reinhardtii	chromosome_13	3482466	3482654	Cre13.g587700	Retinol dehydrogenase 13	CCCAGGACTTGAGGTGCGGCG	28.6269	Cre07.g348500.t1.3	Nucleic acid-binding, OB-fold-like protein	3
Cre069	Chlamydomonas reinhardtii	chromosome_13	4823196	4823615	g14599	Unknown protein	ATGCTGATCTGGCGCCACGGC	225.109	g14599.t1	Unknown	1
Cre069	Chlamydomonas reinhardtii	chromosome_13	4823196	4823615	g14599	Unknown protein	ATGCTGATCTGGCGCCACGGC	535.697	g14599.t1	Unknown	1
Cre069	Chlamydomonas reinhardtii	chromosome_13	4823196	4823615	g14599	Unknown protein	ATGCTGATCTGGCGCCACGGC	185.598	g14599.t1	Unknown	1
Cre069	Chlamydomonas reinhardtii	chromosome_13	4823196	4823615	g14599	Unknown protein	TCGAAGGCAGTGTTGTAGGTG	1874.79	g14599.t1	Unknown	1
Cre069	Chlamydomonas reinhardtii	chromosome_13	4823196	4823615	g14599	Unknown protein	TCGAAGGCAGTGTTGTAGGTG	3311.1	g14599.t1	Unknown	1
Cre069	Chlamydomonas reinhardtii	chromosome_13	4823196	4823615	g14599	Unknown protein	TCGAAGGCAGTGTTGTAGGTG	2168.9	g14599.t1	Unknown	1
Cre069	Chlamydomonas reinhardtii	chromosome_13	4823196	4823615	g14599	Unknown protein	TACTCCGGGCTGGACGACGAG	1552.93	g14599.t1	Unknown	1
Cre069	Chlamydomonas reinhardtii	chromosome_13	4823196	4823615	g14599	Unknown protein	TACTCCGGGCTGGACGACGAG	3544.91	g14599.t1	Unknown	1
Cre069	Chlamydomonas reinhardtii	chromosome_13	4823196	4823615	g14599	Unknown protein	TACTCCGGGCTGGACGACGAG	1602.63	g14599.t1	Unknown	1
Cre069	Chlamydomonas reinhardtii	chromosome_13	4823196	4823615	g14599	Unknown protein	TGACTCTGCGTGGTCGCCTCG	12.3589	Cre01.g006550.t1.3	Unknown	1
Cre069	Chlamydomonas reinhardtii	chromosome_13	4823196	4823615	g14599	Unknown protein	TGACTCTGCGTGGTCGCCTCG	10.4965	Cre01.g006550.t1.3	Unknown	1
Cre069	Chlamydomonas reinhardtii	chromosome_13	4823196	4823615	g14599	Unknown protein	GCCACATCGGCTGCCTGGTGC	261.041	Cre16.g651450.t1.3	Unknown	1.5
Cre069	Chlamydomonas reinhardtii	chromosome_13	4823196	4823615	g14599	Unknown protein	GCCACATCGGCTGCCTGGTGC	186.106	Cre16.g651450.t1.3	Unknown	1.5
Cre069	Chlamydomonas reinhardtii	chromosome_13	4823196	4823615	g14599	Unknown protein	GCCACATCGGCTGCCTGGTGC	173.397	Cre16.g651450.t1.3	Unknown	1.5
Cre069	Chlamydomonas reinhardtii	chromosome_13	4823196	4823615	g14599	Unknown protein	ATGCTGATCTGGCGCCACGGC	225.109	Cre01.g006550.t1.3	Unknown	1.5
Cre069	Chlamydomonas reinhardtii	chromosome_13	4823196	4823615	g14599	Unknown protein	ATGCTGATCTGGCGCCACGGC	535.697	Cre01.g006550.t1.3	Unknown	1.5
Cre069	Chlamydomonas reinhardtii	chromosome_13	4823196	4823615	g14599	Unknown protein	ATGCTGATCTGGCGCCACGGC	185.598	Cre01.g006550.t1.3	Unknown	1.5
Cre069	Chlamydomonas reinhardtii	chromosome_13	4823196	4823615	g14599	Unknown protein	TACTCCGGGCTGGACGACGAG	1552.93	Cre01.g006550.t1.3	Unknown	1.5
Cre069	Chlamydomonas reinhardtii	chromosome_13	4823196	4823615	g14599	Unknown protein	TACTCCGGGCTGGACGACGAG	3544.91	Cre01.g006550.t1.3	Unknown	1.5
Cre069	Chlamydomonas reinhardtii	chromosome_13	4823196	4823615	g14599	Unknown protein	TACTCCGGGCTGGACGACGAG	1602.63	Cre01.g006550.t1.3	Unknown	1.5
Cre069	Chlamydomonas reinhardtii	chromosome_13	4823196	4823615	g14599	Unknown protein	GCCACATCGGCTGCCTGGTGC	261.041	Cre02.g076100.t1.3	Unknown	2.5
Cre069	Chlamydomonas reinhardtii	chromosome_13	4823196	4823615	g14599	Unknown protein	GCCACATCGGCTGCCTGGTGC	261.041	g1235.t1	VALINE-TOLERANT 1	2.5
Cre069	Chlamydomonas reinhardtii	chromosome_13	4823196	4823615	g14599	Unknown protein	GCCACATCGGCTGCCTGGTGC	261.041	g11614.t1	Unknown	2.5
Cre069	Chlamydomonas reinhardtii	chromosome_13	4823196	4823615	g14599	Unknown protein	GCCACATCGGCTGCCTGGTGC	261.041	g14730.t1	Unknown	2.5
Cre069	Chlamydomonas reinhardtii	chromosome_13	4823196	4823615	g14599	Unknown protein	GCCACATCGGCTGCCTGGTGC	261.041	Cre10.g440600.t1.2	Unknown	2.5
Cre069	Chlamydomonas reinhardtii	chromosome_13	4823196	4823615	g14599	Unknown protein	GCCACATCGGCTGCCTGGTGC	261.041	Cre03.g192400.t1.3	Unknown	2.5
Cre069	Chlamydomonas reinhardtii	chromosome_13	4823196	4823615	g14599	Unknown protein	GCCACATCGGCTGCCTGGTGC	186.106	Cre02.g076100.t1.3	Unknown	2.5
Cre069	Chlamydomonas reinhardtii	chromosome_13	4823196	4823615	g14599	Unknown protein	GCCACATCGGCTGCCTGGTGC	186.106	g1235.t1	VALINE-TOLERANT 1	2.5
Cre069	Chlamydomonas reinhardtii	chromosome_13	4823196	4823615	g14599	Unknown protein	GCCACATCGGCTGCCTGGTGC	186.106	g11614.t1	Unknown	2.5
Cre069	Chlamydomonas reinhardtii	chromosome_13	4823196	4823615	g14599	Unknown protein	GCCACATCGGCTGCCTGGTGC	186.106	g14730.t1	Unknown	2.5
Cre069	Chlamydomonas reinhardtii	chromosome_13	4823196	4823615	g14599	Unknown protein	GCCACATCGGCTGCCTGGTGC	186.106	Cre10.g440600.t1.2	Unknown	2.5
Cre069	Chlamydomonas reinhardtii	chromosome_13	4823196	4823615	g14599	Unknown protein	GCCACATCGGCTGCCTGGTGC	186.106	Cre03.g192400.t1.3	Unknown	2.5
Cre069	Chlamydomonas reinhardtii	chromosome_13	4823196	4823615	g14599	Unknown protein	GCCACATCGGCTGCCTGGTGC	173.397	Cre02.g076100.t1.3	Unknown	2.5
Cre069	Chlamydomonas reinhardtii	chromosome_13	4823196	4823615	g14599	Unknown protein	GCCACATCGGCTGCCTGGTGC	173.397	g1235.t1	VALINE-TOLERANT 1	2.5
Cre069	Chlamydomonas reinhardtii	chromosome_13	4823196	4823615	g14599	Unknown protein	GCCACATCGGCTGCCTGGTGC	173.397	g11614.t1	Unknown	2.5
Cre069	Chlamydomonas reinhardtii	chromosome_13	4823196	4823615	g14599	Unknown protein	GCCACATCGGCTGCCTGGTGC	173.397	g14730.t1	Unknown	2.5
Cre069	Chlamydomonas reinhardtii	chromosome_13	4823196	4823615	g14599	Unknown protein	GCCACATCGGCTGCCTGGTGC	173.397	Cre10.g440600.t1.2	Unknown	2.5
Cre069	Chlamydomonas reinhardtii	chromosome_13	4823196	4823615	g14599	Unknown protein	GCCACATCGGCTGCCTGGTGC	173.397	Cre03.g192400.t1.3	Unknown	2.5
Cre069	Chlamydomonas reinhardtii	chromosome_13	4823196	4823615	g14599	Unknown protein	TGGTGCGCCCAGAAGCCGTGC	450.066	Cre06.g297700.t1.3	Tetratricopeptide repeat (TPR)-like superfamily protein	2.5
Cre069	Chlamydomonas reinhardtii	chromosome_13	4823196	4823615	g14599	Unknown protein	TGGTGCGCCCAGAAGCCGTGC	853.126	Cre06.g297700.t1.3	Tetratricopeptide repeat (TPR)-like superfamily protein	2.5
Cre069	Chlamydomonas reinhardtii	chromosome_13	4823196	4823615	g14599	Unknown protein	TGGTGCGCCCAGAAGCCGTGC	1363.8	Cre06.g297700.t1.3	Tetratricopeptide repeat (TPR)-like superfamily protein	2.5
Cre069	Chlamydomonas reinhardtii	chromosome_13	4823196	4823615	g14599	Unknown protein	ACCAGGCAGCCGATGTGGCAC	843.95	Cre13.g577600.t2.1	Unknown	2.5
Cre069	Chlamydomonas reinhardtii	chromosome_13	4823196	4823615	g14599	Unknown protein	ACCAGGCAGCCGATGTGGCAC	843.95	Cre13.g577600.t1.2	Unknown	2.5
Cre069	Chlamydomonas reinhardtii	chromosome_13	4823196	4823615	g14599	Unknown protein	ACCAGGCAGCCGATGTGGCAC	478.6	Cre13.g577600.t2.1	Unknown	2.5
Cre069	Chlamydomonas reinhardtii	chromosome_13	4823196	4823615	g14599	Unknown protein	ACCAGGCAGCCGATGTGGCAC	478.6	Cre13.g577600.t1.2	Unknown	2.5
Cre069	Chlamydomonas reinhardtii	chromosome_13	4823196	4823615	g14599	Unknown protein	ACCAGGCAGCCGATGTGGCAC	3348.53	Cre13.g577600.t2.1	Unknown	2.5
Cre069	Chlamydomonas reinhardtii	chromosome_13	4823196	4823615	g14599	Unknown protein	ACCAGGCAGCCGATGTGGCAC	3348.53	Cre13.g577600.t1.2	Unknown	2.5
Cre069	Chlamydomonas reinhardtii	chromosome_13	4823196	4823615	g14599	Unknown protein	TCCGGGAGGTGGTCAAAGGGC	2801.64	Cre01.g006550.t1.3	Unknown	2.5
Cre069	Chlamydomonas reinhardtii	chromosome_13	4823196	4823615	g14599	Unknown protein	TCCGGGAGGTGGTCAAAGGGC	1262.99	Cre01.g006550.t1.3	Unknown	2.5
Cre069	Chlamydomonas reinhardtii	chromosome_13	4823196	4823615	g14599	Unknown protein	TCCGGGAGGTGGTCAAAGGGC	737.007	Cre01.g006550.t1.3	Unknown	2.5
Cre069	Chlamydomonas reinhardtii	chromosome_13	4823196	4823615	g14599	Unknown protein	AGGAAGTCGTCGCAGAACTCC	37.4547	Cre01.g006550.t1.3	Unknown	2.5
Cre069	Chlamydomonas reinhardtii	chromosome_13	4823196	4823615	g14599	Unknown protein	AGGAAGTCGTCGCAGAACTCC	86.151	Cre01.g006550.t1.3	Unknown	2.5
Cre069	Chlamydomonas reinhardtii	chromosome_13	4823196	4823615	g14599	Unknown protein	AGGAAGTCGTCGCAGAACTCC	43.213	Cre01.g006550.t1.3	Unknown	2.5
Cre069	Chlamydomonas reinhardtii	chromosome_13	4823196	4823615	g14599	Unknown protein	ATGCTGATCTGGCGCCACGGC	225.109	Cre03.g160500.t1.2	lysyl-tRNA synthetase 1	2.5
Cre069	Chlamydomonas reinhardtii	chromosome_13	4823196	4823615	g14599	Unknown protein	ATGCTGATCTGGCGCCACGGC	225.109	g6298.t1	Unknown	2.5
Cre069	Chlamydomonas reinhardtii	chromosome_13	4823196	4823615	g14599	Unknown protein	ATGCTGATCTGGCGCCACGGC	535.697	Cre03.g160500.t1.2	lysyl-tRNA synthetase 1	2.5
Cre069	Chlamydomonas reinhardtii	chromosome_13	4823196	4823615	g14599	Unknown protein	ATGCTGATCTGGCGCCACGGC	535.697	g6298.t1	Unknown	2.5
Cre069	Chlamydomonas reinhardtii	chromosome_13	4823196	4823615	g14599	Unknown protein	ATGCTGATCTGGCGCCACGGC	185.598	Cre03.g160500.t1.2	lysyl-tRNA synthetase 1	2.5
Cre069	Chlamydomonas reinhardtii	chromosome_13	4823196	4823615	g14599	Unknown protein	ATGCTGATCTGGCGCCACGGC	185.598	g6298.t1	Unknown	2.5
Cre069	Chlamydomonas reinhardtii	chromosome_13	4823196	4823615	g14599	Unknown protein	TCGAAGGCAGTGTTGTAGGTG	1874.79	Cre03.g201650.t1.3	Unknown	2.5
Cre069	Chlamydomonas reinhardtii	chromosome_13	4823196	4823615	g14599	Unknown protein	TCGAAGGCAGTGTTGTAGGTG	1874.79	Cre01.g006550.t1.3	Unknown	2.5
Cre069	Chlamydomonas reinhardtii	chromosome_13	4823196	4823615	g14599	Unknown protein	TCGAAGGCAGTGTTGTAGGTG	3311.1	Cre03.g201650.t1.3	Unknown	2.5
Cre069	Chlamydomonas reinhardtii	chromosome_13	4823196	4823615	g14599	Unknown protein	TCGAAGGCAGTGTTGTAGGTG	3311.1	Cre01.g006550.t1.3	Unknown	2.5
Cre069	Chlamydomonas reinhardtii	chromosome_13	4823196	4823615	g14599	Unknown protein	TCGAAGGCAGTGTTGTAGGTG	2168.9	Cre03.g201650.t1.3	Unknown	2.5
Cre069	Chlamydomonas reinhardtii	chromosome_13	4823196	4823615	g14599	Unknown protein	TCGAAGGCAGTGTTGTAGGTG	2168.9	Cre01.g006550.t1.3	Unknown	2.5
Cre069	Chlamydomonas reinhardtii	chromosome_13	4823196	4823615	g14599	Unknown protein	TGACTCTGCGTGGTCGCCTCG	12.3589	g16881.t1	Major facilitator superfamily protein	2.5
Cre069	Chlamydomonas reinhardtii	chromosome_13	4823196	4823615	g14599	Unknown protein	TGACTCTGCGTGGTCGCCTCG	10.4965	g16881.t1	Major facilitator superfamily protein	2.5
Cre069	Chlamydomonas reinhardtii	chromosome_13	4823196	4823615	g14599	Unknown protein	AGTTCTGCGACGACTTCCTGC	322.628	Cre01.g019700.t1.2	Nucleotidyltransferase family protein	3
Cre069	Chlamydomonas reinhardtii	chromosome_13	4823196	4823615	g14599	Unknown protein	AGTTCTGCGACGACTTCCTGC	322.628	Cre07.g340250.t1.3	Protein kinase superfamily protein with octicosapeptide/Phox/Bem1p domain	3
Cre069	Chlamydomonas reinhardtii	chromosome_13	4823196	4823615	g14599	Unknown protein	AGTTCTGCGACGACTTCCTGC	431.188	Cre01.g019700.t1.2	Nucleotidyltransferase family protein	3
Cre069	Chlamydomonas reinhardtii	chromosome_13	4823196	4823615	g14599	Unknown protein	AGTTCTGCGACGACTTCCTGC	431.188	Cre07.g340250.t1.3	Protein kinase superfamily protein with octicosapeptide/Phox/Bem1p domain	3
Cre069	Chlamydomonas reinhardtii	chromosome_13	4823196	4823615	g14599	Unknown protein	AGTTCTGCGACGACTTCCTGC	328.392	Cre01.g019700.t1.2	Nucleotidyltransferase family protein	3
Cre069	Chlamydomonas reinhardtii	chromosome_13	4823196	4823615	g14599	Unknown protein	AGTTCTGCGACGACTTCCTGC	328.392	Cre07.g340250.t1.3	Protein kinase superfamily protein with octicosapeptide/Phox/Bem1p domain	3
Cre069	Chlamydomonas reinhardtii	chromosome_13	4823196	4823615	g14599	Unknown protein	GCCACATCGGCTGCCTGGTGC	261.041	Cre14.g620050.t1.2	Unknown	3
Cre069	Chlamydomonas reinhardtii	chromosome_13	4823196	4823615	g14599	Unknown protein	GCCACATCGGCTGCCTGGTGC	261.041	Cre12.g486400.t1.2	Ypt/Rab-GAP domain of gyp1p superfamily protein	3
Cre069	Chlamydomonas reinhardtii	chromosome_13	4823196	4823615	g14599	Unknown protein	GCCACATCGGCTGCCTGGTGC	261.041	Cre09.g398400.t1.2	Unknown	3
Cre069	Chlamydomonas reinhardtii	chromosome_13	4823196	4823615	g14599	Unknown protein	GCCACATCGGCTGCCTGGTGC	261.041	Cre03.g176800.t1.3	Folylpolyglutamate synthetase family protein	3
Cre069	Chlamydomonas reinhardtii	chromosome_13	4823196	4823615	g14599	Unknown protein	GCCACATCGGCTGCCTGGTGC	261.041	Cre12.g547450.t1.2	Vacuolar sorting protein 9 (VPS9) domain	3
Cre069	Chlamydomonas reinhardtii	chromosome_13	4823196	4823615	g14599	Unknown protein	GCCACATCGGCTGCCTGGTGC	261.041	Cre12.g515500.t1.3	Ubiquitin carboxyl-terminal hydrolase-related protein	3
Cre069	Chlamydomonas reinhardtii	chromosome_13	4823196	4823615	g14599	Unknown protein	GCCACATCGGCTGCCTGGTGC	261.041	Cre12.g509950.t1.3	Unknown	3
Cre069	Chlamydomonas reinhardtii	chromosome_13	4823196	4823615	g14599	Unknown protein	GCCACATCGGCTGCCTGGTGC	261.041	Cre11.g477400.t1.3	response regulator 11	3
Cre069	Chlamydomonas reinhardtii	chromosome_13	4823196	4823615	g14599	Unknown protein	GCCACATCGGCTGCCTGGTGC	261.041	g16771.t1	Rubisco methyltransferase family protein	3
Cre069	Chlamydomonas reinhardtii	chromosome_13	4823196	4823615	g14599	Unknown protein	GCCACATCGGCTGCCTGGTGC	261.041	g5057.t1	Unknown	3
Cre069	Chlamydomonas reinhardtii	chromosome_13	4823196	4823615	g14599	Unknown protein	GCCACATCGGCTGCCTGGTGC	261.041	Cre16.g695550.t1.3	Unknown	3
Cre069	Chlamydomonas reinhardtii	chromosome_13	4823196	4823615	g14599	Unknown protein	GCCACATCGGCTGCCTGGTGC	261.041	Cre07.g340100.t1.2	SNF2 domain-containing protein / helicase domain-containing protein / F-box family protein	3
Cre069	Chlamydomonas reinhardtii	chromosome_13	4823196	4823615	g14599	Unknown protein	GCCACATCGGCTGCCTGGTGC	261.041	g9681.t1	Unknown	3
Cre069	Chlamydomonas reinhardtii	chromosome_13	4823196	4823615	g14599	Unknown protein	GCCACATCGGCTGCCTGGTGC	261.041	g9020.t1	Unknown	3
Cre069	Chlamydomonas reinhardtii	chromosome_13	4823196	4823615	g14599	Unknown protein	GCCACATCGGCTGCCTGGTGC	261.041	g8584.t1	Unknown	3
Cre069	Chlamydomonas reinhardtii	chromosome_13	4823196	4823615	g14599	Unknown protein	GCCACATCGGCTGCCTGGTGC	261.041	Cre10.g423250.t1.2	peroxisomal NAD-malate dehydrogenase 1	3
Cre069	Chlamydomonas reinhardtii	chromosome_13	4823196	4823615	g14599	Unknown protein	GCCACATCGGCTGCCTGGTGC	261.041	Cre17.g698800.t1.2	Pex2/Pex12 N-terminal domain-containing protein / zinc finger (C3HC4-type RING finger) family protein	3
Cre069	Chlamydomonas reinhardtii	chromosome_13	4823196	4823615	g14599	Unknown protein	GCCACATCGGCTGCCTGGTGC	261.041	g28.t1	Unknown	3
Cre069	Chlamydomonas reinhardtii	chromosome_13	4823196	4823615	g14599	Unknown protein	GCCACATCGGCTGCCTGGTGC	261.041	g11493.t1	GTP-binding protein 1	3
Cre069	Chlamydomonas reinhardtii	chromosome_13	4823196	4823615	g14599	Unknown protein	GCCACATCGGCTGCCTGGTGC	261.041	Cre16.g681400.t1.3	Unknown	3
Cre069	Chlamydomonas reinhardtii	chromosome_13	4823196	4823615	g14599	Unknown protein	GCCACATCGGCTGCCTGGTGC	186.106	Cre14.g620050.t1.2	Unknown	3
Cre069	Chlamydomonas reinhardtii	chromosome_13	4823196	4823615	g14599	Unknown protein	GCCACATCGGCTGCCTGGTGC	186.106	Cre12.g486400.t1.2	Ypt/Rab-GAP domain of gyp1p superfamily protein	3
Cre069	Chlamydomonas reinhardtii	chromosome_13	4823196	4823615	g14599	Unknown protein	GCCACATCGGCTGCCTGGTGC	186.106	Cre09.g398400.t1.2	Unknown	3
Cre069	Chlamydomonas reinhardtii	chromosome_13	4823196	4823615	g14599	Unknown protein	GCCACATCGGCTGCCTGGTGC	186.106	Cre03.g176800.t1.3	Folylpolyglutamate synthetase family protein	3
Cre069	Chlamydomonas reinhardtii	chromosome_13	4823196	4823615	g14599	Unknown protein	GCCACATCGGCTGCCTGGTGC	186.106	Cre12.g547450.t1.2	Vacuolar sorting protein 9 (VPS9) domain	3
Cre069	Chlamydomonas reinhardtii	chromosome_13	4823196	4823615	g14599	Unknown protein	GCCACATCGGCTGCCTGGTGC	186.106	Cre12.g515500.t1.3	Ubiquitin carboxyl-terminal hydrolase-related protein	3
Cre069	Chlamydomonas reinhardtii	chromosome_13	4823196	4823615	g14599	Unknown protein	GCCACATCGGCTGCCTGGTGC	186.106	Cre12.g509950.t1.3	Unknown	3
Cre069	Chlamydomonas reinhardtii	chromosome_13	4823196	4823615	g14599	Unknown protein	GCCACATCGGCTGCCTGGTGC	186.106	Cre11.g477400.t1.3	response regulator 11	3
Cre069	Chlamydomonas reinhardtii	chromosome_13	4823196	4823615	g14599	Unknown protein	GCCACATCGGCTGCCTGGTGC	186.106	g16771.t1	Rubisco methyltransferase family protein	3
Cre069	Chlamydomonas reinhardtii	chromosome_13	4823196	4823615	g14599	Unknown protein	GCCACATCGGCTGCCTGGTGC	186.106	g5057.t1	Unknown	3
Cre069	Chlamydomonas reinhardtii	chromosome_13	4823196	4823615	g14599	Unknown protein	GCCACATCGGCTGCCTGGTGC	186.106	Cre16.g695550.t1.3	Unknown	3
Cre069	Chlamydomonas reinhardtii	chromosome_13	4823196	4823615	g14599	Unknown protein	GCCACATCGGCTGCCTGGTGC	186.106	Cre07.g340100.t1.2	SNF2 domain-containing protein / helicase domain-containing protein / F-box family protein	3
Cre069	Chlamydomonas reinhardtii	chromosome_13	4823196	4823615	g14599	Unknown protein	GCCACATCGGCTGCCTGGTGC	186.106	g9681.t1	Unknown	3
Cre069	Chlamydomonas reinhardtii	chromosome_13	4823196	4823615	g14599	Unknown protein	GCCACATCGGCTGCCTGGTGC	186.106	g9020.t1	Unknown	3
Cre069	Chlamydomonas reinhardtii	chromosome_13	4823196	4823615	g14599	Unknown protein	GCCACATCGGCTGCCTGGTGC	186.106	g8584.t1	Unknown	3
Cre069	Chlamydomonas reinhardtii	chromosome_13	4823196	4823615	g14599	Unknown protein	GCCACATCGGCTGCCTGGTGC	186.106	g28.t1	Unknown	3
Cre069	Chlamydomonas reinhardtii	chromosome_13	4823196	4823615	g14599	Unknown protein	GCCACATCGGCTGCCTGGTGC	186.106	Cre17.g698800.t1.2	Pex2/Pex12 N-terminal domain-containing protein / zinc finger (C3HC4-type RING finger) family protein	3
Cre069	Chlamydomonas reinhardtii	chromosome_13	4823196	4823615	g14599	Unknown protein	GCCACATCGGCTGCCTGGTGC	186.106	Cre10.g423250.t1.2	peroxisomal NAD-malate dehydrogenase 1	3
Cre069	Chlamydomonas reinhardtii	chromosome_13	4823196	4823615	g14599	Unknown protein	GCCACATCGGCTGCCTGGTGC	186.106	Cre16.g681400.t1.3	Unknown	3
Cre069	Chlamydomonas reinhardtii	chromosome_13	4823196	4823615	g14599	Unknown protein	GCCACATCGGCTGCCTGGTGC	186.106	g11493.t1	GTP-binding protein 1	3
Cre069	Chlamydomonas reinhardtii	chromosome_13	4823196	4823615	g14599	Unknown protein	GCCACATCGGCTGCCTGGTGC	173.397	Cre14.g620050.t1.2	Unknown	3
Cre069	Chlamydomonas reinhardtii	chromosome_13	4823196	4823615	g14599	Unknown protein	GCCACATCGGCTGCCTGGTGC	173.397	Cre12.g486400.t1.2	Ypt/Rab-GAP domain of gyp1p superfamily protein	3
Cre069	Chlamydomonas reinhardtii	chromosome_13	4823196	4823615	g14599	Unknown protein	GCCACATCGGCTGCCTGGTGC	173.397	Cre09.g398400.t1.2	Unknown	3
Cre069	Chlamydomonas reinhardtii	chromosome_13	4823196	4823615	g14599	Unknown protein	GCCACATCGGCTGCCTGGTGC	173.397	Cre03.g176800.t1.3	Folylpolyglutamate synthetase family protein	3
Cre069	Chlamydomonas reinhardtii	chromosome_13	4823196	4823615	g14599	Unknown protein	GCCACATCGGCTGCCTGGTGC	173.397	Cre12.g547450.t1.2	Vacuolar sorting protein 9 (VPS9) domain	3
Cre069	Chlamydomonas reinhardtii	chromosome_13	4823196	4823615	g14599	Unknown protein	GCCACATCGGCTGCCTGGTGC	173.397	Cre12.g515500.t1.3	Ubiquitin carboxyl-terminal hydrolase-related protein	3
Cre069	Chlamydomonas reinhardtii	chromosome_13	4823196	4823615	g14599	Unknown protein	GCCACATCGGCTGCCTGGTGC	173.397	Cre12.g509950.t1.3	Unknown	3
Cre069	Chlamydomonas reinhardtii	chromosome_13	4823196	4823615	g14599	Unknown protein	GCCACATCGGCTGCCTGGTGC	173.397	Cre11.g477400.t1.3	response regulator 11	3
Cre069	Chlamydomonas reinhardtii	chromosome_13	4823196	4823615	g14599	Unknown protein	GCCACATCGGCTGCCTGGTGC	173.397	g16771.t1	Rubisco methyltransferase family protein	3
Cre069	Chlamydomonas reinhardtii	chromosome_13	4823196	4823615	g14599	Unknown protein	GCCACATCGGCTGCCTGGTGC	173.397	g5057.t1	Unknown	3
Cre069	Chlamydomonas reinhardtii	chromosome_13	4823196	4823615	g14599	Unknown protein	GCCACATCGGCTGCCTGGTGC	173.397	Cre16.g695550.t1.3	Unknown	3
Cre069	Chlamydomonas reinhardtii	chromosome_13	4823196	4823615	g14599	Unknown protein	GCCACATCGGCTGCCTGGTGC	173.397	Cre07.g340100.t1.2	SNF2 domain-containing protein / helicase domain-containing protein / F-box family protein	3
Cre069	Chlamydomonas reinhardtii	chromosome_13	4823196	4823615	g14599	Unknown protein	GCCACATCGGCTGCCTGGTGC	173.397	g9681.t1	Unknown	3
Cre069	Chlamydomonas reinhardtii	chromosome_13	4823196	4823615	g14599	Unknown protein	GCCACATCGGCTGCCTGGTGC	173.397	g9020.t1	Unknown	3
Cre069	Chlamydomonas reinhardtii	chromosome_13	4823196	4823615	g14599	Unknown protein	GCCACATCGGCTGCCTGGTGC	173.397	g8584.t1	Unknown	3
Cre069	Chlamydomonas reinhardtii	chromosome_13	4823196	4823615	g14599	Unknown protein	GCCACATCGGCTGCCTGGTGC	173.397	Cre10.g423250.t1.2	peroxisomal NAD-malate dehydrogenase 1	3
Cre069	Chlamydomonas reinhardtii	chromosome_13	4823196	4823615	g14599	Unknown protein	GCCACATCGGCTGCCTGGTGC	173.397	Cre17.g698800.t1.2	Pex2/Pex12 N-terminal domain-containing protein / zinc finger (C3HC4-type RING finger) family protein	3
Cre069	Chlamydomonas reinhardtii	chromosome_13	4823196	4823615	g14599	Unknown protein	GCCACATCGGCTGCCTGGTGC	173.397	g28.t1	Unknown	3
Cre069	Chlamydomonas reinhardtii	chromosome_13	4823196	4823615	g14599	Unknown protein	GCCACATCGGCTGCCTGGTGC	173.397	g11493.t1	GTP-binding protein 1	3
Cre069	Chlamydomonas reinhardtii	chromosome_13	4823196	4823615	g14599	Unknown protein	GCCACATCGGCTGCCTGGTGC	173.397	Cre16.g681400.t1.3	Unknown	3
Cre069	Chlamydomonas reinhardtii	chromosome_13	4823196	4823615	g14599	Unknown protein	ACGGCTTCTGGGCGCACCACT	19.6409	g1103.t1	Unknown	3
Cre069	Chlamydomonas reinhardtii	chromosome_13	4823196	4823615	g14599	Unknown protein	ACGGCTTCTGGGCGCACCACT	19.6409	g12153.t1	phosphate transporter 2;1	3
Cre069	Chlamydomonas reinhardtii	chromosome_13	4823196	4823615	g14599	Unknown protein	ACGGCTTCTGGGCGCACCACT	11.7807	g1103.t1	Unknown	3
Cre069	Chlamydomonas reinhardtii	chromosome_13	4823196	4823615	g14599	Unknown protein	ACGGCTTCTGGGCGCACCACT	11.7807	g12153.t1	phosphate transporter 2;1	3
Cre069	Chlamydomonas reinhardtii	chromosome_13	4823196	4823615	g14599	Unknown protein	ACGGCTTCTGGGCGCACCACT	14.1771	g1103.t1	Unknown	3
Cre069	Chlamydomonas reinhardtii	chromosome_13	4823196	4823615	g14599	Unknown protein	ACGGCTTCTGGGCGCACCACT	14.1771	g12153.t1	phosphate transporter 2;1	3
Cre069	Chlamydomonas reinhardtii	chromosome_13	4823196	4823615	g14599	Unknown protein	TGGTGCGCCCAGAAGCCGTGC	450.066	Cre10.g453600.t2.1	nitrate reductase 1	3
Cre069	Chlamydomonas reinhardtii	chromosome_13	4823196	4823615	g14599	Unknown protein	TGGTGCGCCCAGAAGCCGTGC	450.066	Cre13.g606750.t1.3	Zinc finger C-x8-C-x5-C-x3-H type family protein	3
Cre069	Chlamydomonas reinhardtii	chromosome_13	4823196	4823615	g14599	Unknown protein	TGGTGCGCCCAGAAGCCGTGC	450.066	Cre07.g319200.t1.2	Unknown	3
Cre069	Chlamydomonas reinhardtii	chromosome_13	4823196	4823615	g14599	Unknown protein	TGGTGCGCCCAGAAGCCGTGC	450.066	g15578.t1	Peptidase S24/S26A/S26B/S26C family protein	3
Cre069	Chlamydomonas reinhardtii	chromosome_13	4823196	4823615	g14599	Unknown protein	TGGTGCGCCCAGAAGCCGTGC	450.066	g10201.t1	Tetratricopeptide repeat (TPR)-like superfamily protein	3
Cre069	Chlamydomonas reinhardtii	chromosome_13	4823196	4823615	g14599	Unknown protein	TGGTGCGCCCAGAAGCCGTGC	450.066	Cre16.g668450.t1.3	Unknown	3
Cre069	Chlamydomonas reinhardtii	chromosome_13	4823196	4823615	g14599	Unknown protein	TGGTGCGCCCAGAAGCCGTGC	450.066	Cre16.g669050.t1.3	Unknown	3
Cre069	Chlamydomonas reinhardtii	chromosome_13	4823196	4823615	g14599	Unknown protein	TGGTGCGCCCAGAAGCCGTGC	450.066	g9508.t1	Unknown	3
Cre069	Chlamydomonas reinhardtii	chromosome_13	4823196	4823615	g14599	Unknown protein	TGGTGCGCCCAGAAGCCGTGC	450.066	Cre10.g453600.t1.2	nitrate reductase 1	3
Cre069	Chlamydomonas reinhardtii	chromosome_13	4823196	4823615	g14599	Unknown protein	TGGTGCGCCCAGAAGCCGTGC	853.126	Cre10.g453600.t2.1	nitrate reductase 1	3
Cre069	Chlamydomonas reinhardtii	chromosome_13	4823196	4823615	g14599	Unknown protein	TGGTGCGCCCAGAAGCCGTGC	853.126	Cre13.g606750.t1.3	Zinc finger C-x8-C-x5-C-x3-H type family protein	3
Cre069	Chlamydomonas reinhardtii	chromosome_13	4823196	4823615	g14599	Unknown protein	TGGTGCGCCCAGAAGCCGTGC	853.126	g15578.t1	Peptidase S24/S26A/S26B/S26C family protein	3
Cre069	Chlamydomonas reinhardtii	chromosome_13	4823196	4823615	g14599	Unknown protein	TGGTGCGCCCAGAAGCCGTGC	853.126	Cre07.g319200.t1.2	Unknown	3
Cre069	Chlamydomonas reinhardtii	chromosome_13	4823196	4823615	g14599	Unknown protein	TGGTGCGCCCAGAAGCCGTGC	853.126	g10201.t1	Tetratricopeptide repeat (TPR)-like superfamily protein	3
Cre069	Chlamydomonas reinhardtii	chromosome_13	4823196	4823615	g14599	Unknown protein	TGGTGCGCCCAGAAGCCGTGC	853.126	Cre16.g668450.t1.3	Unknown	3
Cre069	Chlamydomonas reinhardtii	chromosome_13	4823196	4823615	g14599	Unknown protein	TGGTGCGCCCAGAAGCCGTGC	853.126	Cre16.g669050.t1.3	Unknown	3
Cre069	Chlamydomonas reinhardtii	chromosome_13	4823196	4823615	g14599	Unknown protein	TGGTGCGCCCAGAAGCCGTGC	853.126	g9508.t1	Unknown	3
Cre069	Chlamydomonas reinhardtii	chromosome_13	4823196	4823615	g14599	Unknown protein	TGGTGCGCCCAGAAGCCGTGC	853.126	Cre10.g453600.t1.2	nitrate reductase 1	3
Cre069	Chlamydomonas reinhardtii	chromosome_13	4823196	4823615	g14599	Unknown protein	TGGTGCGCCCAGAAGCCGTGC	1363.8	Cre10.g453600.t2.1	nitrate reductase 1	3
Cre069	Chlamydomonas reinhardtii	chromosome_13	4823196	4823615	g14599	Unknown protein	TGGTGCGCCCAGAAGCCGTGC	1363.8	Cre13.g606750.t1.3	Zinc finger C-x8-C-x5-C-x3-H type family protein	3
Cre069	Chlamydomonas reinhardtii	chromosome_13	4823196	4823615	g14599	Unknown protein	TGGTGCGCCCAGAAGCCGTGC	1363.8	g15578.t1	Peptidase S24/S26A/S26B/S26C family protein	3
Cre069	Chlamydomonas reinhardtii	chromosome_13	4823196	4823615	g14599	Unknown protein	TGGTGCGCCCAGAAGCCGTGC	1363.8	Cre07.g319200.t1.2	Unknown	3
Cre069	Chlamydomonas reinhardtii	chromosome_13	4823196	4823615	g14599	Unknown protein	TGGTGCGCCCAGAAGCCGTGC	1363.8	g10201.t1	Tetratricopeptide repeat (TPR)-like superfamily protein	3
Cre069	Chlamydomonas reinhardtii	chromosome_13	4823196	4823615	g14599	Unknown protein	TGGTGCGCCCAGAAGCCGTGC	1363.8	Cre16.g668450.t1.3	Unknown	3
Cre069	Chlamydomonas reinhardtii	chromosome_13	4823196	4823615	g14599	Unknown protein	TGGTGCGCCCAGAAGCCGTGC	1363.8	Cre16.g669050.t1.3	Unknown	3
Cre069	Chlamydomonas reinhardtii	chromosome_13	4823196	4823615	g14599	Unknown protein	TGGTGCGCCCAGAAGCCGTGC	1363.8	g9508.t1	Unknown	3
Cre069	Chlamydomonas reinhardtii	chromosome_13	4823196	4823615	g14599	Unknown protein	TGGTGCGCCCAGAAGCCGTGC	1363.8	Cre10.g453600.t1.2	nitrate reductase 1	3
Cre069	Chlamydomonas reinhardtii	chromosome_13	4823196	4823615	g14599	Unknown protein	ACCAGGCAGCCGATGTGGCAC	843.95	Cre16.g690900.t1.2	RHOMBOID-like protein 10	3
Cre069	Chlamydomonas reinhardtii	chromosome_13	4823196	4823615	g14599	Unknown protein	ACCAGGCAGCCGATGTGGCAC	843.95	Cre02.g096750.t1.2	Unknown	3
Cre069	Chlamydomonas reinhardtii	chromosome_13	4823196	4823615	g14599	Unknown protein	ACCAGGCAGCCGATGTGGCAC	843.95	Cre17.g710600.t1.2	PB1 domain-containing protein tyrosine kinase	3
Cre069	Chlamydomonas reinhardtii	chromosome_13	4823196	4823615	g14599	Unknown protein	ACCAGGCAGCCGATGTGGCAC	843.95	Cre01.g018200.t1.3	Acyl-CoA N-acyltransferase with RING/FYVE/PHD-type zinc finger domain	3
Cre069	Chlamydomonas reinhardtii	chromosome_13	4823196	4823615	g14599	Unknown protein	ACCAGGCAGCCGATGTGGCAC	843.95	Cre17.g738050.t1.2	PLAC8 family protein	3
Cre069	Chlamydomonas reinhardtii	chromosome_13	4823196	4823615	g14599	Unknown protein	ACCAGGCAGCCGATGTGGCAC	843.95	g5358.t1	TCP-1/cpn60 chaperonin family protein	3
Cre069	Chlamydomonas reinhardtii	chromosome_13	4823196	4823615	g14599	Unknown protein	ACCAGGCAGCCGATGTGGCAC	843.95	g11605.t1	XB3 ortholog 1 in Arabidopsis thaliana	3
Cre069	Chlamydomonas reinhardtii	chromosome_13	4823196	4823615	g14599	Unknown protein	ACCAGGCAGCCGATGTGGCAC	843.95	Cre09.g397250.t1.2	fatty acid desaturase 5	3
Cre069	Chlamydomonas reinhardtii	chromosome_13	4823196	4823615	g14599	Unknown protein	ACCAGGCAGCCGATGTGGCAC	478.6	Cre16.g690900.t1.2	RHOMBOID-like protein 10	3
Cre069	Chlamydomonas reinhardtii	chromosome_13	4823196	4823615	g14599	Unknown protein	ACCAGGCAGCCGATGTGGCAC	478.6	Cre02.g096750.t1.2	Unknown	3
Cre069	Chlamydomonas reinhardtii	chromosome_13	4823196	4823615	g14599	Unknown protein	ACCAGGCAGCCGATGTGGCAC	478.6	Cre17.g710600.t1.2	PB1 domain-containing protein tyrosine kinase	3
Cre069	Chlamydomonas reinhardtii	chromosome_13	4823196	4823615	g14599	Unknown protein	ACCAGGCAGCCGATGTGGCAC	478.6	Cre01.g018200.t1.3	Acyl-CoA N-acyltransferase with RING/FYVE/PHD-type zinc finger domain	3
Cre069	Chlamydomonas reinhardtii	chromosome_13	4823196	4823615	g14599	Unknown protein	ACCAGGCAGCCGATGTGGCAC	478.6	Cre17.g738050.t1.2	PLAC8 family protein	3
Cre069	Chlamydomonas reinhardtii	chromosome_13	4823196	4823615	g14599	Unknown protein	ACCAGGCAGCCGATGTGGCAC	478.6	g5358.t1	TCP-1/cpn60 chaperonin family protein	3
Cre069	Chlamydomonas reinhardtii	chromosome_13	4823196	4823615	g14599	Unknown protein	ACCAGGCAGCCGATGTGGCAC	478.6	g11605.t1	XB3 ortholog 1 in Arabidopsis thaliana	3
Cre069	Chlamydomonas reinhardtii	chromosome_13	4823196	4823615	g14599	Unknown protein	ACCAGGCAGCCGATGTGGCAC	478.6	Cre09.g397250.t1.2	fatty acid desaturase 5	3
Cre069	Chlamydomonas reinhardtii	chromosome_13	4823196	4823615	g14599	Unknown protein	ACCAGGCAGCCGATGTGGCAC	3348.53	Cre16.g690900.t1.2	RHOMBOID-like protein 10	3
Cre069	Chlamydomonas reinhardtii	chromosome_13	4823196	4823615	g14599	Unknown protein	ACCAGGCAGCCGATGTGGCAC	3348.53	Cre02.g096750.t1.2	Unknown	3
Cre069	Chlamydomonas reinhardtii	chromosome_13	4823196	4823615	g14599	Unknown protein	ACCAGGCAGCCGATGTGGCAC	3348.53	Cre17.g710600.t1.2	PB1 domain-containing protein tyrosine kinase	3
Cre069	Chlamydomonas reinhardtii	chromosome_13	4823196	4823615	g14599	Unknown protein	ACCAGGCAGCCGATGTGGCAC	3348.53	Cre01.g018200.t1.3	Acyl-CoA N-acyltransferase with RING/FYVE/PHD-type zinc finger domain	3
Cre069	Chlamydomonas reinhardtii	chromosome_13	4823196	4823615	g14599	Unknown protein	ACCAGGCAGCCGATGTGGCAC	3348.53	Cre17.g738050.t1.2	PLAC8 family protein	3
Cre069	Chlamydomonas reinhardtii	chromosome_13	4823196	4823615	g14599	Unknown protein	ACCAGGCAGCCGATGTGGCAC	3348.53	g5358.t1	TCP-1/cpn60 chaperonin family protein	3
Cre069	Chlamydomonas reinhardtii	chromosome_13	4823196	4823615	g14599	Unknown protein	ACCAGGCAGCCGATGTGGCAC	3348.53	g11605.t1	XB3 ortholog 1 in Arabidopsis thaliana	3
Cre069	Chlamydomonas reinhardtii	chromosome_13	4823196	4823615	g14599	Unknown protein	ACCAGGCAGCCGATGTGGCAC	3348.53	Cre09.g397250.t1.2	fatty acid desaturase 5	3
Cre069	Chlamydomonas reinhardtii	chromosome_13	4823196	4823615	g14599	Unknown protein	TCCGGGAGGTGGTCAAAGGGC	2801.64	g11944.t1	phosphoenolpyruvate carboxylase-related kinase 1	3
Cre069	Chlamydomonas reinhardtii	chromosome_13	4823196	4823615	g14599	Unknown protein	TCCGGGAGGTGGTCAAAGGGC	1262.99	g11944.t1	phosphoenolpyruvate carboxylase-related kinase 1	3
Cre069	Chlamydomonas reinhardtii	chromosome_13	4823196	4823615	g14599	Unknown protein	TCCGGGAGGTGGTCAAAGGGC	737.007	g11944.t1	phosphoenolpyruvate carboxylase-related kinase 1	3
Cre069	Chlamydomonas reinhardtii	chromosome_13	4823196	4823615	g14599	Unknown protein	AGGAAGTCGTCGCAGAACTCC	37.4547	Cre17.g716451.t1.2	Unknown	3
Cre069	Chlamydomonas reinhardtii	chromosome_13	4823196	4823615	g14599	Unknown protein	AGGAAGTCGTCGCAGAACTCC	37.4547	Cre12.g495300.t1.2	Aldolase-type TIM barrel family protein	3
Cre069	Chlamydomonas reinhardtii	chromosome_13	4823196	4823615	g14599	Unknown protein	AGGAAGTCGTCGCAGAACTCC	37.4547	Cre01.g019250.t1.2	GDP-D-mannose 3\',5\'-epimerase	3
Cre069	Chlamydomonas reinhardtii	chromosome_13	4823196	4823615	g14599	Unknown protein	AGGAAGTCGTCGCAGAACTCC	37.4547	Cre07.g342950.t1.2	Unknown	3
Cre069	Chlamydomonas reinhardtii	chromosome_13	4823196	4823615	g14599	Unknown protein	AGGAAGTCGTCGCAGAACTCC	86.151	Cre17.g716451.t1.2	Unknown	3
Cre069	Chlamydomonas reinhardtii	chromosome_13	4823196	4823615	g14599	Unknown protein	AGGAAGTCGTCGCAGAACTCC	86.151	Cre12.g495300.t1.2	Aldolase-type TIM barrel family protein	3
Cre069	Chlamydomonas reinhardtii	chromosome_13	4823196	4823615	g14599	Unknown protein	AGGAAGTCGTCGCAGAACTCC	86.151	Cre01.g019250.t1.2	GDP-D-mannose 3\',5\'-epimerase	3
Cre069	Chlamydomonas reinhardtii	chromosome_13	4823196	4823615	g14599	Unknown protein	AGGAAGTCGTCGCAGAACTCC	86.151	Cre07.g342950.t1.2	Unknown	3
Cre069	Chlamydomonas reinhardtii	chromosome_13	4823196	4823615	g14599	Unknown protein	AGGAAGTCGTCGCAGAACTCC	43.213	Cre17.g716451.t1.2	Unknown	3
Cre069	Chlamydomonas reinhardtii	chromosome_13	4823196	4823615	g14599	Unknown protein	AGGAAGTCGTCGCAGAACTCC	43.213	Cre12.g495300.t1.2	Aldolase-type TIM barrel family protein	3
Cre069	Chlamydomonas reinhardtii	chromosome_13	4823196	4823615	g14599	Unknown protein	AGGAAGTCGTCGCAGAACTCC	43.213	Cre01.g019250.t1.2	GDP-D-mannose 3\',5\'-epimerase	3
Cre069	Chlamydomonas reinhardtii	chromosome_13	4823196	4823615	g14599	Unknown protein	AGGAAGTCGTCGCAGAACTCC	43.213	Cre07.g342950.t1.2	Unknown	3
Cre069	Chlamydomonas reinhardtii	chromosome_13	4823196	4823615	g14599	Unknown protein	ATGCTGATCTGGCGCCACGGC	225.109	Cre13.g580850.t2.1	ribosomal protein L22	3
Cre069	Chlamydomonas reinhardtii	chromosome_13	4823196	4823615	g14599	Unknown protein	ATGCTGATCTGGCGCCACGGC	225.109	Cre09.g399400.t2.1	Unknown	3
Cre069	Chlamydomonas reinhardtii	chromosome_13	4823196	4823615	g14599	Unknown protein	ATGCTGATCTGGCGCCACGGC	225.109	Cre09.g399400.t1.3	Unknown	3
Cre069	Chlamydomonas reinhardtii	chromosome_13	4823196	4823615	g14599	Unknown protein	ATGCTGATCTGGCGCCACGGC	225.109	g10559.t1	Unknown	3
Cre069	Chlamydomonas reinhardtii	chromosome_13	4823196	4823615	g14599	Unknown protein	ATGCTGATCTGGCGCCACGGC	225.109	Cre10.g456300.t1.3	high chlorophyll fluorescent 107	3
Cre069	Chlamydomonas reinhardtii	chromosome_13	4823196	4823615	g14599	Unknown protein	ATGCTGATCTGGCGCCACGGC	225.109	Cre13.g580650.t1.2	phosphotyrosyl phosphatase activator (PTPA) family protein	3
Cre069	Chlamydomonas reinhardtii	chromosome_13	4823196	4823615	g14599	Unknown protein	ATGCTGATCTGGCGCCACGGC	225.109	Cre05.g230750.t1.3	Unknown	3
Cre069	Chlamydomonas reinhardtii	chromosome_13	4823196	4823615	g14599	Unknown protein	ATGCTGATCTGGCGCCACGGC	535.697	Cre13.g580850.t2.1	ribosomal protein L22	3
Cre069	Chlamydomonas reinhardtii	chromosome_13	4823196	4823615	g14599	Unknown protein	ATGCTGATCTGGCGCCACGGC	535.697	Cre09.g399400.t2.1	Unknown	3
Cre069	Chlamydomonas reinhardtii	chromosome_13	4823196	4823615	g14599	Unknown protein	ATGCTGATCTGGCGCCACGGC	535.697	Cre09.g399400.t1.3	Unknown	3
Cre069	Chlamydomonas reinhardtii	chromosome_13	4823196	4823615	g14599	Unknown protein	ATGCTGATCTGGCGCCACGGC	535.697	g10559.t1	Unknown	3
Cre069	Chlamydomonas reinhardtii	chromosome_13	4823196	4823615	g14599	Unknown protein	ATGCTGATCTGGCGCCACGGC	535.697	Cre10.g456300.t1.3	high chlorophyll fluorescent 107	3
Cre069	Chlamydomonas reinhardtii	chromosome_13	4823196	4823615	g14599	Unknown protein	ATGCTGATCTGGCGCCACGGC	535.697	Cre13.g580650.t1.2	phosphotyrosyl phosphatase activator (PTPA) family protein	3
Cre069	Chlamydomonas reinhardtii	chromosome_13	4823196	4823615	g14599	Unknown protein	ATGCTGATCTGGCGCCACGGC	535.697	Cre05.g230750.t1.3	Unknown	3
Cre069	Chlamydomonas reinhardtii	chromosome_13	4823196	4823615	g14599	Unknown protein	ATGCTGATCTGGCGCCACGGC	185.598	Cre09.g399400.t2.1	Unknown	3
Cre069	Chlamydomonas reinhardtii	chromosome_13	4823196	4823615	g14599	Unknown protein	ATGCTGATCTGGCGCCACGGC	185.598	Cre13.g580850.t2.1	ribosomal protein L22	3
Cre069	Chlamydomonas reinhardtii	chromosome_13	4823196	4823615	g14599	Unknown protein	ATGCTGATCTGGCGCCACGGC	185.598	Cre09.g399400.t1.3	Unknown	3
Cre069	Chlamydomonas reinhardtii	chromosome_13	4823196	4823615	g14599	Unknown protein	ATGCTGATCTGGCGCCACGGC	185.598	g10559.t1	Unknown	3
Cre069	Chlamydomonas reinhardtii	chromosome_13	4823196	4823615	g14599	Unknown protein	ATGCTGATCTGGCGCCACGGC	185.598	Cre10.g456300.t1.3	high chlorophyll fluorescent 107	3
Cre069	Chlamydomonas reinhardtii	chromosome_13	4823196	4823615	g14599	Unknown protein	ATGCTGATCTGGCGCCACGGC	185.598	Cre13.g580650.t1.2	phosphotyrosyl phosphatase activator (PTPA) family protein	3
Cre069	Chlamydomonas reinhardtii	chromosome_13	4823196	4823615	g14599	Unknown protein	ATGCTGATCTGGCGCCACGGC	185.598	Cre05.g230750.t1.3	Unknown	3
Cre069	Chlamydomonas reinhardtii	chromosome_13	4823196	4823615	g14599	Unknown protein	TCGAAGGCAGTGTTGTAGGTG	1874.79	Cre17.g703750.t1.2	ARM repeat superfamily protein	3
Cre069	Chlamydomonas reinhardtii	chromosome_13	4823196	4823615	g14599	Unknown protein	TCGAAGGCAGTGTTGTAGGTG	1874.79	Cre17.g740050.t1.3	Unknown	3
Cre069	Chlamydomonas reinhardtii	chromosome_13	4823196	4823615	g14599	Unknown protein	TCGAAGGCAGTGTTGTAGGTG	3311.1	Cre17.g703750.t1.2	ARM repeat superfamily protein	3
Cre069	Chlamydomonas reinhardtii	chromosome_13	4823196	4823615	g14599	Unknown protein	TCGAAGGCAGTGTTGTAGGTG	3311.1	Cre17.g740050.t1.3	Unknown	3
Cre069	Chlamydomonas reinhardtii	chromosome_13	4823196	4823615	g14599	Unknown protein	TCGAAGGCAGTGTTGTAGGTG	2168.9	Cre17.g703750.t1.2	ARM repeat superfamily protein	3
Cre069	Chlamydomonas reinhardtii	chromosome_13	4823196	4823615	g14599	Unknown protein	TCGAAGGCAGTGTTGTAGGTG	2168.9	Cre17.g740050.t1.3	Unknown	3
Cre069	Chlamydomonas reinhardtii	chromosome_13	4823196	4823615	g14599	Unknown protein	TGACTCTGCGTGGTCGCCTCG	12.3589	g6980.t1	Unknown	3
Cre069	Chlamydomonas reinhardtii	chromosome_13	4823196	4823615	g14599	Unknown protein	TGACTCTGCGTGGTCGCCTCG	12.3589	Cre16.g682550.t1.3	Leucine-rich repeat transmembrane protein kinase	3
Cre069	Chlamydomonas reinhardtii	chromosome_13	4823196	4823615	g14599	Unknown protein	TGACTCTGCGTGGTCGCCTCG	12.3589	Cre16.g682550.t2.1	Leucine-rich repeat (LRR) family protein	3
Cre069	Chlamydomonas reinhardtii	chromosome_13	4823196	4823615	g14599	Unknown protein	TGACTCTGCGTGGTCGCCTCG	12.3589	Cre16.g682550.t3.1	Leucine-rich repeat transmembrane protein kinase	3
Cre069	Chlamydomonas reinhardtii	chromosome_13	4823196	4823615	g14599	Unknown protein	TGACTCTGCGTGGTCGCCTCG	12.3589	Cre06.g298200.t1.3	Unknown	3
Cre069	Chlamydomonas reinhardtii	chromosome_13	4823196	4823615	g14599	Unknown protein	TGACTCTGCGTGGTCGCCTCG	10.4965	g6980.t1	Unknown	3
Cre069	Chlamydomonas reinhardtii	chromosome_13	4823196	4823615	g14599	Unknown protein	TGACTCTGCGTGGTCGCCTCG	10.4965	Cre16.g682550.t1.3	Leucine-rich repeat transmembrane protein kinase	3
Cre069	Chlamydomonas reinhardtii	chromosome_13	4823196	4823615	g14599	Unknown protein	TGACTCTGCGTGGTCGCCTCG	10.4965	Cre16.g682550.t2.1	Leucine-rich repeat (LRR) family protein	3
Cre069	Chlamydomonas reinhardtii	chromosome_13	4823196	4823615	g14599	Unknown protein	TGACTCTGCGTGGTCGCCTCG	10.4965	Cre16.g682550.t3.1	Leucine-rich repeat transmembrane protein kinase	3
Cre069	Chlamydomonas reinhardtii	chromosome_13	4823196	4823615	g14599	Unknown protein	TGACTCTGCGTGGTCGCCTCG	10.4965	Cre06.g298200.t1.3	Unknown	3
Cre069	Chlamydomonas reinhardtii	chromosome_13	4823196	4823615	g14599	Unknown protein	AGGTCGGACGGGATGAGATGC	177.529	Cre08.g379800.t1.2	Unknown	3
Cre069	Chlamydomonas reinhardtii	chromosome_13	4823196	4823615	g14599	Unknown protein	AGGTCGGACGGGATGAGATGC	352.988	Cre08.g379800.t1.2	Unknown	3
Cre069	Chlamydomonas reinhardtii	chromosome_13	4823196	4823615	g14599	Unknown protein	AGGTCGGACGGGATGAGATGC	184.439	Cre08.g379800.t1.2	Unknown	3
Cre077	Chlamydomonas reinhardtii	chromosome_14	1950115	1950336	NA	NA	TCCACGTTCTCGCCGCGCAGG	15.6823	g6244.t1	serine racemase	2
Cre077	Chlamydomonas reinhardtii	chromosome_14	1950115	1950336	NA	NA	TCCACGTTCTCGCCGCGCAGG	10.3602	g6244.t1	serine racemase	2
Cre077	Chlamydomonas reinhardtii	chromosome_14	1950115	1950336	NA	NA	TCCACGTTCTCGCCGCGCAGG	15.6823	g2088.t2	Unknown	2.5
Cre077	Chlamydomonas reinhardtii	chromosome_14	1950115	1950336	NA	NA	TCCACGTTCTCGCCGCGCAGG	15.6823	g2088.t1	Unknown	2.5
Cre077	Chlamydomonas reinhardtii	chromosome_14	1950115	1950336	NA	NA	TCCACGTTCTCGCCGCGCAGG	15.6823	Cre10.g465550.t1.3	Clp ATPase	2.5
Cre077	Chlamydomonas reinhardtii	chromosome_14	1950115	1950336	NA	NA	TCCACGTTCTCGCCGCGCAGG	15.6823	g5332.t1	Unknown	2.5
Cre077	Chlamydomonas reinhardtii	chromosome_14	1950115	1950336	NA	NA	TCCACGTTCTCGCCGCGCAGG	15.6823	Cre03.g174900.t1.3	Unknown	2.5
Cre077	Chlamydomonas reinhardtii	chromosome_14	1950115	1950336	NA	NA	TCCACGTTCTCGCCGCGCAGG	15.6823	Cre16.g686100.t1.3	Squamosa promoter-binding protein-like (SBP domain) transcription factor family protein	2.5
Cre077	Chlamydomonas reinhardtii	chromosome_14	1950115	1950336	NA	NA	TCCACGTTCTCGCCGCGCAGG	10.3602	g2088.t2	Unknown	2.5
Cre077	Chlamydomonas reinhardtii	chromosome_14	1950115	1950336	NA	NA	TCCACGTTCTCGCCGCGCAGG	10.3602	g2088.t1	Unknown	2.5
Cre077	Chlamydomonas reinhardtii	chromosome_14	1950115	1950336	NA	NA	TCCACGTTCTCGCCGCGCAGG	10.3602	Cre10.g465550.t1.3	Clp ATPase	2.5
Cre077	Chlamydomonas reinhardtii	chromosome_14	1950115	1950336	NA	NA	TCCACGTTCTCGCCGCGCAGG	10.3602	g5332.t1	Unknown	2.5
Cre077	Chlamydomonas reinhardtii	chromosome_14	1950115	1950336	NA	NA	TCCACGTTCTCGCCGCGCAGG	10.3602	Cre03.g174900.t1.3	Unknown	2.5
Cre077	Chlamydomonas reinhardtii	chromosome_14	1950115	1950336	NA	NA	TCCACGTTCTCGCCGCGCAGG	10.3602	Cre16.g686100.t1.3	Squamosa promoter-binding protein-like (SBP domain) transcription factor family protein	2.5
Cre077	Chlamydomonas reinhardtii	chromosome_14	1950115	1950336	NA	NA	TACTGCAGGGGCATCTCGATG	1734.87	Cre10.g464800.t1.2	Unknown	2.5
Cre077	Chlamydomonas reinhardtii	chromosome_14	1950115	1950336	NA	NA	TACTGCAGGGGCATCTCGATG	1734.87	Cre12.g493950.t1.2	Ribosomal protein S13/S18 family	2.5
Cre077	Chlamydomonas reinhardtii	chromosome_14	1950115	1950336	NA	NA	TACTGCAGGGGCATCTCGATG	2172.2	Cre10.g464800.t1.2	Unknown	2.5
Cre077	Chlamydomonas reinhardtii	chromosome_14	1950115	1950336	NA	NA	TACTGCAGGGGCATCTCGATG	2172.2	Cre12.g493950.t1.2	Ribosomal protein S13/S18 family	2.5
Cre077	Chlamydomonas reinhardtii	chromosome_14	1950115	1950336	NA	NA	TACTGCAGGGGCATCTCGATG	1630.44	Cre10.g464800.t1.2	Unknown	2.5
Cre077	Chlamydomonas reinhardtii	chromosome_14	1950115	1950336	NA	NA	TACTGCAGGGGCATCTCGATG	1630.44	Cre12.g493950.t1.2	Ribosomal protein S13/S18 family	2.5
Cre077	Chlamydomonas reinhardtii	chromosome_14	1950115	1950336	NA	NA	TCCACGTTCTCGCCGCGCAGG	15.6823	Cre12.g534350.t1.2	3-hydroxyacyl-CoA dehydrogenase family protein	3
Cre077	Chlamydomonas reinhardtii	chromosome_14	1950115	1950336	NA	NA	TCCACGTTCTCGCCGCGCAGG	15.6823	Cre12.g502000.t1.2	Unknown	3
Cre077	Chlamydomonas reinhardtii	chromosome_14	1950115	1950336	NA	NA	TCCACGTTCTCGCCGCGCAGG	15.6823	g1433.t1	Presenilin-1	3
Cre077	Chlamydomonas reinhardtii	chromosome_14	1950115	1950336	NA	NA	TCCACGTTCTCGCCGCGCAGG	15.6823	g11560.t3	amidase 1	3
Cre077	Chlamydomonas reinhardtii	chromosome_14	1950115	1950336	NA	NA	TCCACGTTCTCGCCGCGCAGG	15.6823	g11560.t2	amidase 1	3
Cre077	Chlamydomonas reinhardtii	chromosome_14	1950115	1950336	NA	NA	TCCACGTTCTCGCCGCGCAGG	15.6823	Cre09.g387400.t1.3	recovery protein 3	3
Cre077	Chlamydomonas reinhardtii	chromosome_14	1950115	1950336	NA	NA	TCCACGTTCTCGCCGCGCAGG	15.6823	Cre12.g560450.t1.3	Unknown	3
Cre077	Chlamydomonas reinhardtii	chromosome_14	1950115	1950336	NA	NA	TCCACGTTCTCGCCGCGCAGG	15.6823	Cre13.g604600.t1.2	Unknown	3
Cre077	Chlamydomonas reinhardtii	chromosome_14	1950115	1950336	NA	NA	TCCACGTTCTCGCCGCGCAGG	15.6823	Cre12.g493400.t1.3	structural maintenance of chromosome 3	3
Cre077	Chlamydomonas reinhardtii	chromosome_14	1950115	1950336	NA	NA	TCCACGTTCTCGCCGCGCAGG	15.6823	g11560.t1	amidase 1	3
Cre077	Chlamydomonas reinhardtii	chromosome_14	1950115	1950336	NA	NA	TCCACGTTCTCGCCGCGCAGG	15.6823	Cre14.g608050.t1.2	Golgi-body localisation protein domain ;RNA pol II promoter Fmp27 protein domain	3
Cre077	Chlamydomonas reinhardtii	chromosome_14	1950115	1950336	NA	NA	TCCACGTTCTCGCCGCGCAGG	15.6823	g2906.t1	Pyruvate kinase family protein	3
Cre077	Chlamydomonas reinhardtii	chromosome_14	1950115	1950336	NA	NA	TCCACGTTCTCGCCGCGCAGG	10.3602	Cre12.g534350.t1.2	3-hydroxyacyl-CoA dehydrogenase family protein	3
Cre077	Chlamydomonas reinhardtii	chromosome_14	1950115	1950336	NA	NA	TCCACGTTCTCGCCGCGCAGG	10.3602	Cre12.g502000.t1.2	Unknown	3
Cre077	Chlamydomonas reinhardtii	chromosome_14	1950115	1950336	NA	NA	TCCACGTTCTCGCCGCGCAGG	10.3602	g1433.t1	Presenilin-1	3
Cre077	Chlamydomonas reinhardtii	chromosome_14	1950115	1950336	NA	NA	TCCACGTTCTCGCCGCGCAGG	10.3602	g11560.t3	amidase 1	3
Cre077	Chlamydomonas reinhardtii	chromosome_14	1950115	1950336	NA	NA	TCCACGTTCTCGCCGCGCAGG	10.3602	g11560.t2	amidase 1	3
Cre077	Chlamydomonas reinhardtii	chromosome_14	1950115	1950336	NA	NA	TCCACGTTCTCGCCGCGCAGG	10.3602	Cre09.g387400.t1.3	recovery protein 3	3
Cre077	Chlamydomonas reinhardtii	chromosome_14	1950115	1950336	NA	NA	TCCACGTTCTCGCCGCGCAGG	10.3602	Cre12.g560450.t1.3	Unknown	3
Cre077	Chlamydomonas reinhardtii	chromosome_14	1950115	1950336	NA	NA	TCCACGTTCTCGCCGCGCAGG	10.3602	Cre13.g604600.t1.2	Unknown	3
Cre077	Chlamydomonas reinhardtii	chromosome_14	1950115	1950336	NA	NA	TCCACGTTCTCGCCGCGCAGG	10.3602	Cre12.g493400.t1.3	structural maintenance of chromosome 3	3
Cre077	Chlamydomonas reinhardtii	chromosome_14	1950115	1950336	NA	NA	TCCACGTTCTCGCCGCGCAGG	10.3602	Cre14.g608050.t1.2	Golgi-body localisation protein domain ;RNA pol II promoter Fmp27 protein domain	3
Cre077	Chlamydomonas reinhardtii	chromosome_14	1950115	1950336	NA	NA	TCCACGTTCTCGCCGCGCAGG	10.3602	g11560.t1	amidase 1	3
Cre077	Chlamydomonas reinhardtii	chromosome_14	1950115	1950336	NA	NA	TCCACGTTCTCGCCGCGCAGG	10.3602	g2906.t1	Pyruvate kinase family protein	3
Cre077	Chlamydomonas reinhardtii	chromosome_14	1950115	1950336	NA	NA	TACTGCAGGGGCATCTCGATG	1734.87	Cre15.g636100.t2.1	Unknown	3
Cre077	Chlamydomonas reinhardtii	chromosome_14	1950115	1950336	NA	NA	TACTGCAGGGGCATCTCGATG	1734.87	Cre15.g636100.t3.1	Unknown	3
Cre077	Chlamydomonas reinhardtii	chromosome_14	1950115	1950336	NA	NA	TACTGCAGGGGCATCTCGATG	2172.2	Cre15.g636100.t2.1	Unknown	3
Cre077	Chlamydomonas reinhardtii	chromosome_14	1950115	1950336	NA	NA	TACTGCAGGGGCATCTCGATG	2172.2	Cre15.g636100.t3.1	Unknown	3
Cre077	Chlamydomonas reinhardtii	chromosome_14	1950115	1950336	NA	NA	TACTGCAGGGGCATCTCGATG	1630.44	Cre15.g636100.t2.1	Unknown	3
Cre077	Chlamydomonas reinhardtii	chromosome_14	1950115	1950336	NA	NA	TACTGCAGGGGCATCTCGATG	1630.44	Cre15.g636100.t3.1	Unknown	3
Cre077	Chlamydomonas reinhardtii	chromosome_14	1950115	1950336	NA	NA	ACCTGCGCGGCGAGAACGCGG	80.01	Cre03.g202350.t1.3	Unknown	3
Cre077	Chlamydomonas reinhardtii	chromosome_14	1950115	1950336	NA	NA	ACCTGCGCGGCGAGAACGCGG	80.01	Cre10.g434150.t1.3	Unknown	3
Cre077	Chlamydomonas reinhardtii	chromosome_14	1950115	1950336	NA	NA	ACCTGCGCGGCGAGAACGCGG	80.01	Cre17.g727850.t1.3	Unknown	3
Cre077	Chlamydomonas reinhardtii	chromosome_14	1950115	1950336	NA	NA	ACCTGCGCGGCGAGAACGCGG	13.9489	Cre03.g202350.t1.3	Unknown	3
Cre077	Chlamydomonas reinhardtii	chromosome_14	1950115	1950336	NA	NA	ACCTGCGCGGCGAGAACGCGG	13.9489	Cre10.g434150.t1.3	Unknown	3
Cre077	Chlamydomonas reinhardtii	chromosome_14	1950115	1950336	NA	NA	ACCTGCGCGGCGAGAACGCGG	13.9489	Cre17.g727850.t1.3	Unknown	3
Cre077	Chlamydomonas reinhardtii	chromosome_14	1950115	1950336	NA	NA	ACCTGCGCGGCGAGAACGCGG	12.8821	Cre03.g202350.t1.3	Unknown	3
Cre077	Chlamydomonas reinhardtii	chromosome_14	1950115	1950336	NA	NA	ACCTGCGCGGCGAGAACGCGG	12.8821	Cre10.g434150.t1.3	Unknown	3
Cre077	Chlamydomonas reinhardtii	chromosome_14	1950115	1950336	NA	NA	ACCTGCGCGGCGAGAACGCGG	12.8821	Cre17.g727850.t1.3	Unknown	3
Cre078	Chlamydomonas reinhardtii	chromosome_14	2430629	2430817	Cre14.g624700	Unknown protein	AGGGCAAGCGCTTGGCGTTCC	10.125	Cre13.g592150.t1.2	P-loop containing nucleoside triphosphate hydrolases superfamily protein	2
Cre078	Chlamydomonas reinhardtii	chromosome_14	2430629	2430817	Cre14.g624700	Unknown protein	AGGGCAAGCGCTTGGCGTTCC	13.7321	Cre13.g592150.t1.2	P-loop containing nucleoside triphosphate hydrolases superfamily protein	2
Cre078	Chlamydomonas reinhardtii	chromosome_14	2430629	2430817	Cre14.g624700	Unknown protein	AGGGCAAGCGCTTGGCGTTCC	29.0359	Cre13.g592150.t1.2	P-loop containing nucleoside triphosphate hydrolases superfamily protein	2
Cre078	Chlamydomonas reinhardtii	chromosome_14	2430629	2430817	Cre14.g624700	Unknown protein	AGGGCAAGCGCTTGGCGTTCC	10.125	Cre17.g697300.t1.3	Cysteine proteinases superfamily protein	2.5
Cre078	Chlamydomonas reinhardtii	chromosome_14	2430629	2430817	Cre14.g624700	Unknown protein	AGGGCAAGCGCTTGGCGTTCC	13.7321	Cre17.g697300.t1.3	Cysteine proteinases superfamily protein	2.5
Cre078	Chlamydomonas reinhardtii	chromosome_14	2430629	2430817	Cre14.g624700	Unknown protein	AGGGCAAGCGCTTGGCGTTCC	29.0359	Cre17.g697300.t1.3	Cysteine proteinases superfamily protein	2.5
Cre079	Chlamydomonas reinhardtii	chromosome_14	2488790	2488978	Cre14.g625100	Unknown protein	AGGGCAAGCGCTTGGCGTTCC	10.125	Cre13.g592150.t1.2	P-loop containing nucleoside triphosphate hydrolases superfamily protein	2
Cre079	Chlamydomonas reinhardtii	chromosome_14	2488790	2488978	Cre14.g625100	Unknown protein	AGGGCAAGCGCTTGGCGTTCC	13.7321	Cre13.g592150.t1.2	P-loop containing nucleoside triphosphate hydrolases superfamily protein	2
Cre079	Chlamydomonas reinhardtii	chromosome_14	2488790	2488978	Cre14.g625100	Unknown protein	AGGGCAAGCGCTTGGCGTTCC	29.0359	Cre13.g592150.t1.2	P-loop containing nucleoside triphosphate hydrolases superfamily protein	2
Cre079	Chlamydomonas reinhardtii	chromosome_14	2488790	2488978	Cre14.g625100	Unknown protein	AGGGCAAGCGCTTGGCGTTCC	10.125	Cre17.g697300.t1.3	Cysteine proteinases superfamily protein	2.5
[truncated: 11,053 more rows]
